# Supplementary material for: Site-specific activation of the proton pump inhibitor rabeprazole by tetrathiolate zinc centres
Source: Nat Chem. 2025 Feb 20;17(4):507–17. doi: 10.1038/s41557-025-01745-8 (PMC11964933; doi:10.1038/s41557-025-01745-8)
Supplement: Supplementary file 3 — Significantly enriched rabeprazole target proteins. [file 41557_2025_1745_MOESM3_ESM.xlsx]

## Sheet: HEK293 MSR
protein_id	gene_name	MW [Da]	Localization (Uniprot Annotation)	Uniprot Keywords
P10109	FDX1	19393	Mitochondrion matrix	2Fe-2S;3D-structure;Acetylation;Cholesterolmetabolism;Completeproteome;Electrontransport;Iron;Iron-sulfur;Lipidmetabolism;Metal-binding;Mitochondrion;Referenceproteome;Steroidmetabolism;Steroidogenesis;Sterolmetabolism;Transitpeptide;Transport
P21912	SDHB	31630	Mitochondrion inner membrane	2Fe-2S;3Fe-4S;4Fe-4S;Acetylation;Completeproteome;Diseasemutation;Electrontransport;Iron;Iron-sulfur;Membrane;Metal-binding;Mitochondrion;Mitochondrioninnermembrane;Oxidoreductase;Polymorphism;Referenceproteome;Transitpeptide;Transport;Tricarboxylicacidcycle
P09874	PARP1	113084	Nucleus, Nucleus nucleolus, Cytoplasm cytosol, Chromosome	3D-structure;Acetylation;ADP-ribosylation;Completeproteome;Directproteinsequencing;DNA-binding;DNAdamage;DNArepair;Glycosyltransferase;Metal-binding;NAD;Nucleus;Phosphoprotein;Polymorphism;Referenceproteome;Repeat;Transcription;Transcriptionregulation;Transferase;Zinc;Zinc-finger
Q96HC4	PDLIM5	63945	Presynapse, Postsynapse, Cytoplasm cytosol	3D-structure;Acetylation;Alternativesplicing;Celljunction;Cellmembrane;Completeproteome;Cytoplasm;Directproteinsequencing;LIMdomain;Membrane;Metal-binding;Phosphoprotein;Polymorphism;Postsynapticcellmembrane;Referenceproteome;Repeat;Synapse;Synaptosome;Zinc
P05091	ALDH2	56381	Mitochondrion matrix	3D-structure;Acetylation;Alternativesplicing;Completeproteome;Directproteinsequencing;Mitochondrion;NAD;Oxidoreductase;Polymorphism;Referenceproteome;Transitpeptide
P00441	SOD1	15936	Cytoplasm, Nucleus	3D-structure;Acetylation;Amyotrophiclateralsclerosis;Antioxidant;Completeproteome;Copper;Cytoplasm;Directproteinsequencing;Diseasemutation;Disulfidebond;Lipoprotein;Metal-binding;Neurodegeneration;Nucleus;Oxidoreductase;Palmitate;Phosphoprotein;Referenceproteome;Ublconjugation;Zinc
P30041	PRDX6	25035	Cytoplasm, Lysosome	3D-structure;Acetylation;Antioxidant;Completeproteome;Cytoplasm;Cytoplasmicvesicle;Directproteinsequencing;Disulfidebond;Hydrolase;Lipiddegradation;Lipidmetabolism;Lysosome;Multifunctionalenzyme;Oxidoreductase;Peroxidase;Phosphoprotein;Redox-activecenter;Referenceproteome
O00151	PDLIM1	36072	Cytoplasm, Cytoplasm cytoskeleton	3D-structure;Acetylation;Completeproteome;Cytoplasm;Cytoskeleton;Directproteinsequencing;LIMdomain;Metal-binding;Phosphoprotein;Polymorphism;Referenceproteome;Zinc
Q86YT6	MIB1	110136	Cytoplasm, Cell membrane	3D-structure;ANKrepeat;Cellmembrane;Coiledcoil;Completeproteome;Cytoplasm;Cytoskeleton;Diseasemutation;Ligase;Membrane;Metal-binding;Notchsignalingpathway;Phosphoprotein;Polymorphism;Referenceproteome;Repeat;Ublconjugation;Ublconjugationpathway;Zinc;Zinc-finger
P02786	TFRC	84871	Cell membrane, Melanosome, Secreted	3D-structure;Cellmembrane;Completeproteome;Directproteinsequencing;Disulfidebond;Endocytosis;Glycoprotein;Host-virusinteraction;Lipoprotein;Membrane;Palmitate;Phosphoprotein;Polymorphism;Receptor;Referenceproteome;Secreted;Signal-anchor;Transmembrane;Transmembranehelix
Q9H1B7	IRF2BPL	82659	Nucleus	3D-structure;Coiledcoil;Completeproteome;Metal-binding;Nucleus;Phosphoprotein;Polymorphism;Referenceproteome;Tripletrepeatexpansion;Zinc;Zinc-finger
P55010	EIF5	16832	Cytoplasm, Nucleus, Endoplasmic reticulum membrane	3D-structure;Completeproteome;GTP-binding;Initiationfactor;Nucleotide-binding;Phosphoprotein;Polymorphism;Proteinbiosynthesis;Referenceproteome
Q07065	CKAP4	66022	Endoplasmic reticulum membrane, Cell membrane, Cytoplasm cytoskeleton, Cytoplasm perinuclear region	Acetylation;Cellmembrane;Coiledcoil;Completeproteome;Cytoplasm;Cytoskeleton;Directproteinsequencing;Endoplasmicreticulum;Lipoprotein;Membrane;Palmitate;Phosphoprotein;Polymorphism;Referenceproteome;Signal-anchor;Transmembrane;Transmembranehelix
P10606	COX5B	13696	Mitochondrion inner membrane	Acetylation;Completeproteome;Directproteinsequencing;Membrane;Metal-binding;Mitochondrion;Mitochondrioninnermembrane;Referenceproteome;Transitpeptide;Zinc
O14494	PLPP1	32156	Cell membrane, Membrane caveola	Alternativesplicing;Cellmembrane;Completeproteome;Glycoprotein;Hydrolase;Membrane;Referenceproteome;Transmembrane;Transmembranehelix
Q9UHG3	PCYOX1	56640	Lysosome	Alternativesplicing;Completeproteome;Directproteinsequencing;FAD;Flavoprotein;Glycoprotein;Isopeptidebond;Lysosome;Oxidoreductase;Polymorphism;Referenceproteome;Signal;Ublconjugation
Q9BTY2	FUCA2	54067	Secreted	Alternativesplicing;Completeproteome;Glycoprotein;Glycosidase;Hydrolase;Polymorphism;Referenceproteome;Secreted;Signal
O75312	ZPR1	50925	Cytoplasm, Nucleus	Cellprojection;Completeproteome;Cytoplasm;Differentiation;Metal-binding;mRNAprocessing;mRNAsplicing;Nucleus;Polymorphism;Referenceproteome;Repeat;Zinc;Zinc-finger
Q8IU81	IRF2BP1	61688	Nucleus	Coiledcoil;Completeproteome;Ligase;Metal-binding;Nucleus;Phosphoprotein;Polymorphism;Referenceproteome;Repressor;Transcription;Transcriptionregulation;Ublconjugationpathway;Zinc;Zinc-finger
E5RHC5|E5RHT6|F8VWH9|F8W1U7|Q8N6T3|Q8N6T3-2|Q8N6T3-3|Q8N6T3-4|Q8N6T3-5	ARFGAP1	44668	Cytoplasm, Golgi apparatus	Acetylation;Alternative splicing;Golgi apparatus;GTPase activation;Metal-binding;Phosphoprotein;Protein transport;Transport;Zinc;Zinc-finger;ER-Golgi transport;Cytoplasm
B1AK87|B1AK88|P47756|P47756-2	CAPZB	30629	Cytoplasm cytoskeleton, Cytoplasm myofibril sarcomere	Acetylation;Actin-binding;Alternative splicing;Actin capping;Cytoskeleton;Phosphoprotein;Cytoplasm
F8VNT9|F8VV56|F8VWK8|F8W022|P08962|P08962-2|P08962-3	CD63	25637	Cell membrane, Lysosome membrane, Late endosome membrane, Endosome, Melanosome, Secreted, Cell surface	Alternative splicing;Glycoprotein;Lipoprotein;Lysosome;Membrane;Palmitate;Protein transport;Transmembrane;Transport;Secreted;Endosome;Cell membrane;Transmembrane helix
Q9UHD1|Q9UHD1-2	CHORDC1	37490		Acetylation;Alternative splicing;Chaperone;Stress response;Metal-binding;Phosphoprotein;Repeat;Zinc
H3BV90|Q6FI81|Q6FI81-3	CIAPIN1	33582	Cytoplasm, Nucleus, Mitochondrion intermembrane space	2Fe-2S;4Fe-4S;Alternative splicing;Apoptosis;Iron;Iron-sulfur;Metal-binding;Mitochondrion;Nucleus;Phosphoprotein;Cytoplasm
D6RFH4|H3BUX2|J3KNF8|O43169	CYB5B	16695	Mitochondrion outer membrane	Acetylation;Electron transport;Heme;Iron;Membrane;Metal-binding;Methylation;Mitochondrion;Phosphoprotein;Transmembrane;Transport;Mitochondrion outer membrane;Transmembrane helix
F8VVL1|O43583	DENR	22092	Cytoplasm	Acetylation;Initiation factor;Phosphoprotein;Protein biosynthesis
Q8N6C5|Q8N6C5-2|Q8N6C5-4	IGSF1	148936	Membrane, Secreted	Alternative splicing;Glycoprotein;Immunoglobulin domain;Membrane;Receptor;Repeat;Signal;Transmembrane;Secreted;Congenital hypothyroidism;Disulfide bond;Transmembrane helix
Q7Z5L9|Q7Z5L9-2|Q7Z5L9-3	IRF2BP2	61025	Cytoplasm, Nucleus	Acetylation;Activator;Alternative splicing;Metal-binding;Nucleus;Phosphoprotein;Repressor;Transcription;Transcription regulation;Ubl conjugation;Zinc;Zinc-finger;Cytoplasm;Isopeptide bond
C9J9W2|Q14847|Q14847-2	LASP1	29717	Cytoplasm cytoskeleton, Cytoplasm cell cortex	LIM domain;Metal-binding;Zinc
A0A0R4J2E8|A8MXP9|D6REM6|P43243	MATR3	94623	Nucleus matrix	Immunity; Innate immunity; Metal-binding; RNA-binding; Zinc
H0Y8E6|P49736	MCM2	101896	Nucleus, Chromosome	Acetylation;ATP-binding;Cell cycle;Deafness;DNA replication;DNA-binding;Helicase;Hydrolase;Metal-binding;Nucleus;Nucleotide-binding;Phosphoprotein;Ubl conjugation;Zinc;Zinc-finger;Non-syndromic deafness;Isopeptide bond
B4DR12|K7EPJ5|O60291|O60291-2|O60291-3|O60291-4	MGRN1	60753	Cytoplasm, Endosome, Nucleus	Alternative splicing;Lipoprotein;Membrane;Metal-binding;Myristate;Nucleus;Phosphoprotein;Transferase;Ubl conjugation;Ubl conjugation pathway;Zinc;Zinc-finger;Cytoplasm;Endosome;Cell membrane
B4DDJ5|P21757|P21757-2|P21757-3	MSR1	49762	Membrane	Alternative splicing;Coiled coil;Collagen;Endocytosis;Glycoprotein;LDL;Membrane;Phosphoprotein;Receptor;Signal-anchor;Transmembrane;Disulfide bond;Transmembrane helix
E9PQP1|G3V0I5|P49821|P49821-2	NDUFV1	50817	Mitochondrion inner membrane	4Fe-4S;Acetylation;Alternative splicing;Electron transport;Flavoprotein;FMN;Iron;Iron-sulfur;Leigh syndrome;Membrane;Metal-binding;Methylation;Mitochondrion;NAD;Oxidoreductase;Respiratory chain;Transit peptide;Transport;Ubiquinone;Mitochondrion inner membrane;Primary mitochondrial disease;Translocase
E7EPT4|P19404	NDUFV2	27392	Mitochondrion inner membrane	2Fe-2S;Acetylation;Electron transport;Iron;Iron-sulfur;Membrane;Metal-binding;Mitochondrion;NAD;Oxidoreductase;Phosphoprotein;Respiratory chain;Transit peptide;Transport;Ubiquinone;Mitochondrion inner membrane;Primary mitochondrial disease;Translocase
A0A0A0MSW4|P48739|P48739-2|P48739-3	PITPNB	31540	Golgi apparatus, Golgi apparatus membrane, Endoplasmic reticulum membrane	Acetylation;Alternative splicing;Golgi apparatus;Lipid-binding;Phosphoprotein;Transport;Cytoplasm
A0A0A0MR66|P98175|P98175-2|P98175-3|P98175-4	RBM10	103533	Nucleus	Acetylation;Alternative splicing;Metal-binding;Methylation;mRNA processing;mRNA splicing;Nucleus;Phosphoprotein;Repeat;RNA-binding;Zinc;Zinc-finger
C9J1C6|Q9P0P0	RNF181	17909	Cytoplasm	Metal-binding;Phosphoprotein;Transferase;Ubl conjugation;Zinc;Zinc-finger
P04844|P04844-2	RPN2	69284	Endoplasmic reticulum, Endoplasmic reticulum membrane	Alternative splicing;Endoplasmic reticulum;Glycoprotein;Membrane;Signal;Transmembrane;Ubl conjugation;Isopeptide bond;Transmembrane helix
O14828|O14828-2	SCAMP3	38287	Membrane	Alternative splicing;Membrane;Phosphoprotein;Protein transport;Transmembrane;Transport;Ubl conjugation;Isopeptide bond;Transmembrane helix
B7ZKQ9|Q8WTV0-2|Q8WTV0-4	SCARB1	60878	Cell membrane, Membrane caveola	Alternative splicing;Glycoprotein;Lipoprotein;Membrane;Palmitate;Phosphoprotein;Receptor;Transmembrane;Host-virus interaction;Cell membrane;Disulfide bond;Transmembrane helix;Host cell receptor for virus entry
M0QXM4|Q15758	SLC1A5	39443	Cell membrane, Melanosome	Acetylation;Alternative initiation;Alternative splicing;Amino-acid transport;Glycoprotein;Membrane;Metal-binding;Phosphoprotein;Receptor;Symport;Transmembrane;Transport;Sodium;Host-virus interaction;Cell membrane;Transmembrane helix;Host cell receptor for virus entry
C9JPE1|O43772	SLC25A20	32944	Mitochondrion inner membrane	Acetylation;Membrane;Mitochondrion;Repeat;Transmembrane;Transport;Mitochondrion inner membrane;Transmembrane helix
Q96F44|Q96F44-3|R4GMV1|R4GNB9	TRIM11	52774	Cytoplasm, Nucleus	Alternative splicing;Antiviral defense;Coiled coil;Metal-binding;Nucleus;Phosphoprotein;Transferase;Ubl conjugation pathway;Zinc;Zinc-finger;Cytoplasm
Q9C0H2|Q9C0H2-2|Q9C0H2-4	TTYH3	57545	Cell membrane	Alternative splicing;Calcium;Glycoprotein;Ion transport;Ion channel;Membrane;Phosphoprotein;Transmembrane;Transport;Chloride;Chloride channel;Cell membrane;Transmembrane helix
B4DV12|F5GXK7|F5GYU3|F5H265|F5H2Z3|F5H388|F5H6Q2|F5H747|J3QKN0|J3QS39|J3QTR3|P0CG47|P0CG48|P62979|P62987|Q5PY61|Q96C32	UBB|UBC|RPS27A|UBA52	25762	Cytoplasm, Nucleus, Mitochondrion outer membrane	ADP-ribosylation;Nucleus;Phosphoprotein;Repeat;Ubl conjugation;Cytoplasm;Isopeptide bond
E9PCJ7|Q8N806	UBR7	47999		Metal-binding;Phosphoprotein;Transferase;Ubl conjugation;Ubl conjugation pathway;Zinc;Zinc-finger;Isopeptide bond
G5E9A6|P51784	USP11	109817	Cytoplasm, Nucleus, Chromosome	Acetylation;Chromosome;Hydrolase;Nucleus;Phosphoprotein;Protease;Thiol protease;Ubl conjugation pathway;Host-virus interaction;Cytoplasm
H0Y2Y8|Q15942	ZYX	61277	Cytoplasm, Cytoplasm cytoskeleton, Nucleus, Cell junction focal adhesion	Acetylation;Alternative splicing;Cell adhesion;Cytoskeleton;LIM domain;Metal-binding;Methylation;Nucleus;Phosphoprotein;Repeat;Zinc;Host-virus interaction;Cytoplasm;Cell junction

## Sheet: PACO17
protein_id	gene_name	MW [Da]	Localization (Uniprot Annotation)	Uniprot Keywords
P00352	ALDH1A1	54862	Cytoplasm cytosol, Cell projection axon	Acetylation;NAD;Nucleotide-binding;Oxidoreductase;Phosphoprotein;Cytoplasm
P32320	CDA	16185	Cytosol, exctracellular region, secretory ganule lumen, tertiary granule lumen, ficolin-1-rich granule lumen	Hydrolase;Metal-binding;Zinc
Q9UHD1	CHORDC1	37490		Acetylation;Alternative splicing;Chaperone;Stress response;Metal-binding;Phosphoprotein;Repeat;Zinc
Q6FI81|Q6FI81-3	CIAPIN1	33582	Cytoplasm, Nucleus, Mitochondrion intermembrane space	2Fe-2S;4Fe-4S;Alternative splicing;Apoptosis;Iron;Iron-sulfur;Metal-binding;Mitochondrion;Nucleus;Phosphoprotein;Cytoplasm
P21291	CSRP1	20567	Nucleus	Acetylation;LIM domain;Metal-binding;Nucleus;Phosphoprotein;Repeat;Ubl conjugation;Zinc;Isopeptide bond
O60888|O60888-2|O60888-3	CUTA	19116	Extracellular exosome, membrane	Alternative splicing;Glycoprotein;Signal
J3KNF8	CYB5B	16695	Mitochondrion outer membrane	Acetylation;Electron transport;Heme;Iron;Membrane;Metal-binding;Methylation;Mitochondrion;Phosphoprotein;Transmembrane;Transport;Mitochondrion outer membrane;Transmembrane helix
O43583	DENR	22092	Cytoplasm	Acetylation;Initiation factor;Phosphoprotein;Protein biosynthesis
Q9BTY2	FUCA2	54067	Secreted	Alternative splicing;Glycoprotein;Glycosidase;Hydrolase;Phosphoprotein;Signal;Secreted
P50135	HNMT	33295	Cytoplasm	Alternative splicing;Methyltransferase;Transferase;;S-adenosyl-L-methionine;Cytoplasm
Q8IU81	IRF2BP1	61688	Nucleus	Coiled coil;Metal-binding;Methylation;Nucleus;Phosphoprotein;Repressor;Transcription;Transcription regulation;Transferase;Ubl conjugation;Ubl conjugation pathway;Zinc;Zinc-finger;Isopeptide bond
Q7Z5L9|Q7Z5L9-2	IRF2BP2	61025	Cytoplasm, Nucleus	Acetylation;Activator;Alternative splicing;Metal-binding;Nucleus;Phosphoprotein;Repressor;Transcription;Transcription regulation;Ubl conjugation;Zinc;Zinc-finger;Cytoplasm;Isopeptide bond
Q9H1B7	IRF2BPL	82659	Nucleus	Coiled coil;Metal-binding;Nucleus;Phosphoprotein;Transferase;Triplet repeat expansion;Ubl conjugation;Zinc;Zinc-finger;Isopeptide bond
Q14847	LASP1	29717	Cytoplasm cytoskeleton, Cytoplasm cell cortex	Acetylation;Actin-binding;Alternative splicing;Cytoskeleton;Ion transport;LIM domain;Metal-binding;Methylation;Phosphoprotein;Repeat;SH3 domain;Transport;Zinc;Cytoplasm
P80188|X6R8F3	LCN2	22588	Secreted, Cytoplasmic granule lumen, Cytoplasmic vesicle lumen	Alternative splicing;Apoptosis;Glycoprotein;Immunity;Innate immunity;Ion transport;Iron;Iron transport;Signal;Transport;Pyrrolidone carboxylic acid;Secreted;Cytoplasmic vesicle;Disulfide bond
Q99538|Q99538-2|Q99538-3	LGMN	49411	Lysosome	Alternative splicing;Glycoprotein;Hydrolase;Lysosome;Protease;Signal;Thiol protease;Zymogen;Disulfide bond
O00462	MANBA	100895	Lysosome	Glycoprotein;Glycosidase;Hydrolase;Lysosome;Signal;Disulfide bond
H0Y8E6|P49736	MCM2	101896	Nucleus, Chromosome	Acetylation;ATP-binding;Cell cycle;Deafness;DNA replication;DNA-binding;Helicase;Hydrolase;Metal-binding;Nucleus;Nucleotide-binding;Phosphoprotein;Ubl conjugation;Zinc;Zinc-finger;Non-syndromic deafness;Isopeptide bond
E7EPT4|P19404	NDUFV2	27392	Mitochondrion inner membrane	2Fe-2S;Acetylation;Electron transport;Iron;Iron-sulfur;Membrane;Metal-binding;Mitochondrion;NAD;Oxidoreductase;Phosphoprotein;Respiratory chain;Transit peptide;Transport;Ubiquinone;Mitochondrion inner membrane;Primary mitochondrial disease;Translocase
O00151	PDLIM1	36072	Cytoplasm, Cytoplasm cytoskeleton	Acetylation;Cytoskeleton;LIM domain;Metal-binding;Phosphoprotein;Zinc;Cytoplasm
Q96HC4	PDLIM5	63945	Presynapse, Postsynapse, Cytoplasm cytosol	3D-structure;Acetylation;Alternativesplicing;Celljunction;Cellmembrane;Completeproteome;Cytoplasm;Directproteinsequencing;LIMdomain;Membrane;Metal-binding;Phosphoprotein;Polymorphism;Postsynapticcellmembrane;Referenceproteome;Repeat;Synapse;Synaptosome;Zinc
Q9NR12	PDLIM7	49845	Cytoplasm, cytoplasm cytoskeleton	Alternative splicing;Cytoskeleton;Developmental protein;Differentiation;LIM domain;Metal-binding;Methylation;Phosphoprotein;Repeat;Zinc;Osteogenesis;Cytoplasm
Q6P4A8	PLBD1	63255	Lysosome	Glycoprotein;Hydrolase;Lipid degradation;Lipid metabolism;Lysosome;Signal;Disulfide bond
A8MZH8|P53801	PTTG1IP	20324	Membrane, Cytoplasm, Nucleus	Coiled coil;Glycoprotein;Membrane;Nucleus;Phosphoprotein;Signal;Transmembrane;Cytoplasm;Transmembrane helix
F5GZ78|P49023|P49023-2|P49023-3	PXN	64505	Cytoplasm cytoskeleton, Cell junction focal adhesion, Cytoplasm cell cortex	Acetylation;Alternative splicing;Cell adhesion;Cytoskeleton;LIM domain;Metal-binding;Phosphoprotein;Repeat;Zinc;Cytoplasm;Cell junction
A0A0A0MR66|P98175|P98175-2|P98175-3|P98175-4	RBM10	103533	Nucleus	Acetylation;Alternative splicing;Metal-binding;Methylation;mRNA processing;mRNA splicing;Nucleus;Phosphoprotein;Repeat;RNA-binding;Zinc;Zinc-finger
C9J1C6|Q9P0P0	RNF181	17909	Cytoplasm	Metal-binding;Phosphoprotein;Transferase;Ubl conjugation;Zinc;Zinc-finger
Q9NUL5|Q9NUL5-3|Q9NUL5-4	RYDEN	33110	Cytoplasm, Nucleus, Cytoplasm p-body	Antiviral defense; RNA-binding
B7ZKQ9|Q8WTV0-2|Q8WTV0-3|Q8WTV0-4	SCARB1	60878	Cell membrane, Membrane caveola	Alternative splicing;Glycoprotein;Lipoprotein;Membrane;Palmitate;Phosphoprotein;Receptor;Transmembrane;Host-virus interaction;Cell membrane;Disulfide bond;Transmembrane helix;Host cell receptor for virus entry
P21912	SDHB	31630	Mitochondrion inner membrane	2Fe-2S;3Fe-4S;4Fe-4S;Acetylation;Electron transport;Iron;Iron-sulfur;Membrane;Metal-binding;Mitochondrion;Oxidoreductase;Transit peptide;Transport;Tricarboxylic acid cycle;Mitochondrion inner membrane
Q9C0H2|Q9C0H2-2|Q9C0H2-4	TTYH3	57545	Cell membrane	Alternative splicing;Calcium;Glycoprotein;Ion transport;Ion channel;Membrane;Phosphoprotein;Transmembrane;Transport;Chloride;Chloride channel;Cell membrane;Transmembrane helix
Q92900|Q92900-2	UPF1	124345	Cytoplasm, Cytoplasm p-body, Nucleus, Cytoplasm perinuclear region	Alternative splicing,;ATP-binding;Helicase;Hydrolase;Metal-binding;Methylation;Nucleus;Nucleotide-binding;Phosphoprotein;Repeat;RNA-binding;Zinc;Zinc-finger;Nonsense-mediated mRNA decay;Host-virus interaction;Cytoplasm
G5E9A6|P51784	USP11	109817	Cytoplasm, Nucleus, Chromosome	Acetylation;Chromosome;Hydrolase;Nucleus;Phosphoprotein;Protease;Thiol protease;Ubl conjugation pathway;Host-virus interaction;Cytoplasm
B4DRN8|Q5W0Z9|Q5W0Z9-3	ZDHHC20	42278	Golgi apparatus membrane, Cell membrane, Cytoplasm perinuclear region, Endoplasmic reticulum membrane, Endoplasmic reticulum-Golgi intermediat compartment membrane	Acyltransferase;Alternative splicing;Golgi apparatus;Lipoprotein;Membrane;Metal-binding;Palmitate;Phosphoprotein;Transferase;Transmembrane;Zinc;Cytoplasm;Cell membrane;Transmembrane helix
Q9Y6X8	ZHX2	92307	Nucleus	Differentiation;DNA-binding;Homeobox;Metal-binding;Neurogenesis;Nucleus;Phosphoprotein;Repeat;Repressor;Transcription;Transcription regulation;Ubl conjugation;Zinc;Zinc-finger;Isopeptide bond
O75312	ZPR1	50925	Cytoplasm, Nucleus	Cellprojection;Completeproteome;Cytoplasm;Differentiation;Metal-binding;mRNAprocessing;mRNAsplicing;Nucleus;Polymorphism;Referenceproteome;Repeat;Zinc;Zinc-finger
Q15942	ZYX	61277	Cytoplasm, Cytoplasm cytoskeleton, Nucleus, Cell junction focal adhesion	Acetylation;Alternative splicing;Cell adhesion;Cytoskeleton;LIM domain;Metal-binding;Methylation;Nucleus;Phosphoprotein;Repeat;Zinc;Host-virus interaction;Cytoplasm;Cell junction
