# Supplementary material for: Site-specific activation of the proton pump inhibitor rabeprazole by tetrathiolate zinc centres
Source: Nat Chem. 2025 Feb 20;17(4):507–17. doi: 10.1038/s41557-025-01745-8 (PMC11964933; doi:10.1038/s41557-025-01745-8)
Supplement: Supplementary file 4 — Numerical source data for Supplementary Fig. 2. [file 41557_2025_1745_MOESM4_ESM.xlsx]

## Sheet: Suppl. Fig. S2
	time [min]	Cy5	Rab	RabCy5
	0	2914034	1062201	0
	30	1021803	223905	2279587
	60	807006	127299	2434549
	120	668722	46501	2529259
	180	637259	0	2579871
