# Supplementary material for: Site-specific activation of the proton pump inhibitor rabeprazole by tetrathiolate zinc centres
Source: Nat Chem. 2025 Feb 20;17(4):507–17. doi: 10.1038/s41557-025-01745-8 (PMC11964933; doi:10.1038/s41557-025-01745-8)
Supplement: Supplementary file 5 — Numerical source data for Supplementary Fig. 3. [file 41557_2025_1745_MOESM5_ESM.xlsx]

## Sheet: Suppl. Fig. S3a
	20 µM Rab			125 µM Rab			250 µM Rab			500 µM Rab			1000 µM Rab			2000 µM Rab
0	0.002667	0.004667	0.000667	0.016667	0.014667	0.002667		0.019667	0.020667	0.012667	0.012667	0.001667	0.003667	-0.00433	0.014667	0.023667	0.033667	0.025667
0.083333	0.005	0.007	-0.006	0.023	0.02	0.007		0.029	0.024	0.021	0.019	0.015	0.009	0.006	0.02	0.035	0.038	0.037
0.166667	0.008	0.006	-0.003	0.028	0.026	0.011		0.036	0.031	0.026	0.027	0.024	0.014	0.014	0.024	0.043	0.047	0.048
0.25	0.011667	0.010667	-0.00133	0.032667	0.031667	0.013667		0.042667	0.036667	0.029667	0.028667	0.027667	0.018667	0.019667	0.030667	0.057667	0.063667	0.061667
0.333333	0.013333	0.006333	-0.00067	0.038333	0.035333	0.017333		0.048333	0.039333	0.031333	0.028333	0.030333	0.024333	0.027333	0.036333	0.090333	0.083333	0.081333
0.416667	0.013	0.007	0.002	0.043	0.039	0.02		0.055	0.042	0.03	0.031	0.027	0.031	0.035	0.043	0.147	0.109	0.116
0.5	0.013667	0.009667	0.003667	0.049667	0.041667	0.024667		0.062667	0.043667	0.030667	0.033667	0.028667	0.040667	0.044667	0.051667	0.187667	0.161667	0.175667
0.583333	0.015667	0.012667	0.004667	0.061667	0.047667	0.029667		0.067667	0.045667	0.034667	0.035667	0.034667	0.049667	0.055667	0.059667	0.235667	0.275667	0.267667
0.666667	0.012667	0.014667	0.004667	0.079667	0.048667	0.032667		0.071667	0.046667	0.037667	0.038667	0.039667	0.059667	0.065667	0.069667	0.307667	0.375667	0.333667
0.75	0.013667	0.016667	0.006667	0.089667	0.048667	0.032667		0.073667	0.047667	0.042667	0.042667	0.042667	0.075667	0.079667	0.080667	0.399667	0.442667	0.426667
0.833333	0.017333	0.018333	0.010333	0.081333	0.048333	0.036333		0.077333	0.050333	0.050333	0.049333	0.049333	0.093333	0.103333	0.097333	0.428333	0.470333	0.489333
0.916667	0.02	0.02	0.013	0.077	0.049	0.037		0.08	0.052	0.057	0.056	0.054	0.117	0.13	0.123	0.467	0.526	0.558
1	0.019	0.019	0.014	0.075	0.05	0.036		0.081	0.053	0.061	0.062	0.058	0.156	0.178	0.161	0.523	0.585	0.576
1.08333	0.018333	0.019333	0.014333	0.075333	0.050333	0.035333		0.081333	0.053333	0.065333	0.066333	0.062333	0.197333	0.215333	0.200333	0.549333	0.592333	0.586333
1.16667	0.019667	0.019667	0.015667	0.076667	0.050667	0.036667		0.085667	0.056667	0.074667	0.073667	0.068667	0.253667	0.259667	0.248667	0.575667	0.610667	0.604667
1.25	0.019	0.019	0.016	0.078	0.05	0.037		0.09	0.059	0.082	0.079	0.074	0.302	0.309	0.289	0.591	0.636	0.618
1.33333	0.020333	0.019333	0.017333	0.079333	0.051333	0.038333		0.095333	0.063333	0.090333	0.087333	0.082333	0.349333	0.352333	0.331333	0.609333	0.668333	0.629333
1.41667	0.020667	0.017667	0.016667	0.081667	0.050667	0.038667		0.099667	0.066667	0.098667	0.096667	0.089667	0.385667	0.390667	0.364667	0.624667	0.666667	0.635667
1.5	0.019	0.018	0.016	0.083	0.051	0.04		0.104	0.071	0.109	0.107	0.1	0.412	0.424	0.393	0.633	0.673	0.629
1.58333	0.02	0.018	0.017	0.085	0.052	0.041		0.11	0.075	0.122	0.119	0.113	0.439	0.445	0.421	0.644	0.664	0.633
1.66667	0.02	0.018	0.017	0.087	0.053	0.042		0.114	0.078	0.139	0.137	0.127	0.457	0.464	0.439	0.645	0.664	0.631
1.75	0.020667	0.017667	0.017667	0.088667	0.054667	0.043667		0.118667	0.083667	0.157667	0.156667	0.146667	0.468667	0.476667	0.460667	0.649667	0.669667	0.632667
1.83333	0.021667	0.017667	0.017667	0.091667	0.055667	0.044667		0.123667	0.086667	0.179667	0.177667	0.167667	0.491667	0.490667	0.472667	0.650667	0.669667	0.640667
1.91667	0.021	0.018	0.018	0.093	0.057	0.045		0.127	0.09	0.204	0.204	0.19	0.496	0.496	0.486	0.658	0.691	0.636
2	0.021667	0.018667	0.017667	0.095667	0.058667	0.046667		0.130667	0.093667	0.227667	0.222667	0.213667	0.495667	0.498667	0.489667	0.646667	0.686667	0.635667
2.08333	0.022667	0.018667	0.017667	0.097667	0.062667	0.047667		0.133667	0.097667	0.247667	0.245667	0.233667	0.504667	0.511667	0.492667	0.646667	0.681667	0.641667
2.16667	0.021333	0.018333	0.017333	0.098333	0.064333	0.048333		0.138333	0.100333	0.268333	0.268333	0.253333	0.505333	0.516333	0.510333	0.640333	0.692333	0.643333
2.25	0.021333	0.018333	0.018333	0.101333	0.065333	0.050333		0.141333	0.104333	0.287333	0.287333	0.282333	0.515333	0.517333	0.504333	0.633333	0.685333	0.639333
2.33333	0.022333	0.018333	0.018333	0.104333	0.067333	0.052333		0.145333	0.108333	0.304333	0.302333	0.294333	0.512333	0.531333	0.519333	0.643333	0.697333	0.655333
2.41667	0.021667	0.018667	0.017667	0.105667	0.069667	0.053667		0.148667	0.112667	0.322667	0.323667	0.309667	0.515667	0.529667	0.512667	0.645667	0.689667	0.649667
2.5	0.021	0.018	0.017	0.108	0.071	0.055		0.152	0.114	0.335	0.341	0.324	0.526	0.539	0.525	0.648	0.702	0.65
2.58333	0.021	0.019	0.017	0.11	0.073	0.057		0.156	0.118	0.345	0.348	0.34	0.535	0.54	0.52	0.643	0.685	0.667
2.66667	0.022333	0.019333	0.018333	0.113333	0.075333	0.059333		0.159333	0.123333	0.363333	0.361333	0.347333	0.530333	0.538333	0.528333	0.651333	0.695333	0.653333
2.75	0.021333	0.017333	0.017333	0.114333	0.076333	0.060333		0.162333	0.126333	0.363333	0.372333	0.361333	0.536333	0.550333	0.523333	0.663333	0.701333	0.661333
2.83333	0.021	0.018	0.017	0.117	0.079	0.062		0.167	0.129	0.377	0.372	0.372	0.532	0.549	0.521	0.654	0.709	0.649
2.91667	0.020333	0.017333	0.017333	0.119333	0.081333	0.064333		0.171333	0.133333	0.380333	0.383333	0.379333	0.541333	0.560333	0.524333	0.661333	0.712333	0.669333
3	0.022	0.018	0.017	0.122	0.083	0.066		0.175	0.138	0.393	0.389	0.383	0.536	0.56	0.522	0.687	0.717	0.673
3.08333	0.022	0.018	0.017	0.124	0.084	0.068		0.178	0.141	0.395	0.39	0.386	0.538	0.564	0.52	0.682	0.711	0.673
3.16667	0.021333	0.018333	0.017333	0.126333	0.085333	0.070333		0.182333	0.145333	0.395333	0.396333	0.394333	0.548333	0.567333	0.534333	0.687333	0.723333	0.677333
3.25	0.020667	0.017667	0.017667	0.127667	0.087667	0.072667		0.186667	0.149667	0.403667	0.399667	0.396667	0.544667	0.579667	0.546667	0.693667	0.720667	0.682667
3.33333	0.021	0.017	0.017	0.13	0.089	0.074		0.192	0.155	0.404	0.401	0.403	0.546	0.575	0.534	0.693	0.718	0.667
3.41667	0.021667	0.017667	0.017667	0.131667	0.091667	0.075667		0.196667	0.156667	0.412667	0.406667	0.396667	0.554667	0.582667	0.550667	0.700667	0.715667	0.677667
3.5	0.02	0.017	0.016	0.133	0.092	0.077		0.201	0.162	0.406	0.407	0.403	0.55	0.587	0.549	0.681	0.722	0.675
3.58333	0.021333	0.017333	0.017333	0.134333	0.095333	0.079333		0.206333	0.167333	0.416333	0.411333	0.404333	0.542333	0.583333	0.546333	0.686333	0.721333	0.669333
3.66667	0.021333	0.017333	0.017333	0.137333	0.097333	0.081333		0.211333	0.173333	0.416333	0.412333	0.402333	0.551333	0.589333	0.543333	0.688333	0.731333	0.680333
3.75	0.021	0.017	0.017	0.139	0.098	0.083		0.215	0.178	0.416	0.413	0.408	0.55	0.589	0.546	0.688	0.735	0.674
3.83333	0.021	0.017	0.017	0.141	0.1	0.085		0.219	0.183	0.42	0.414	0.406	0.554	0.585	0.547	0.695	0.732	0.67
3.91667	0.020667	0.016667	0.016667	0.142667	0.100667	0.085667		0.222667	0.186667	0.422667	0.412667	0.405667	0.550667	0.604667	0.553667	0.703667	0.731667	0.668667
4	0.020667	0.017667	0.016667	0.144667	0.102667	0.088667		0.227667	0.192667	0.423667	0.412667	0.412667	0.554667	0.607667	0.552667	0.698667	0.735667	0.672667
4.08333	0.021	0.018	0.017	0.146	0.105	0.09		0.232	0.199	0.427	0.422	0.41	0.559	0.608	0.557	0.695	0.741	0.682
4.16667	0.020667	0.016667	0.016667	0.146667	0.105667	0.090667		0.235667	0.200667	0.428667	0.417667	0.407667	0.551667	0.605667	0.554667	0.697667	0.741667	0.685667
4.25	0.020333	0.017333	0.017333	0.147333	0.107333	0.093333		0.238333	0.206333	0.427333	0.419333	0.420333	0.552333	0.607333	0.552333	0.707333	0.744333	0.684333
4.33333	0.020667	0.016667	0.016667	0.148667	0.108667	0.093667		0.244667	0.210667	0.432667	0.415667	0.418667	0.552667	0.613667	0.556667	0.709667	0.746667	0.682667
4.41667	0.02	0.017	0.017	0.151	0.11	0.095		0.246	0.216	0.43	0.419	0.42	0.559	0.612	0.561	0.706	0.751	0.683
4.5	0.02	0.017	0.016	0.151	0.111	0.097		0.251	0.218	0.433	0.427	0.418	0.554	0.614	0.561	0.712	0.743	0.682
4.58333	0.020667	0.016667	0.016667	0.152667	0.112667	0.097667		0.253667	0.222667	0.432667	0.424667	0.415667	0.553667	0.610667	0.565667	0.718667	0.743667	0.684667
4.66667	0.019667	0.016667	0.016667	0.153667	0.113667	0.099667		0.254667	0.224667	0.432667	0.420667	0.414667	0.550667	0.613667	0.564667	0.723667	0.749667	0.686667
4.75	0.020667	0.017667	0.016667	0.154667	0.115667	0.100667		0.257667	0.228667	0.434667	0.419667	0.418667	0.551667	0.615667	0.565667	0.727667	0.755667	0.691667
4.83333	0.020667	0.016667	0.016667	0.155667	0.116667	0.102667		0.264667	0.232667	0.437667	0.426667	0.413667	0.564667	0.616667	0.572667	0.726667	0.756667	0.693667
4.91667	0.021333	0.017333	0.016333	0.156333	0.117333	0.103333		0.263333	0.235333	0.436333	0.425333	0.415333	0.558333	0.620333	0.571333	0.731333	0.753333	0.692333
5	0.020333	0.017333	0.016333	0.158333	0.118333	0.104333		0.268333	0.240333	0.437333	0.432333	0.424333	0.557333	0.618333	0.571333	0.735333	0.762333	0.697333
5.08333	0.021	0.017	0.017	0.159	0.12	0.106		0.272	0.241	0.441	0.425	0.423	0.559	0.624	0.571	0.74	0.762	0.702
5.16667	0.020333	0.016333	0.016333	0.159333	0.121333	0.107333		0.274333	0.245333	0.445333	0.430333	0.420333	0.553333	0.623333	0.572333	0.746333	0.766333	0.700333
5.25	0.019667	0.016667	0.016667	0.160667	0.121667	0.107667		0.275667	0.245667	0.437667	0.429667	0.415667	0.555667	0.622667	0.570667	0.745667	0.764667	0.705667
5.33333	0.019667	0.016667	0.016667	0.160667	0.121667	0.108667		0.275667	0.250667	0.448667	0.434667	0.421667	0.557667	0.624667	0.572667	0.744667	0.766667	0.709667
5.41667	0.021	0.017	0.017	0.162	0.124	0.111		0.28	0.254	0.449	0.439	0.422	0.553	0.626	0.574	0.751	0.77	0.713
5.5	0.020667	0.016667	0.016667	0.162667	0.124667	0.110667		0.281667	0.255667	0.445667	0.430667	0.425667	0.558667	0.627667	0.573667	0.754667	0.766667	0.715667
5.58333	0.019667	0.017667	0.015667	0.163667	0.124667	0.111667		0.281667	0.257667	0.450667	0.430667	0.418667	0.555667	0.630667	0.576667	0.751667	0.768667	0.715667
5.66667	0.020333	0.017333	0.016333	0.164333	0.125333	0.113333		0.285333	0.258333	0.452333	0.436333	0.426333	0.560333	0.627333	0.577333	0.751333	0.769333	0.717333
5.75	0.020667	0.016667	0.016667	0.164667	0.126667	0.113667		0.285667	0.259667	0.453667	0.436667	0.422667	0.559667	0.625667	0.579667	0.752667	0.772667	0.719667
5.83333	0.020667	0.017667	0.016667	0.165667	0.127667	0.114667		0.287667	0.260667	0.452667	0.437667	0.425667	0.560667	0.631667	0.576667	0.756667	0.773667	0.718667
5.91667	0.020667	0.016667	0.016667	0.165667	0.128667	0.115667		0.287667	0.263667	0.452667	0.441667	0.425667	0.557667	0.628667	0.576667	0.756667	0.770667	0.721667
6	0.020667	0.017667	0.017667	0.167667	0.129667	0.116667		0.292667	0.265667	0.454667	0.437667	0.423667	0.556667	0.626667	0.578667	0.758667	0.770667	0.723667
6.08333	0.020333	0.017333	0.017333	0.167333	0.130333	0.118333		0.292333	0.266333	0.456333	0.437333	0.424333	0.557333	0.630333	0.581333	0.760333	0.770333	0.726333
6.16667	0.019667	0.015667	0.015667	0.166667	0.130667	0.117667		0.291667	0.269667	0.457667	0.432667	0.420667	0.559667	0.631667	0.579667	0.761667	0.772667	0.727667
6.25	0.02	0.017	0.016	0.167	0.132	0.119		0.295	0.269	0.455	0.436	0.422	0.56	0.632	0.582	0.764	0.774	0.729
6.33333	0.020667	0.017667	0.016667	0.168667	0.132667	0.120667		0.295667	0.270667	0.456667	0.435667	0.427667	0.556667	0.632667	0.580667	0.766667	0.775667	0.731667
6.41667	0.021667	0.017667	0.017667	0.169667	0.133667	0.121667		0.297667	0.273667	0.461667	0.439667	0.431667	0.557667	0.635667	0.582667	0.765667	0.776667	0.729667
6.5	0.021333	0.017333	0.016333	0.169333	0.134333	0.122333		0.298333	0.272333	0.458333	0.439333	0.429333	0.561333	0.634333	0.581333	0.766333	0.774333	0.733333
6.58333	0.020667	0.017667	0.016667	0.170667	0.134667	0.122667		0.299667	0.273667	0.461667	0.440667	0.434667	0.561667	0.634667	0.584667	0.768667	0.772667	0.735667
6.66667	0.02	0.016	0.017	0.17	0.135	0.123		0.297	0.276	0.458	0.439	0.432	0.564	0.638	0.587	0.769	0.774	0.735
6.75	0.021333	0.017333	0.017333	0.171333	0.135333	0.124333		0.298333	0.278333	0.462333	0.438333	0.430333	0.564333	0.638333	0.587333	0.772333	0.773333	0.736333
6.83333	0.021667	0.017667	0.017667	0.171667	0.136667	0.124667		0.302667	0.277667	0.462667	0.441667	0.433667	0.562667	0.639667	0.590667	0.773667	0.776667	0.738667
6.91667	0.021	0.017	0.017	0.172	0.137	0.125		0.303	0.28	0.461	0.441	0.431	0.564	0.64	0.589	0.772	0.772	0.74
7	0.020667	0.017667	0.016667	0.172667	0.137667	0.125667		0.299667	0.278667	0.464667	0.440667	0.430667	0.563667	0.639667	0.590667	0.773667	0.773667	0.740667
7.08333	0.020667	0.016667	0.016667	0.172667	0.137667	0.126667		0.303667	0.278667	0.463667	0.441667	0.430667	0.565667	0.640667	0.589667	0.774667	0.771667	0.747667
7.16667	0.021	0.018	0.017	0.173	0.138	0.127		0.302	0.281	0.464	0.442	0.437	0.565	0.642	0.593	0.778	0.774	0.748
7.25	0.020667	0.016667	0.016667	0.172667	0.138667	0.127667		0.301667	0.284667	0.462667	0.442667	0.432667	0.564667	0.640667	0.592667	0.776667	0.771667	0.747667
7.33333	0.020667	0.016667	0.016667	0.173667	0.139667	0.127667		0.301667	0.282667	0.465667	0.437667	0.434667	0.568667	0.642667	0.590667	0.777667	0.773667	0.748667
7.41667	0.020667	0.017667	0.016667	0.174667	0.139667	0.128667		0.300667	0.284667	0.468667	0.441667	0.432667	0.568667	0.642667	0.593667	0.777667	0.775667	0.751667
7.5	0.020667	0.016667	0.016667	0.173667	0.140667	0.128667		0.305667	0.284667	0.464667	0.439667	0.433667	0.567667	0.644667	0.592667	0.780667	0.775667	0.751667
7.58333	0.020667	0.017667	0.016667	0.173667	0.140667	0.129667		0.303667	0.282667	0.467667	0.441667	0.435667	0.567667	0.645667	0.588667	0.779667	0.775667	0.753667
7.66667	0.020333	0.016333	0.017333	0.174333	0.141333	0.130333		0.299333	0.283333	0.468333	0.441333	0.434333	0.567333	0.644333	0.586333	0.782333	0.776333	0.753333
7.75	0.020667	0.016667	0.016667	0.174667	0.141667	0.130667		0.303667	0.285667	0.467667	0.441667	0.432667	0.567667	0.645667	0.586667	0.781667	0.778667	0.753667
7.83333	0.021	0.018	0.017	0.176	0.143	0.132		0.305	0.287	0.467	0.441	0.437	0.57	0.645	0.586	0.784	0.78	0.757
7.91667	0.020333	0.017333	0.017333	0.176333	0.143333	0.132333		0.303333	0.287333	0.468333	0.444333	0.432333	0.569333	0.646333	0.585333	0.787333	0.781333	0.760333
8	0.020667	0.017667	0.016667	0.175667	0.143667	0.132667		0.304667	0.284667	0.469667	0.442667	0.435667	0.571667	0.648667	0.584667	0.785667	0.782667	0.761667
8.08333	0.020667	0.017667	0.016667	0.176667	0.144667	0.132667		0.307667	0.284667	0.469667	0.443667	0.437667	0.570667	0.648667	0.588667	0.789667	0.783667	0.764667
8.16667	0.020667	0.017667	0.017667	0.176667	0.144667	0.133667		0.307667	0.288667	0.469667	0.443667	0.436667	0.574667	0.650667	0.587667	0.790667	0.788667	0.765667
8.25	0.021667	0.017667	0.017667	0.176667	0.145667	0.134667		0.306667	0.288667	0.472667	0.443667	0.436667	0.572667	0.649667	0.588667	0.791667	0.788667	0.767667
8.33333	0.020333	0.017333	0.017333	0.176333	0.145333	0.134333		0.306333	0.288333	0.472333	0.445333	0.436333	0.572333	0.651333	0.588333	0.793333	0.791333	0.767333
8.41667	0.020667	0.017667	0.016667	0.176667	0.146667	0.135667		0.304667	0.288667	0.473667	0.445667	0.436667	0.573667	0.651667	0.590667	0.795667	0.793667	0.768667
8.5	0.021667	0.018667	0.017667	0.177667	0.146667	0.135667		0.303667	0.289667	0.473667	0.446667	0.437667	0.574667	0.654667	0.590667	0.795667	0.792667	0.770667
8.58333	0.021333	0.017333	0.017333	0.177333	0.146333	0.136333		0.310333	0.289333	0.473333	0.445333	0.438333	0.573333	0.654333	0.589333	0.793333	0.793333	0.771333
8.66667	0.021667	0.017667	0.017667	0.176667	0.147667	0.136667		0.307667	0.289667	0.476667	0.448667	0.436667	0.573667	0.653667	0.589667	0.796667	0.795667	0.771667
8.75	0.021667	0.017667	0.017667	0.176667	0.147667	0.137667		0.309667	0.288667	0.475667	0.446667	0.437667	0.575667	0.654667	0.590667	0.796667	0.795667	0.772667
8.83333	0.021333	0.017333	0.017333	0.177333	0.148333	0.137333		0.306333	0.288333	0.475333	0.446333	0.438333	0.576333	0.654333	0.590333	0.798333	0.796333	0.773333
8.91667	0.021667	0.017667	0.017667	0.177667	0.148667	0.138667		0.306667	0.289667	0.474667	0.447667	0.439667	0.575667	0.654667	0.589667	0.800667	0.797667	0.775667
9	0.020667	0.017667	0.016667	0.176667	0.148667	0.137667		0.303667	0.287667	0.474667	0.446667	0.438667	0.577667	0.654667	0.589667	0.798667	0.798667	0.776667
9.08333	0.021333	0.017333	0.017333	0.177333	0.149333	0.138333		0.307333	0.289333	0.474333	0.449333	0.439333	0.577333	0.656333	0.592333	0.801333	0.799333	0.778333
9.16667	0.021333	0.017333	0.017333	0.177333	0.149333	0.139333		0.304333	0.289333	0.474333	0.448333	0.439333	0.577333	0.655333	0.591333	0.801333	0.801333	0.777333
9.25	0.020667	0.017667	0.016667	0.176667	0.149667	0.138667		0.305667	0.289667	0.474667	0.448667	0.438667	0.577667	0.657667	0.591667	0.803667	0.801667	0.778667
9.33333	0.021	0.018	0.017	0.177	0.15	0.14		0.306	0.288	0.476	0.447	0.439	0.579	0.657	0.591	0.803	0.803	0.781
9.41667	0.021667	0.016667	0.016667	0.176667	0.150667	0.139667		0.304667	0.288667	0.476667	0.448667	0.439667	0.577667	0.658667	0.592667	0.806667	0.803667	0.780667
9.5	0.022667	0.017667	0.017667	0.178667	0.151667	0.141667		0.307667	0.290667	0.475667	0.448667	0.440667	0.579667	0.659667	0.590667	0.804667	0.805667	0.781667
9.58333	0.021	0.018	0.018	0.178	0.151	0.141		0.306	0.29	0.477	0.448	0.441	0.578	0.659	0.592	0.807	0.807	0.783
9.66667	0.021333	0.018333	0.018333	0.177333	0.151333	0.141333		0.306333	0.289333	0.475333	0.448333	0.440333	0.579333	0.660333	0.591333	0.807333	0.806333	0.782333
9.75	0.020667	0.017667	0.017667	0.178667	0.151667	0.141667		0.306667	0.292667	0.475667	0.449667	0.439667	0.579667	0.659667	0.592667	0.806667	0.806667	0.783667
9.83333	0.021667	0.018667	0.018667	0.178667	0.152667	0.142667		0.305667	0.291667	0.476667	0.448667	0.440667	0.580667	0.660667	0.592667	0.809667	0.809667	0.785667
9.91667	0.021333	0.018333	0.017333	0.178333	0.152333	0.142333		0.304333	0.291333	0.477333	0.449333	0.442333	0.580333	0.662333	0.592333	0.811333	0.811333	0.785333
10	0.021	0.018	0.017	0.178	0.153	0.144		0.307	0.294	0.478	0.45	0.442	0.581	0.662	0.592	0.809	0.811	0.787
10.0833	0.021	0.018	0.018	0.178	0.153	0.143		0.308	0.29	0.475	0.45	0.443	0.581	0.662	0.591	0.809	0.811	0.787
10.1667	0.020667	0.017667	0.017667	0.177667	0.153667	0.142667		0.305667	0.291667	0.476667	0.449667	0.442667	0.579667	0.663667	0.592667	0.811667	0.812667	0.786667
10.25	0.021667	0.017667	0.017667	0.178667	0.153667	0.143667		0.306667	0.291667	0.477667	0.450667	0.443667	0.580667	0.663667	0.592667	0.811667	0.813667	0.788667
10.3333	0.021	0.018	0.018	0.179	0.154	0.144		0.306	0.295	0.478	0.45	0.443	0.582	0.664	0.592	0.812	0.815	0.789
10.4167	0.022333	0.018333	0.018333	0.178333	0.154333	0.144333		0.308333	0.293333	0.477333	0.450333	0.443333	0.583333	0.665333	0.592333	0.813333	0.815333	0.790333
10.5	0.022	0.018	0.018	0.179	0.154	0.145		0.308	0.293	0.478	0.45	0.446	0.582	0.666	0.593	0.814	0.816	0.79
10.5833	0.021667	0.017667	0.017667	0.178667	0.153667	0.144667		0.306667	0.291667	0.476667	0.449667	0.442667	0.581667	0.665667	0.593667	0.814667	0.816667	0.790667
10.6667	0.021667	0.017667	0.017667	0.178667	0.154667	0.144667		0.306667	0.293667	0.477667	0.448667	0.443667	0.583667	0.666667	0.593667	0.814667	0.816667	0.791667
10.75	0.021	0.018	0.018	0.179	0.154	0.146		0.307	0.293	0.478	0.451	0.444	0.583	0.667	0.593	0.816	0.816	0.792
10.8333	0.021667	0.018667	0.017667	0.177667	0.154667	0.145667		0.308667	0.292667	0.477667	0.449667	0.444667	0.583667	0.666667	0.593667	0.815667	0.816667	0.793667
10.9167	0.021	0.018	0.018	0.179	0.155	0.145		0.308	0.295	0.478	0.45	0.445	0.584	0.667	0.593	0.817	0.818	0.793
11	0.020667	0.017667	0.017667	0.178667	0.155667	0.145667		0.307667	0.293667	0.477667	0.449667	0.442667	0.583667	0.666667	0.592667	0.816667	0.817667	0.793667
11.0833	0.021	0.018	0.018	0.179	0.16	0.146		0.306	0.294	0.479	0.451	0.445	0.585	0.668	0.593	0.819	0.819	0.795
11.1667	0.021667	0.018667	0.018667	0.179667	0.156667	0.147667		0.307667	0.293667	0.480667	0.450667	0.445667	0.585667	0.667667	0.593667	0.818667	0.819667	0.795667
11.25	0.022	0.018	0.018	0.179	0.156	0.148		0.307	0.295	0.48	0.451	0.444	0.585	0.667	0.594	0.819	0.822	0.795
11.3333	0.021667	0.018667	0.017667	0.179667	0.155667	0.147667		0.306667	0.293667	0.479667	0.449667	0.444667	0.584667	0.666667	0.594667	0.818667	0.822667	0.795667
11.4167	0.021667	0.018667	0.017667	0.178667	0.156667	0.147667		0.307667	0.293667	0.479667	0.449667	0.443667	0.586667	0.667667	0.594667	0.818667	0.825667	0.795667
11.5	0.021667	0.018667	0.017667	0.178667	0.155667	0.147667		0.306667	0.293667	0.479667	0.450667	0.444667	0.585667	0.666667	0.594667	0.821667	0.829667	0.796667
11.5833	0.022	0.018	0.018	0.18	0.156	0.148		0.308	0.294	0.479	0.45	0.445	0.587	0.667	0.595	0.821	0.831	0.798
11.6667	0.022	0.018	0.019	0.179	0.157	0.149		0.308	0.292	0.479	0.45	0.445	0.587	0.668	0.595	0.821	0.834	0.798
11.75	0.021667	0.018667	0.017667	0.179667	0.157667	0.148667		0.306667	0.295667	0.479667	0.450667	0.444667	0.587667	0.666667	0.594667	0.821667	0.833667	0.798667
11.8333	0.022	0.019	0.018	0.179	0.158	0.149		0.308	0.294	0.48	0.452	0.446	0.588	0.668	0.595	0.821	0.835	0.799
11.9167	0.021667	0.018667	0.018667	0.179667	0.157667	0.148667		0.307667	0.293667	0.479667	0.451667	0.444667	0.588667	0.668667	0.595667	0.821667	0.834667	0.798667
12	0.021667	0.018667	0.018667	0.179667	0.158667	0.149667		0.308667	0.292667	0.480667	0.451667	0.445667	0.588667	0.667667	0.594667	0.821667	0.835667	0.799667
12.0833	0.059	0.273667	0.194667	0.195	0.091667	0.215	0.191
12.1667	0.059333	0.272667	0.195	0.191333	0.092	0.213667	0.184
12.25	0.059333	0.273667	0.196667	0.191667	0.093333	0.210667	0.183667
12.3333	0.059	0.273333	0.197667	0.192	0.093	0.216333	0.185
12.4167	0.059	0.272333	0.199	0.191333	0.094333	0.214667	0.189
12.5	0.06	0.272333	0.200333	0.193667	0.094667	0.214333	0.187667
12.5833	0.059667	0.271333	0.202667	0.193	0.096667	0.209	0.188667
12.6667	0.059333	0.274	0.2	0.197	0.096667	0.207667	0.189
12.75	0.059333	0.272667	0.201	0.197667	0.096333	0.211333	0.192667
12.8333	0.059667	0.272333	0.201	0.194667	0.097333	0.207333	0.189
12.9167	0.059667	0.273	0.202667	0.197667	0.098333	0.208667	0.195667
13	0.059333	0.273667	0.204333	0.195333	0.098333	0.208333	0.192333
13.0833	0.059	0.272667	0.202	0.195667	0.098667	0.207333	0.192667
13.1667	0.059333	0.271667	0.203333	0.195	0.1	0.210667	0.190667
13.25	0.059333	0.271667	0.202	0.198333	0.100667	0.210667	0.195667
13.3333	0.059667	0.271667	0.207333	0.198333	0.100667	0.209333	0.194
13.4167	0.059667	0.271667	0.205667	0.196667	0.101667	0.212667	0.195333
13.5	0.059667	0.271333	0.204333	0.197	0.102667	0.212667	0.193
13.5833	0.059333	0.271	0.204333	0.198333	0.103333	0.209333	0.195
13.6667	0.059667	0.271667	0.201667	0.2	0.104	0.209667	0.199333
13.75	0.06	0.270333	0.202667	0.198	0.104	0.211667	0.196
13.8333	0.06	0.271	0.201	0.195	0.104333	0.208	0.194
13.9167	0.059333	0.271	0.202333	0.199667	0.105333	0.213667	0.198
14	0.059333	0.270667	0.205333	0.198333	0.105667	0.212667	0.197667
14.0833	0.059333	0.271333	0.205333	0.200667	0.107333	0.210667	0.198333
14.1667	0.059333	0.270333	0.204	0.196333	0.106667	0.212333	0.200333
14.25	0.060333	0.270667	0.202667	0.200333	0.107333	0.215667	0.199667
14.3333	0.059667	0.269667	0.202	0.197667	0.109	0.213	0.202333
14.4167	0.06	0.270667	0.203333	0.195667	0.108	0.215667	0.2
14.5	0.059333	0.271	0.205667	0.199667	0.109667	0.216667	0.203667
14.5833	0.059333	0.271	0.201	0.196667	0.11	0.218667	0.202333
14.6667	0.059	0.27	0.203	0.197333	0.111667	0.218	0.200667
14.75	0.059667	0.27	0.200667	0.198	0.111333	0.215333	0.202667
14.8333	0.059667	0.269333	0.201667	0.197667	0.112333	0.216667	0.200333
14.9167	0.06	0.269	0.200667	0.199333	0.114333	0.217	0.201667
15	0.060333	0.271	0.202	0.197667	0.114	0.216667	0.201667
15.0833	0.06	0.270667	0.200667	0.196	0.114667	0.216667	0.205
15.1667	0.060333	0.27	0.198333	0.193333	0.114	0.215667	0.204333
15.25	0.060333	0.269667	0.199333	0.196	0.116333	0.217333	0.207
15.3333	0.060333	0.27	0.198667	0.197	0.116667	0.216333	0.205333
15.4167	0.060333	0.269667	0.199667	0.194333	0.117	0.216667	0.206
15.5	0.06	0.269333	0.201333	0.194	0.117667	0.216333	0.21
15.5833	0.060667	0.271	0.200333	0.195	0.119	0.217667	0.206333
15.6667	0.060333	0.269333	0.197333	0.198667	0.118667	0.214667	0.206667
15.75	0.060333	0.269	0.197333	0.2	0.120667	0.213	0.205667
15.8333	0.060333	0.270333	0.196	0.198	0.121333	0.213667	0.202667
15.9167	0.059667	0.27	0.196667	0.198667	0.121	0.212	0.205333
16	0.06	0.27	0.199	0.196333	0.122667	0.215333	0.207333
16.0833	0.060333	0.269667	0.198333	0.196333	0.123333	0.215667	0.206
16.1667	0.06	0.269667	0.197667	0.191	0.123667	0.214333	0.206667
16.25	0.06	0.269667	0.196333	0.191667	0.124333	0.214	0.208667
16.3333	0.059333	0.269333	0.197	0.189	0.124333	0.216333	0.207333
16.4167	0.060667	0.269	0.193333	0.191	0.125667	0.216	0.207667
16.5	0.059667	0.27	0.194333	0.19	0.128	0.212333	0.205333
16.5833	0.060333	0.27	0.192333	0.190667	0.127333	0.214667	0.21

## Sheet: Suppl. Fig. S3b
time [h]	Rabeprazole thioether	Rabeprazole	Omeprazole	Esomeprazole	Pantoprazole	Lansoprazole	Dexlansoprazole
0	-0.00033	0.003	0.003334	-0.001	-0.01367	0.002334	-0.002
0.083333	-0.00233	0.003333	0.002333	-0.00133	-0.01333	0.001	-0.00233
0.166667	-0.00133	0.005667	0.004	-0.001	-0.012	0.001333	-0.001
0.25	-0.003	0.005667	0.004	-0.00233	-0.01233	0.000334	-0.00167
0.333333	-0.00333	0.006667	0.002667	-0.00133	-0.01267	-0.002	-0.00233
0.416667	-0.004	0.009667	0.002334	-0.002	-0.01267	-0.00033	-0.00167
0.5	-0.003	0.013	0.002333	-0.00133	-0.01133	0.001	-0.00167
0.583333	-0.00367	0.016	0.003	-0.00033	-0.01167	0.000667	-0.001
0.666667	-0.00333	0.020333	0.002666	-0.00133	-0.01167	0.000666	-0.002
0.75	-0.004	0.026334	0.003334	-0.00167	-0.01233	0.001	-0.00133
0.833333	-0.003	0.033334	0.003	-0.00067	-0.012	0.001334	-0.00167
0.916667	-0.00233	0.038	0.003334	0	-0.011	0.001334	-0.00067
1	-0.00167	0.046333	0.004333	0.000333	-0.011	0.002667	0.001333
1.08333	-0.00267	0.05	0.003666	0.000333	-0.01033	0.002	0.000333
1.16667	-0.00133	0.052333	0.005	0.001666	-0.00933	0.003666	0.001666
1.25	-0.001	0.049334	0.005	0.002667	-0.008	0.004667	0.001667
1.33333	-0.00133	0.050667	0.006	0.001667	-0.00867	0.004333	0.001667
1.41667	-0.001	0.049333	0.006	0.002	-0.00867	0.004667	0.002
1.5	-0.001	0.06	0.006667	0.002667	-0.00833	0.005333	0.003
1.58333	-0.00133	0.063334	0.006667	0.002334	-0.00767	0.005334	0.003
1.66667	-0.00133	0.071	0.006	0.002667	-0.00767	0.005	0.003
1.75	-0.00133	0.063333	0.006333	0.002	-0.00833	0.004333	0.003333
1.83333	-0.001	0.087334	0.006334	0.002667	-0.008	0.005667	0.004
1.91667	-0.001	0.117	0.006333	0.002333	-0.00767	0.005666	0.004
2	-0.00133	0.117666	0.006	0.002	-0.00833	0.005	0.003333
2.08333	-0.001	0.126	0.006667	0.003	-0.00767	0.005667	0.003334
2.16667	-0.002	0.125666	0.006333	0.002666	-0.008	0.005333	0.003333
2.25	-0.001	0.136	0.007333	0.004	-0.00667	0.006667	0.004
2.33333	-0.002	0.144333	0.007	0.003333	-0.008	0.006333	0.003333
2.41667	-0.00167	0.149667	0.007334	0.004334	-0.00767	0.007334	0.004334
2.5	-0.00167	0.15	0.007667	0.004333	-0.008	0.007	0.004
2.58333	-0.002	0.155334	0.007334	0.003334	-0.00867	0.008	0.004
2.66667	-0.001	0.152	0.008334	0.005	-0.00667	0.008667	0.006
2.75	-0.002	0.158334	0.008667	0.004	-0.00867	0.008334	0.004667
2.83333	-0.00233	0.160333	0.008	0.004333	-0.00833	0.008333	0.004333
2.91667	-0.00233	0.168	0.008667	0.005	-0.00767	0.009667	0.005667
3	-0.00233	0.168333	0.009	0.006	-0.007	0.01	0.005666
3.08333	-0.00167	0.170667	0.009334	0.007	-0.00667	0.010334	0.006667
3.16667	-0.00233	0.18	0.009334	0.006	-0.00767	0.010334	0.006
3.25	-0.00167	0.173333	0.011	0.007	-0.007	0.011333	0.007333
3.33333	-0.00267	0.178	0.010333	0.006333	-0.008	0.012	0.005333
3.41667	-0.002	0.173	0.012	0.008333	-0.00667	0.013	0.008333
3.5	-0.002	0.179333	0.011333	0.009	-0.00667	0.014	0.008
3.58333	-0.00233	0.177667	0.012	0.008334	-0.00667	0.014	0.008
3.66667	-0.00167	0.192333	0.013	0.01	-0.006	0.015333	0.008666
3.75	-0.002	0.195667	0.013667	0.010333	-0.00567	0.016	0.009
3.83333	-0.002	0.196	0.015333	0.011	-0.00633	0.017	0.009667
3.91667	-0.00233	0.205	0.014666	0.010333	-0.006	0.017	0.009333
4	-0.00167	0.183334	0.016	0.012	-0.00567	0.018334	0.01
4.08333	-0.00167	0.180333	0.016666	0.012666	-0.005	0.020333	0.010666
4.16667	-0.002	0.203333	0.017333	0.013	-0.005	0.020333	0.010666
4.25	-0.00267	0.208333	0.018333	0.014	-0.00567	0.021333	0.011
4.33333	-0.00167	0.214	0.019666	0.014666	-0.005	0.022666	0.012666
4.41667	-0.002	0.215333	0.02	0.015666	-0.00467	0.024	0.013333
4.5	-0.00233	0.217	0.020667	0.016	-0.005	0.025	0.013
4.58333	-0.00233	0.219333	0.021667	0.016667	-0.00533	0.026667	0.013333
4.66667	-0.002	0.228333	0.022667	0.017333	-0.00433	0.027333	0.012667
4.75	-0.00167	0.223	0.023667	0.019334	-0.00367	0.029334	0.016
4.83333	-0.002	0.218667	0.025	0.018667	-0.00367	0.030333	0.016333
4.91667	-0.002	0.219333	0.025333	0.019667	-0.00467	0.032	0.015667
5	-0.00233	0.22	0.026	0.021	-0.00433	0.033	0.017667
5.08333	-0.00133	0.217667	0.028334	0.022667	-0.00267	0.036667	0.019334
5.16667	-0.00233	0.219333	0.028667	0.024	-0.004	0.037	0.019333
5.25	-0.00133	0.228	0.03	0.024333	-0.00333	0.038666	0.020333
5.33333	-0.001	0.223333	0.031	0.026333	-0.00367	0.040666	0.021666
5.41667	-0.001	0.22	0.032333	0.027333	-0.00267	0.044	0.022
5.5	-0.002	0.220667	0.033333	0.028	-0.00267	0.045	0.023333
5.58333	-0.00133	0.22	0.034	0.029333	-0.00267	0.046	0.024
5.66667	-0.002	0.227333	0.036	0.029333	-0.003	0.05	0.025333
5.75	-0.00167	0.225333	0.037667	0.031	-0.00233	0.052	0.026
5.83333	-0.002	0.227667	0.038667	0.031333	-0.00267	0.053	0.027333
5.91667	-0.00233	0.222667	0.039667	0.032667	-0.002	0.059	0.027667
6	-0.002	0.228	0.04	0.036	-0.00167	0.062333	0.029667
6.08333	-0.00167	0.222667	0.042667	0.036	-0.00133	0.064333	0.030667
6.16667	-0.00167	0.224	0.043667	0.036667	-0.00167	0.065667	0.030334
6.25	-0.00167	0.223667	0.045333	0.038	-0.00033	0.07	0.033
6.33333	-0.00233	0.224334	0.045667	0.039	-0.00067	0.071334	0.035
6.41667	-0.00133	0.222666	0.048333	0.040666	0.000333	0.073666	0.035666
6.5	-0.00167	0.225	0.049333	0.042666	0.001	0.077	0.037333
6.58333	-0.00133	0.22	0.050334	0.042667	0	0.080334	0.038334
6.66667	-0.00167	0.221333	0.053333	0.044333	0.000333	0.085333	0.038667
6.75	-0.00133	0.222	0.054667	0.046667	0.001667	0.088333	0.041
6.83333	-0.00133	0.220333	0.056333	0.049	0.001667	0.089333	0.041333
6.91667	-0.00133	0.221333	0.058	0.05	0.002	0.09	0.043667
7	-0.00167	0.220666	0.059	0.051333	0.001333	0.092666	0.044333
7.08333	-0.00167	0.218333	0.061667	0.053333	0.002667	0.097333	0.045667
7.16667	-0.00067	0.218666	0.063333	0.055666	0.002666	0.1	0.049
7.25	-0.00067	0.219667	0.065667	0.056667	0.003	0.101	0.049333
7.33333	-0.00133	0.218	0.067667	0.057334	0.003	0.106	0.051667
7.41667	-0.00133	0.220334	0.069	0.060334	0.003667	0.105667	0.053334
7.5	-0.00133	0.216333	0.071667	0.062667	0.004333	0.107667	0.055
7.58333	-0.00033	0.219334	0.075	0.065334	0.005334	0.112334	0.056334
7.66667	-0.00133	0.216667	0.075667	0.066333	0.005333	0.115667	0.058333
7.75	-0.00067	0.216	0.078333	0.069666	0.006333	0.118333	0.060333
7.83333	-0.00067	0.215667	0.078667	0.069667	0.006	0.118	0.061333
7.91667	-0.001	0.216333	0.081	0.073	0.006	0.121	0.064
8	-0.00067	0.218333	0.085	0.076333	0.007666	0.125666	0.065
8.08333	-0.001	0.217333	0.085333	0.078	0.007	0.123333	0.068
8.16667	-0.00167	0.218667	0.087334	0.078667	0.007667	0.129334	0.066667
8.25	-0.00167	0.219333	0.087	0.08	0.008	0.127	0.072333
8.33333	-0.00033	0.221	0.090667	0.084	0.009667	0.129	0.073334
8.41667	-0.00133	0.218667	0.094667	0.086667	0.009	0.130667	0.073334
8.5	-0.00033	0.219333	0.094333	0.089	0.01	0.13	0.074333
8.58333	-0.00167	0.217334	0.098334	0.089667	0.01	0.139	0.077667
8.66667	-0.00133	0.218667	0.097	0.091334	0.01	0.130667	0.082
8.75	0	0.220333	0.102333	0.092666	0.011666	0.136	0.080666
8.83333	-0.00033	0.218666	0.102	0.094666	0.012333	0.139666	0.082
8.91667	-0.00133	0.219334	0.104667	0.099	0.011	0.135667	0.084
9	-0.00067	0.219667	0.106	0.099667	0.012333	0.136667	0.085
9.08333	-0.00133	0.217	0.108334	0.102667	0.012334	0.137667	0.088334
9.16667	-0.00167	0.218333	0.106666	0.102666	0.013	0.136333	0.09
9.25	-0.00067	0.22	0.11	0.103333	0.014333	0.14	0.090666
9.33333	-0.00033	0.218333	0.109	0.109	0.014333	0.145	0.093333
9.41667	-0.00133	0.215666	0.113333	0.106666	0.014	0.142333	0.092666
9.5	-0.001	0.216333	0.112667	0.110667	0.014667	0.145	0.095667
9.58333	-0.00133	0.218	0.113667	0.110667	0.015334	0.143334	0.095334
9.66667	-0.00067	0.215333	0.116667	0.115	0.015667	0.149	0.097
9.75	-0.001	0.218	0.117333	0.113	0.017	0.143	0.1
9.83333	-0.001	0.217667	0.117667	0.115333	0.017333	0.146	0.100333
9.91667	-0.00067	0.216666	0.12	0.117333	0.018333	0.151666	0.099666
10	-0.00067	0.215667	0.119	0.120667	0.017333	0.148	0.105
10.0833	-0.001	0.216	0.12	0.117333	0.018333	0.147	0.105
10.1667	-0.00033	0.216666	0.121	0.120333	0.02	0.147333	0.105666
10.25	-0.001	0.216	0.123	0.120333	0.020333	0.149	0.103667
10.3333	-0.00067	0.216333	0.124666	0.123666	0.020333	0.147333	0.112333
10.4167	-0.001	0.215667	0.122	0.122667	0.02	0.149	0.109
10.5	-0.00033	0.217	0.123	0.123333	0.022	0.149333	0.11
10.5833	-0.001	0.216333	0.125667	0.124	0.022667	0.148667	0.109667
10.6667	0	0.216333	0.127	0.121333	0.022666	0.148333	0.107666
10.75	-0.001	0.214667	0.122	0.127	0.023	0.148334	0.112
10.8333	-0.001	0.216	0.124	0.126667	0.023667	0.150667	0.111
10.9167	-0.00033	0.215334	0.126	0.124667	0.025334	0.156667	0.114667
11	-0.00033	0.216333	0.125333	0.126666	0.024666	0.150666	0.116666
11.0833	-0.00133	0.215667	0.126	0.126	0.024334	0.148	0.114334
11.1667	-0.00067	0.216	0.127	0.124667	0.025667	0.152667	0.115333
11.25	-0.00033	0.215333	0.127333	0.128333	0.026333	0.154	0.121666
11.3333	-0.001	0.215	0.128667	0.127667	0.027	0.154333	0.120333
11.4167	-0.001	0.214	0.128666	0.126666	0.028333	0.154333	0.119
11.5	-0.00067	0.215	0.13	0.127	0.028667	0.157333	0.121333
11.5833	-0.001	0.214	0.133667	0.128	0.027667	0.154667	0.122667
11.6667	0	0.215333	0.131666	0.131	0.03	0.152666	0.120666
11.75	0.000333	0.215	0.133666	0.130666	0.03	0.154666	0.127
11.8333	-0.00067	0.214667	0.130667	0.13	0.031	0.155	0.122333
11.9167	-0.00033	0.213666	0.137	0.135666	0.03	0.157	0.123333
12	-0.00067	0.213	0.137333	0.131333	0.030667	0.155333	0.125
12.0833	-0.00067	0.214	0.135	0.135333	0.032	0.155333	0.131333
12.1667	-0.00067	0.212667	0.135	0.131333	0.032	0.153667	0.124
12.25	0	0.214334	0.137334	0.132334	0.034	0.151334	0.124334
12.3333	-0.00033	0.214	0.138334	0.132667	0.033667	0.157	0.125667
12.4167	-0.00067	0.212666	0.139333	0.131666	0.034666	0.155	0.129333
12.5	0.000333	0.212666	0.140666	0.134	0.035	0.154666	0.128
12.5833	0	0.211666	0.143	0.133333	0.037	0.149333	0.129
12.6667	-0.00067	0.214	0.14	0.137	0.036667	0.147667	0.129
12.75	-0.00067	0.212667	0.141	0.137667	0.036333	0.151333	0.132667
12.8333	0	0.212666	0.141333	0.135	0.037666	0.147666	0.129333
12.9167	0.000334	0.213667	0.143334	0.138334	0.039	0.149334	0.136334
13	-0.00033	0.214	0.144666	0.135666	0.038666	0.148666	0.132666
13.0833	-0.00033	0.213334	0.142667	0.136334	0.039334	0.148	0.133334
13.1667	-0.00033	0.212	0.143666	0.135333	0.040333	0.151	0.131
13.25	0	0.212334	0.142667	0.139	0.041334	0.151334	0.136334
13.3333	-0.00033	0.211667	0.147333	0.138333	0.040667	0.149333	0.134
13.4167	0	0.212	0.146	0.137	0.042	0.153	0.135666
13.5	-0.00033	0.211333	0.144333	0.137	0.042667	0.152667	0.133
13.5833	-0.00033	0.211333	0.144666	0.138666	0.043666	0.149666	0.135333
13.6667	0.000334	0.212334	0.142334	0.140667	0.044667	0.150334	0.14
13.75	0	0.210333	0.142667	0.138	0.044	0.151667	0.136
13.8333	0	0.211	0.141	0.135	0.044333	0.148	0.134
13.9167	-0.001	0.210667	0.142	0.139334	0.045	0.153334	0.137667
14	-0.00033	0.211	0.145666	0.138666	0.046	0.153	0.138
14.0833	0	0.212	0.146	0.141334	0.048	0.151334	0.139
14.1667	-0.00033	0.210666	0.144333	0.136666	0.047	0.152666	0.140666
14.25	0.001	0.211334	0.143334	0.141	0.048	0.156334	0.140334
14.3333	-0.00033	0.209667	0.142	0.137667	0.049	0.153	0.142333
14.4167	0.000333	0.211	0.143666	0.136	0.048333	0.156	0.140333
14.5	0.000333	0.212	0.146667	0.140667	0.050667	0.157667	0.144667
14.5833	-0.00033	0.211333	0.141333	0.137	0.050333	0.159	0.142666
14.6667	-0.00067	0.210333	0.143333	0.137666	0.052	0.158333	0.141
14.75	0.000334	0.210667	0.141334	0.138667	0.052	0.156	0.143334
14.8333	0	0.209666	0.142	0.138	0.052666	0.157	0.140666
14.9167	0.000333	0.209333	0.141	0.139666	0.054666	0.157333	0.142
15	0.000666	0.211333	0.142333	0.138	0.054333	0.157	0.142
15.0833	0.000333	0.211	0.141	0.136333	0.055	0.157	0.145333
15.1667	0.001333	0.211	0.139333	0.134333	0.055	0.156667	0.145333
15.25	0.001	0.210334	0.14	0.136667	0.057	0.158	0.147667
15.3333	0.001	0.210667	0.139334	0.137667	0.057334	0.157	0.146
15.4167	0.000333	0.209667	0.139667	0.134333	0.057	0.156667	0.146
15.5	0.000333	0.209666	0.141666	0.134333	0.058	0.156666	0.150333
15.5833	0.001334	0.211667	0.141	0.135667	0.059667	0.158334	0.147
15.6667	0.000666	0.209666	0.137666	0.139	0.059	0.155	0.147
15.75	0.001	0.209667	0.138	0.140667	0.061334	0.153667	0.146334
15.8333	0.000666	0.210666	0.136333	0.138333	0.061666	0.154	0.143
15.9167	0.000334	0.210667	0.137334	0.139334	0.061667	0.152667	0.146
16	0.001	0.211	0.14	0.137333	0.063667	0.156333	0.148333
16.0833	0.000333	0.209667	0.138333	0.136333	0.063333	0.155667	0.146
16.1667	0.001333	0.211	0.139	0.132333	0.065	0.155666	0.148
16.25	0.000333	0.21	0.136666	0.132	0.064666	0.154333	0.149
16.3333	0	0.21	0.137667	0.129667	0.065	0.157	0.148
16.4167	0.001334	0.209667	0.134	0.131667	0.066334	0.156667	0.148334
16.5	0.001334	0.211667	0.136	0.131667	0.069667	0.154	0.147
16.5833	0.000666	0.210333	0.132666	0.131	0.067666	0.155	0.150333
