# Supplementary material for: Site-specific activation of the proton pump inhibitor rabeprazole by tetrathiolate zinc centres
Source: Nat Chem. 2025 Feb 20;17(4):507–17. doi: 10.1038/s41557-025-01745-8 (PMC11964933; doi:10.1038/s41557-025-01745-8)
Supplement: Supplementary file 6 — Numerical source data. [file 41557_2025_1745_MOESM6_ESM.xlsx]

## Sheet: Fig. 1c
gene_name	protein_id	description	found.in.files	found.in.file_P1122_PH_TM_Zelda_191105_P1122_PH_TM_n1_R1_T_results_20201218_1108_proteins.txt	found.in.file_P1122_PH_TM_Zelda_191105_P1122_PH_TM_n2_R1_T_results_20201218_1109_proteins.txt	found.in.file_P1122_PH_TM_Zelda_191105_P1122_PH_TM_n3_R1_T_results_20201218_1110_proteins.txt	found.in.conditions	found.in.reps	max.qupm	average.top3	logFC	AveExpr	t	pvalue.limma	fdr.limma	B	pvalue.fdrtool	qval.fdrtool	lfdr.fdrtool	comparison	hit_annotation_method	pvalue	fdr	hit	hit_annotation	top3
IRF2BPL	Q9H1B7	Interferon regulatory factor 2-binding protein-like OS=Homo sapiens GN=IRF2BPL PE=1 SV=1	3	1	1	1	6	3	11	6.46682	1.41646	23.7673	7.84268	2.62745e-06	0.0011482	5.07388	2.22045e-16	2.84166e-14	2.84166e-14	conc1_R - conc1_C	limma	2.62745e-06	0.0011482	TRUE	enriched hit	6.46682
DENR	F8VVL1|O43583	Density-regulated protein OS=Homo sapiens GN=DENR PE=1 SV=1|Density-regulated protein OS=Homo sapiens GN=DENR PE=1 SV=2	3	1	1	1	6	3	4	6.22232	1.59128	22.8413	5.75159	6.46871e-05	0.0141341	2.00117	2.22045e-16	2.84166e-14	2.84166e-14	conc1_R - conc1_C	limma	6.46871e-05	0.0141341	TRUE	enriched hit	6.22232
IRF2BP2	Q7Z5L9|Q7Z5L9-2|Q7Z5L9-3	Interferon regulatory factor 2-binding protein 2 OS=Homo sapiens GN=IRF2BP2 PE=1 SV=2|Isoform 2 of Interferon regulatory factor 2-binding protein 2 OS=Homo sapiens GN=IRF2BP2|Isoform 3 of Interferon regulatory factor 2-binding protein 2 OS=Homo sapiens GN=IRF2BP2	3	1	1	1	6	3	14	7.15335	1.37243	24.3079	5.40163	0.0001172	0.0170721	1.42206	2.22045e-16	2.84166e-14	2.84166e-14	conc1_R - conc1_C	limma	0.0001172	0.0170721	TRUE	enriched hit	7.15335
PNP	P00491	Purine nucleoside phosphorylase OS=Homo sapiens GN=PNP PE=1 SV=2	2	1	1	NA	6	2	3	5.58822	-0.408391	22.0299	-5.00457	0.000234767	0.0240434	0.787752	1.26565e-14	1.21481e-12	1.1935e-11	conc1_R - conc1_C	limma	0.000234767	0.0240434	FALSE	no hit	5.58822
CCT7	Q99832|Q99832-3	T-complex protein 1 subunit eta OS=Homo sapiens GN=CCT7 PE=1 SV=2|Isoform 3 of T-complex protein 1 subunit eta OS=Homo sapiens GN=CCT7	3	1	1	1	6	3	5	5.58899	-1.04157	22.5665	-4.90007	0.000282858	0.0240434	0.560995	4.37428e-14	3.35884e-12	2.93259e-11	conc1_R - conc1_C	limma	0.000282858	0.0240434	FALSE	no hit	5.58899
MGRN1	B4DR12|K7EPJ5|O60291|O60291-2|O60291-3|O60291-4	E3 ubiquitin-protein ligase MGRN1 OS=Homo sapiens GN=MGRN1 PE=1 SV=1|E3 ubiquitin-protein ligase MGRN1 (Fragment) OS=Homo sapiens GN=MGRN1 PE=1 SV=1|E3 ubiquitin-protein ligase MGRN1 OS=Homo sapiens GN=MGRN1 PE=1 SV=2|Isoform 2 of E3 ubiquitin-protein ligase MGRN1 OS=Homo sapiens GN=MGRN1|Isoform 3 of E3 ubiquitin-protein ligase MGRN1 OS=Homo sapiens GN=MGRN1|Isoform 4 of E3 ubiquitin-protein lig…	3	1	1	1	6	3	2	5.88445	0.928001	20.5881	4.81403	0.000330115	0.0240434	0.409816	1.20126e-13	7.68669e-12	1.92007e-07	conc1_R - conc1_C	limma	0.000330115	0.0240434	TRUE	enriched hit	5.88445
RPS28	P62857	40S ribosomal protein S28 OS=Homo sapiens GN=RPS28 PE=1 SV=1	2	1	1	NA	6	2	2	5.81386	-0.81588	21.6172	-4.03675	0.00138762	0.0866274	-0.923391	5.00227e-10	2.74361e-08	2.49661e-07	conc1_R - conc1_C	limma	0.00138762	0.0866274	FALSE	no hit	5.81386
UBR7	E9PCJ7|Q8N806	Putative E3 ubiquitin-protein ligase UBR7 OS=Homo sapiens GN=UBR7 PE=1 SV=2|Putative E3 ubiquitin-protein ligase UBR7 OS=Homo sapiens GN=UBR7 PE=1 SV=2	3	1	1	1	6	3	4	6.15145	0.689853	22.8179	3.95104	0.00163199	0.0891475	-1.15314	1.1505e-09	5.52142e-08	5.43702e-07	conc1_R - conc1_C	limma	0.00163199	0.0891475	FALSE	enriched candidate	6.15145
HIST1H4A	P62805	Histone H4 OS=Homo sapiens GN=HIST1H4A PE=1 SV=2	3	1	1	1	6	3	3	5.7326	-0.569641	22.4347	-3.86676	0.00191538	0.0930021	-1.30929	2.56665e-09	1.09491e-07	2.03087e-06	conc1_R - conc1_C	limma	0.00191538	0.0930021	FALSE	no hit	5.7326
AKR1B1	P15121	Aldose reductase OS=Homo sapiens GN=AKR1B1 PE=1 SV=3	2	1	1	NA	6	2	2	5.81388	-0.438233	22.6018	-3.74626	0.00241042	0.105335	-1.4547	7.85632e-09	3.01628e-07	7.63069e-06	conc1_R - conc1_C	limma	0.00241042	0.105335	FALSE	no hit	5.81388
PARP1	P09874	Poly [ADP-ribose] polymerase 1 OS=Homo sapiens GN=PARP1 PE=1 SV=4	2	1	1	NA	6	2	3	5.82884	-0.60294	21.9789	-3.60138	0.00318195	0.12641	-1.72131	2.88451e-08	1.00167e-06	7.63069e-06	conc1_R - conc1_C	limma	0.00318195	0.12641	FALSE	no hit	5.82884
LBR	Q14739	Lamin-B receptor OS=Homo sapiens GN=LBR PE=1 SV=2	2	1	1	NA	6	2	2	5.66655	0.512576	22.2199	3.54408	0.00355249	0.126866	-1.82693	4.76066e-08	1.52314e-06	8.95887e-06	conc1_R - conc1_C	limma	0.00355249	0.126866	FALSE	no hit	5.66655
ARL6IP5	O75915	PRA1 family protein 3 OS=Homo sapiens GN=ARL6IP5 PE=1 SV=1	2	1	1	NA	6	2	2	5.92305	0.304802	22.1467	3.48561	0.00397568	0.126866	-1.93474	7.8756e-08	2.2675e-06	8.95887e-06	conc1_R - conc1_C	limma	0.00397568	0.126866	FALSE	no hit	5.92305
PFDN2	Q9UHV9	Prefoldin subunit 2 OS=Homo sapiens GN=PFDN2 PE=1 SV=1	2	1	1	NA	6	2	2	5.59397	-0.448196	21.7314	-3.4398	0.00434266	0.126866	-2.01923	1.16199e-07	2.9862e-06	8.95887e-06	conc1_R - conc1_C	limma	0.00434266	0.126866	FALSE	no hit	5.59397
RAP2A|RAP2B|RAP2C	F6U784|P10114|P61225|Q9Y3L5	Ras-related protein Rap-2a OS=Homo sapiens GN=RAP2A PE=4 SV=1|Ras-related protein Rap-2a OS=Homo sapiens GN=RAP2A PE=1 SV=1|Ras-related protein Rap-2b OS=Homo sapiens GN=RAP2B PE=1 SV=1|Ras-related protein Rap-2c OS=Homo sapiens GN=RAP2C PE=1 SV=1	2	1	1	NA	6	2	2	5.83553	0.321751	22.475	3.43837	0.00435466	0.126866	-2.02187	1.1761e-07	3.01028e-06	0.000170395	conc1_R - conc1_C	limma	0.00435466	0.126866	FALSE	no hit	5.83553
ZYX	H0Y2Y8|Q15942	Zyxin (Fragment) OS=Homo sapiens GN=ZYX PE=1 SV=1|Zyxin OS=Homo sapiens GN=ZYX PE=1 SV=1	3	1	1	1	6	3	13	6.79464	0.862458	24.4843	3.2481	0.0062877	0.171733	-2.46219	5.61427e-07	1.34718e-05	0.00028343	conc1_R - conc1_C	limma	0.0062877	0.171733	FALSE	enriched candidate	6.79464
GSTP1	A8MX94|P09211	Glutathione S-transferase P OS=Homo sapiens GN=GSTP1 PE=1 SV=1|Glutathione S-transferase P OS=Homo sapiens GN=GSTP1 PE=1 SV=2	2	1	1	NA	6	2	3	6.03337	-0.454463	22.8062	-3.1415	0.00772614	0.198607	-2.56861	1.29966e-06	2.93517e-05	0.000457773	conc1_R - conc1_C	limma	0.00772614	0.198607	FALSE	no hit	6.03337
COPS8	E9PGT6|H7C3S9|Q99627|Q99627-2	COP9 signalosome complex subunit 8 OS=Homo sapiens GN=COPS8 PE=1 SV=1|COP9 signalosome complex subunit 8 (Fragment) OS=Homo sapiens GN=COPS8 PE=1 SV=1|COP9 signalosome complex subunit 8 OS=Homo sapiens GN=COPS8 PE=1 SV=1|Isoform 2 of COP9 signalosome complex subunit 8 OS=Homo sapiens GN=COPS8	2	1	1	NA	6	2	2	5.67088	-0.295071	21.3024	-3.02592	0.00965889	0.234496	-2.78035	3.13532e-06	6.49285e-05	0.000457773	conc1_R - conc1_C	limma	0.00965889	0.234496	FALSE	no hit	5.67088
PSMB1	P20618	Proteasome subunit beta type-1 OS=Homo sapiens GN=PSMB1 PE=1 SV=2	2	1	1	NA	6	2	2	5.90201	-0.320119	21.9332	-2.99743	0.0102049	0.234712	-2.83238	3.8771e-06	7.76832e-05	0.000457773	conc1_R - conc1_C	limma	0.0102049	0.234712	FALSE	no hit	5.90201
PDLIM1	O00151	PDZ and LIM domain protein 1 OS=Homo sapiens GN=PDLIM1 PE=1 SV=4	3	1	1	1	6	3	13	6.62056	1.13976	23.6085	2.96638	0.010835	0.236744	-2.98422	4.87665e-06	9.3615e-05	0.0026092	conc1_R - conc1_C	limma	0.010835	0.236744	FALSE	no hit	6.62056
PRDX4	H7C3T4|Q13162	Peroxiredoxin-4 (Fragment) OS=Homo sapiens GN=PRDX4 PE=1 SV=1|Peroxiredoxin-4 OS=Homo sapiens GN=PRDX4 PE=1 SV=1	2	1	1	NA	6	2	2	5.83508	-0.461585	22.7258	-2.84538	0.013679	0.284654	-3.10873	1.16727e-05	0.000213405	0.00393562	conc1_R - conc1_C	limma	0.013679	0.284654	FALSE	no hit	5.83508
PAIP1	D6REB4|D6RJF2|Q9H074|Q9H074-2|Q9H074-3	Isoform 2 of Polyadenylate-binding protein-interacting protein 1 OS=Homo sapiens GN=PAIP1|Isoform 3 of Polyadenylate-binding protein-interacting protein 1 OS=Homo sapiens GN=PAIP1|Polyadenylate-binding protein-interacting protein 1 (Fragment) OS=Homo sapiens GN=PAIP1 PE=1 SV=1|Polyadenylate-binding protein-interacting protein 1 OS=Homo sapiens GN=PAIP1 PE=1 SV=1	2	1	1	NA	6	2	2	5.71331	-0.320974	21.5513	-2.75498	0.0162724	0.32323	-3.27167	2.19235e-05	0.000382596	0.00575315	conc1_R - conc1_C	limma	0.0162724	0.32323	FALSE	no hit	5.71331
PARK7	K7ELW0|Q99497	Protein deglycase DJ-1 OS=Homo sapiens GN=PARK7 PE=1 SV=1|Protein deglycase DJ-1 OS=Homo sapiens GN=PARK7 PE=1 SV=2	2	1	1	NA	6	2	3	6.05187	-0.3146	23.0301	-2.65155	0.019833	0.376826	-3.45656	4.4078e-05	0.000720784	0.00575315	conc1_R - conc1_C	limma	0.019833	0.376826	FALSE	no hit	6.05187
PCYOX1	Q9UHG3	Prenylcysteine oxidase 1 OS=Homo sapiens GN=PCYOX1 PE=1 SV=3	2	1	NA	1	6	2	3	5.59945	-0.604023	22.3521	-2.59273	0.0221851	0.391283	-3.56085	6.48644e-05	0.00100152	0.00575315	conc1_R - conc1_C	limma	0.0221851	0.391283	FALSE	no hit	5.59945
PCMT1	A0A0A0MRJ6|F6S8N6|H7BY58|P22061|P22061-2	Protein-L-isoaspartate O-methyltransferase OS=Homo sapiens GN=PCMT1 PE=1 SV=1|Protein-L-isoaspartate(D-aspartate) O-methyltransferase OS=Homo sapiens GN=PCMT1 PE=1 SV=1|Protein-L-isoaspartate O-methyltransferase OS=Homo sapiens GN=PCMT1 PE=1 SV=1|Protein-L-isoaspartate(D-aspartate) O-methyltransferase OS=Homo sapiens GN=PCMT1 PE=1 SV=4|Isoform 2 of Protein-L-isoaspartate(D-aspartate) O-methyltran…	2	NA	1	1	6	2	3	5.65217	1.02939	21.9689	2.58803	0.0223846	0.391283	-3.15383	6.6878e-05	0.00102706	0.0381964	conc1_R - conc1_C	limma	0.0223846	0.391283	FALSE	no hit	5.65217
SSBP1	A0A0G2JLD8|E7EUY5|Q04837	Single-stranded DNA-binding protein, mitochondrial (Fragment) OS=Homo sapiens GN=SSBP1 PE=1 SV=1|Single-stranded DNA-binding protein, mitochondrial (Fragment) OS=Homo sapiens GN=SSBP1 PE=1 SV=1|Single-stranded DNA-binding protein, mitochondrial OS=Homo sapiens GN=SSBP1 PE=1 SV=1	2	1	1	NA	6	2	4	6.23992	-0.403805	23.2308	-2.346	0.0353353	0.586142	-3.99001	0.000301197	0.00422731	0.0381964	conc1_R - conc1_C	limma	0.0353353	0.586142	FALSE	no hit	6.23992
KDSR	Q06136	3-ketodihydrosphingosine reductase OS=Homo sapiens GN=KDSR PE=1 SV=1	2	1	1	NA	6	2	2	5.96568	0.214064	22.3993	2.32207	0.0369497	0.586142	-4.03082	0.000347044	0.00479007	0.0381964	conc1_R - conc1_C	limma	0.0369497	0.586142	FALSE	no hit	5.96568
STOML2	A0A087WYB4|Q9UJZ1|Q9UJZ1-2	Stomatin-like protein 2, mitochondrial OS=Homo sapiens GN=STOML2 PE=1 SV=1|Stomatin-like protein 2, mitochondrial OS=Homo sapiens GN=STOML2 PE=1 SV=1|Isoform 2 of Stomatin-like protein 2, mitochondrial OS=Homo sapiens GN=STOML2	2	1	1	NA	6	2	3	5.78402	-0.273313	22.0372	-2.31333	0.037556	0.586142	-4.04567	0.000365341	0.00500949	0.0807256	conc1_R - conc1_C	limma	0.037556	0.586142	FALSE	no hit	5.78402
IGSF1	Q8N6C5|Q8N6C5-2|Q8N6C5-4	Immunoglobulin superfamily member 1 OS=Homo sapiens GN=IGSF1 PE=1 SV=3|Isoform 2 of Immunoglobulin superfamily member 1 OS=Homo sapiens GN=IGSF1|Isoform 4 of Immunoglobulin superfamily member 1 OS=Homo sapiens GN=IGSF1	2	NA	1	1	6	2	3	5.53871	0.679867	20.6775	2.20226	0.0461351	0.695208	-3.69705	0.000691774	0.00898717	0.0807256	conc1_R - conc1_C	limma	0.0461351	0.695208	FALSE	no hit	5.53871
TGM3	Q08188	Protein-glutamine gamma-glutamyltransferase E OS=Homo sapiens GN=TGM3 PE=1 SV=4	2	1	NA	1	6	2	5	5.86203	0.57832	23.0593	2.10128	0.055504	0.802909	-4.39879	0.00120693	0.0144794	0.0807256	conc1_R - conc1_C	limma	0.055504	0.802909	FALSE	no hit	5.86203
FKBP1A	P62942	Peptidyl-prolyl cis-trans isomerase FKBP1A OS=Homo sapiens GN=FKBP1A PE=1 SV=2	2	1	1	NA	6	2	2	5.82573	-0.352916	21.5122	-2.07863	0.057835	0.802909	-4.43557	0.0013631	0.015982	0.0807256	conc1_R - conc1_C	limma	0.057835	0.802909	FALSE	no hit	5.82573
RNF181	C9J1C6|Q9P0P0	E3 ubiquitin-protein ligase RNF181 OS=Homo sapiens GN=RNF181 PE=1 SV=1	3	1	1	1	6	3	4	6.3417	0.449298	22.6848	2.05404	0.0604695	0.802909	-4.58539	0.0015537	0.017726	0.0807256	conc1_R - conc1_C	limma	0.0604695	0.802909	FALSE	no hit	6.3417
IRF2BP1	Q8IU81	Interferon regulatory factor 2-binding protein 1 OS=Homo sapiens GN=IRF2BP1 PE=1 SV=1	3	1	1	1	6	3	12	6.76075	0.489926	24.3954	2.03615	0.0624547	0.802909	-4.61437	0.0017074	0.0190655	0.0807256	conc1_R - conc1_C	limma	0.0624547	0.802909	FALSE	no hit	6.76075
RPN2	P04844|P04844-2	Dolichyl-diphosphooligosaccharide--protein glycosyltransferase subunit 2 OS=Homo sapiens GN=RPN2 PE=1 SV=3|Isoform 2 of Dolichyl-diphosphooligosaccharide--protein glycosyltransferase subunit 2 OS=Homo sapiens GN=RPN2	2	1	1	NA	6	2	3	5.98203	0.384371	23.243	2.03603	0.0624689	0.802909	-4.50426	0.00170853	0.0190751	0.0807256	conc1_R - conc1_C	limma	0.0624689	0.802909	FALSE	no hit	5.98203
STX12	Q86Y82	Syntaxin-12 OS=Homo sapiens GN=STX12 PE=1 SV=1	2	1	NA	1	6	2	3	5.96562	0.178917	22.6061	2.01192	0.0652406	0.807148	-4.54281	0.00193802	0.0209716	0.0807256	conc1_R - conc1_C	limma	0.0652406	0.807148	FALSE	no hit	5.96562
COX5A	H3BNX8|H3BRM5|H3BV69|P20674	Cytochrome c oxidase subunit 5A, mitochondrial OS=Homo sapiens GN=COX5A PE=1 SV=1|Cytochrome c oxidase subunit 5A, mitochondrial OS=Homo sapiens GN=COX5A PE=1 SV=1|Cytochrome c oxidase subunit 5A, mitochondrial OS=Homo sapiens GN=COX5A PE=1 SV=1|Cytochrome c oxidase subunit 5A, mitochondrial OS=Homo sapiens GN=COX5A PE=1 SV=2	2	1	1	NA	6	2	2	6.67217	-0.263141	23.027	-2.00133	0.0664927	0.807148	-4.55966	0.00204743	0.0218353	0.104232	conc1_R - conc1_C	limma	0.0664927	0.807148	FALSE	no hit	6.67217
EIF4A1	J3KT12|J3KTB5|J3QL43|J3QS69|P60842|P60842-2	Eukaryotic initiation factor 4A-I (Fragment) OS=Homo sapiens GN=EIF4A1 PE=1 SV=1|Eukaryotic initiation factor 4A-I OS=Homo sapiens GN=EIF4A1 PE=1 SV=1|Isoform 2 of Eukaryotic initiation factor 4A-I OS=Homo sapiens GN=EIF4A1	2	1	NA	1	6	2	6	5.63624	0.26044	22.5632	1.96353	0.071148	0.840316	-4.61947	0.00248616	0.0253752	0.104232	conc1_R - conc1_C	limma	0.071148	0.840316	FALSE	no hit	5.63624
MIB1	Q86YT6	E3 ubiquitin-protein ligase MIB1 OS=Homo sapiens GN=MIB1 PE=1 SV=1	3	1	1	1	6	3	3	5.74998	0.494192	21.941	1.92835	0.0757455	0.852946	-4.7863	0.00297001	0.0289423	0.104232	conc1_R - conc1_C	limma	0.0757455	0.852946	FALSE	no hit	5.74998
RPN1	P04843	Dolichyl-diphosphooligosaccharide--protein glycosyltransferase subunit 1 OS=Homo sapiens GN=RPN1 PE=1 SV=1	3	1	1	1	6	3	6	6.14351	0.182912	23.9273	1.92334	0.0764222	0.852946	-4.79417	0.00304554	0.0294703	0.104232	conc1_R - conc1_C	limma	0.0764222	0.852946	FALSE	no hit	6.14351
SURF4	B7Z1G8|O15260|O15260-2|Q5T8U5	Isoform 2 of Surfeit locus protein 4 OS=Homo sapiens GN=SURF4|Surfeit 4 OS=Homo sapiens GN=SURF4 PE=1 SV=1|Surfeit 4, isoform CRA_b OS=Homo sapiens GN=SURF4 PE=1 SV=1|Surfeit locus protein 4 OS=Homo sapiens GN=SURF4 PE=1 SV=3	2	1	NA	1	6	2	3	5.97464	0.257557	22.7951	1.89732	0.080024	0.852946	-4.72274	0.00346655	0.0322825	0.104232	conc1_R - conc1_C	limma	0.080024	0.852946	FALSE	no hit	5.97464
TMEM214	Q6NUQ4|Q6NUQ4-2	Transmembrane protein 214 OS=Homo sapiens GN=TMEM214 PE=1 SV=2|Isoform 2 of Transmembrane protein 214 OS=Homo sapiens GN=TMEM214	2	1	1	NA	6	2	3	5.77527	0.20966	22.9006	1.87235	0.0836252	0.852946	-4.76118	0.00391978	0.0350826	0.104232	conc1_R - conc1_C	limma	0.0836252	0.852946	FALSE	no hit	5.77527
MCM2	H0Y8E6|P49736	DNA helicase (Fragment) OS=Homo sapiens GN=MCM2 PE=1 SV=1|DNA replication licensing factor MCM2 OS=Homo sapiens GN=MCM2 PE=1 SV=4	3	1	1	1	6	3	12	6.12214	0.368442	23.8674	1.86662	0.0844707	0.852946	-4.88244	0.00403094	0.0357364	0.104232	conc1_R - conc1_C	limma	0.0844707	0.852946	FALSE	no hit	6.12214
TIMM8B	G3XAN8|Q9Y5J9	Mitochondrial import inner membrane translocase subunit Tim8 B OS=Homo sapiens GN=TIMM8B PE=1 SV=1	3	1	1	1	6	3	3	6.46222	-0.234775	23.1664	-1.85164	0.0867218	0.852946	-4.90552	0.00433573	0.0374672	0.104232	conc1_R - conc1_C	limma	0.0867218	0.852946	FALSE	no hit	6.46222
CCT8	P50990|P50990-2|P50990-3	T-complex protein 1 subunit theta OS=Homo sapiens GN=CCT8 PE=1 SV=4|Isoform 2 of T-complex protein 1 subunit theta OS=Homo sapiens GN=CCT8|Isoform 3 of T-complex protein 1 subunit theta OS=Homo sapiens GN=CCT8	3	1	1	1	6	3	6	6.00008	0.274869	23.774	1.84791	0.0872898	0.852946	-4.91124	0.00441469	0.0379014	0.104232	conc1_R - conc1_C	limma	0.0872898	0.852946	FALSE	no hit	6.00008
RAB6A	P20340|P20340-2|P20340-4	Ras-related protein Rab-6A OS=Homo sapiens GN=RAB6A PE=1 SV=3|Isoform 2 of Ras-related protein Rab-6A OS=Homo sapiens GN=RAB6A|Isoform 4 of Ras-related protein Rab-6A OS=Homo sapiens GN=RAB6A	2	1	NA	1	6	2	2	6.20681	-0.194862	22.197	-1.84438	0.087832	0.852946	-4.8039	0.00449081	0.0383147	0.141262	conc1_R - conc1_C	limma	0.087832	0.852946	FALSE	no hit	6.20681
RCN1	Q15293|Q15293-2	Reticulocalbin-1 OS=Homo sapiens GN=RCN1 PE=1 SV=1|Isoform 2 of Reticulocalbin-1 OS=Homo sapiens GN=RCN1	2	1	NA	1	6	2	3	5.85506	0.28428	22.6294	1.82802	0.0903799	0.858609	-4.82871	0.00485875	0.0405527	0.159144	conc1_R - conc1_C	limma	0.0903799	0.858609	FALSE	no hit	5.85506
VAMP7	P51809|P51809-2	Isoform 2 of Vesicle-associated membrane protein 7 OS=Homo sapiens GN=VAMP7|Vesicle-associated membrane protein 7 OS=Homo sapiens GN=VAMP7 PE=1 SV=3	2	1	1	NA	6	2	4	5.96444	0.271947	22.925	1.81088	0.0931202	0.865819	-4.85457	0.00527326	0.0430759	0.270952	conc1_R - conc1_C	limma	0.0931202	0.865819	FALSE	no hit	5.96444
VAMP3	Q15836	Vesicle-associated membrane protein 3 OS=Homo sapiens GN=VAMP3 PE=1 SV=3	2	1	1	NA	6	2	2	6.14393	0.230953	22.2893	1.78432	0.097514	0.887784	-4.89436	0.00597899	0.0478234	0.367288	conc1_R - conc1_C	limma	0.097514	0.887784	FALSE	no hit	6.14393
CYB5B	D6RFH4|H3BUX2|J3KNF8|O43169	Cytochrome b5 type B OS=Homo sapiens GN=CYB5B PE=1 SV=1|Cytochrome b5 type B OS=Homo sapiens GN=CYB5B PE=1 SV=2	3	1	1	1	6	3	3	6.30942	-0.272881	22.5357	-1.74877	0.103685	0.9247	-5.06096	0.00705668	0.055149	0.367288	conc1_R - conc1_C	limma	0.103685	0.9247	FALSE	no hit	6.30942
SLC25A20	C9JPE1|O43772	Mitochondrial carnitine/acylcarnitine carrier protein OS=Homo sapiens GN=SLC25A20 PE=1 SV=1	3	1	1	1	6	3	3	5.86872	0.147897	22.1331	1.65711	0.121215	0.999163	-5.19484	0.0106814	0.0774997	0.367288	conc1_R - conc1_C	limma	0.121215	0.999163	FALSE	no hit	5.86872
RHOA	P61586	Transforming protein RhoA OS=Homo sapiens GN=RHOA PE=1 SV=1	2	1	1	NA	6	2	2	6.07317	-0.168604	22.9231	-1.64354	0.12402	0.999163	-5.0992	0.0113399	0.0812204	0.367288	conc1_R - conc1_C	limma	0.12402	0.999163	FALSE	no hit	6.07317
TIMM8A	O60220	Mitochondrial import inner membrane translocase subunit Tim8 A OS=Homo sapiens GN=TIMM8A PE=1 SV=1	3	1	1	1	6	3	3	6.46253	-0.218616	23.8167	-1.60035	0.133327	0.999163	-5.27542	0.0136821	0.0937158	0.367288	conc1_R - conc1_C	limma	0.133327	0.999163	FALSE	no hit	6.46253
SEC22B	O75396	Vesicle-trafficking protein SEC22b OS=Homo sapiens GN=SEC22B PE=1 SV=4	3	1	1	1	6	3	4	5.7414	-0.12274	22.6127	-1.58934	0.135793	0.999163	-5.29082	0.0143433	0.0970481	0.367288	conc1_R - conc1_C	limma	0.135793	0.999163	FALSE	no hit	5.7414
NDUFV1	E9PQP1|G3V0I5|P49821|P49821-2	NADH dehydrogenase [ubiquinone] flavoprotein 1, mitochondrial (Fragment) OS=Homo sapiens GN=NDUFV1 PE=1 SV=1|NADH dehydrogenase (Ubiquinone) flavoprotein 1, 51kDa, isoform CRA_c OS=Homo sapiens GN=NDUFV1 PE=1 SV=1|NADH dehydrogenase [ubiquinone] flavoprotein 1, mitochondrial OS=Homo sapiens GN=NDUFV1 PE=1 SV=4|Isoform 2 of NADH dehydrogenase [ubiquinone] flavoprotein 1, mitochondrial OS=Homo sapi…	2	1	NA	1	6	2	3	5.68262	0.181969	22.2898	1.58786	0.136127	0.999163	-5.17723	0.0144342	0.0974998	0.367288	conc1_R - conc1_C	limma	0.136127	0.999163	FALSE	no hit	5.68262
ERH	P84090	Enhancer of rudimentary homolog OS=Homo sapiens GN=ERH PE=1 SV=1	3	1	1	1	6	3	3	6.63501	-0.200209	23.5219	-1.57948	0.138035	0.999163	-5.30457	0.0149593	0.100081	0.367288	conc1_R - conc1_C	limma	0.138035	0.999163	FALSE	no hit	6.63501
ANXA11	P50995|P50995-2	Annexin A11 OS=Homo sapiens GN=ANXA11 PE=1 SV=1|Isoform 2 of Annexin A11 OS=Homo sapiens GN=ANXA11	2	1	1	NA	6	2	3	5.6528	0.200507	21.9697	1.56881	0.140499	0.999163	-5.20353	0.0156527	0.103413	0.367288	conc1_R - conc1_C	limma	0.140499	0.999163	FALSE	no hit	5.6528
SOD1	P00441	Superoxide dismutase [Cu-Zn] OS=Homo sapiens GN=SOD1 PE=1 SV=2	3	1	1	1	6	3	2	6.23169	-0.393069	22.9359	-1.55452	0.143856	0.999163	-5.33911	0.016625	0.107949	0.367288	conc1_R - conc1_C	limma	0.143856	0.999163	FALSE	no hit	6.23169
LYZ	A0A0B4J259|F8VV32|P61626	Lysozyme C OS=Homo sapiens GN=LYZ PE=1 SV=1	3	1	1	1	6	3	6	6.54858	-0.596078	23.5994	-1.5504	0.144835	0.999163	-5.34476	0.0169145	0.10927	0.367288	conc1_R - conc1_C	limma	0.144835	0.999163	FALSE	no hit	6.54858
SSR4	P51571	Translocon-associated protein subunit delta OS=Homo sapiens GN=SSR4 PE=1 SV=1	2	1	1	NA	6	2	3	5.61665	-0.167849	22.9781	-1.54795	0.145422	0.999163	-5.23207	0.0170894	0.110061	0.367288	conc1_R - conc1_C	limma	0.145422	0.999163	FALSE	no hit	5.61665
MTX1	A0A0A0MRK6|Q13505|Q13505-3	Metaxin 1, isoform CRA_b OS=Homo sapiens GN=MTX1 PE=1 SV=1|Metaxin-1 OS=Homo sapiens GN=MTX1 PE=1 SV=2|Isoform 3 of Metaxin-1 OS=Homo sapiens GN=MTX1	3	1	1	1	6	3	3	5.84542	0.190826	22.446	1.54761	0.145504	0.999163	-5.3486	0.0171138	0.110171	1	conc1_R - conc1_C	limma	0.145504	0.999163	FALSE	no hit	5.84542
COX6B1	P14854	Cytochrome c oxidase subunit 6B1 OS=Homo sapiens GN=COX6B1 PE=1 SV=2	3	1	1	1	6	3	3	6.05872	-0.15431	22.424	-1.51901	0.152497	0.999163	-5.38759	0.0192739	0.122375	1	conc1_R - conc1_C	limma	0.152497	0.999163	FALSE	no hit	6.05872
ST13	P50502	Hsc70-interacting protein OS=Homo sapiens GN=ST13 PE=1 SV=2	2	1	NA	1	6	2	9	6.40491	-0.130245	24.8293	-1.49935	0.157469	0.999163	-5.29754	0.0208937	0.131309	1	conc1_R - conc1_C	limma	0.157469	0.999163	FALSE	no hit	6.40491
ATP5E	P56381	ATP synthase subunit epsilon, mitochondrial OS=Homo sapiens GN=ATP5E PE=1 SV=2	2	1	1	NA	6	2	2	6.18451	-0.147384	22.8063	-1.4644	0.166644	0.999163	-5.34372	0.0240668	0.148294	1	conc1_R - conc1_C	limma	0.166644	0.999163	FALSE	no hit	6.18451
FAM136A	E7EQY1|Q96C01	Protein FAM136A OS=Homo sapiens GN=FAM136A PE=1 SV=1|Protein FAM136A OS=Homo sapiens GN=FAM136A PE=1 SV=1	3	1	1	1	6	3	5	6.21212	-0.178751	23.9996	-1.40353	0.183694	0.999163	-5.53977	0.0305965	0.181236	1	conc1_R - conc1_C	limma	0.183694	0.999163	FALSE	no hit	6.21212
EEF1E1	O43324	Eukaryotic translation elongation factor 1 epsilon-1 OS=Homo sapiens GN=EEF1E1 PE=1 SV=1	2	1	1	NA	6	2	3	5.83209	-0.165912	22.7636	-1.39998	0.18473	0.999163	-5.42679	0.0310194	0.183282	1	conc1_R - conc1_C	limma	0.18473	0.999163	FALSE	no hit	5.83209
AP1B1	Q10567|Q10567-2|Q10567-3	AP-1 complex subunit beta-1 OS=Homo sapiens GN=AP1B1 PE=1 SV=2|Isoform B of AP-1 complex subunit beta-1 OS=Homo sapiens GN=AP1B1|Isoform C of AP-1 complex subunit beta-1 OS=Homo sapiens GN=AP1B1	2	1	1	NA	6	2	4	5.6666	0.234195	22.5609	1.38269	0.189855	0.999163	-5.44864	0.0331573	0.19347	1	conc1_R - conc1_C	limma	0.189855	0.999163	FALSE	no hit	5.6666
ATP6V0A2	Q8TBM3|Q9Y487	V-type proton ATPase 116 kDa subunit a isoform 2 OS=Homo sapiens GN=ATP6V0A2 PE=1 SV=2|V-type proton ATPase subunit a OS=Homo sapiens GN=ATP6V0A2 PE=1 SV=1	3	1	1	1	6	3	3	5.82445	0.202688	22.2211	1.36754	0.194438	0.999163	-5.58541	0.0351314	0.202654	1	conc1_R - conc1_C	limma	0.194438	0.999163	FALSE	no hit	5.82445
PDIA6	Q15084|Q15084-2|Q15084-3|Q15084-4|Q15084-5	Protein disulfide-isomerase A6 OS=Homo sapiens GN=PDIA6 PE=1 SV=1|Isoform 2 of Protein disulfide-isomerase A6 OS=Homo sapiens GN=PDIA6|Isoform 3 of Protein disulfide-isomerase A6 OS=Homo sapiens GN=PDIA6|Isoform 4 of Protein disulfide-isomerase A6 OS=Homo sapiens GN=PDIA6|Isoform 5 of Protein disulfide-isomerase A6 OS=Homo sapiens GN=PDIA6	3	1	1	1	6	3	6	6.17938	-0.137652	23.1721	-1.30831	0.213237	0.999163	-5.65858	0.0438433	0.240807	1	conc1_R - conc1_C	limma	0.213237	0.999163	FALSE	no hit	6.17938
PSMD8	P48556|R4GMR5	26S proteasome non-ATPase regulatory subunit 8 OS=Homo sapiens GN=PSMD8 PE=1 SV=2|26S proteasome non-ATPase regulatory subunit 8 OS=Homo sapiens GN=PSMD8 PE=1 SV=1	3	1	1	1	6	3	6	6.61162	0.139679	23.8671	1.30521	0.21426	0.999163	-5.66234	0.0443456	0.242896	1	conc1_R - conc1_C	limma	0.21426	0.999163	FALSE	no hit	6.61162
DSC1	Q08554|Q08554-2	Desmocollin-1 OS=Homo sapiens GN=DSC1 PE=1 SV=2|Isoform 1B of Desmocollin-1 OS=Homo sapiens GN=DSC1	3	1	1	1	6	3	4	6.04822	0.364006	22.3758	1.30361	0.21479	0.999163	-5.66428	0.0446067	0.243977	1	conc1_R - conc1_C	limma	0.21479	0.999163	FALSE	no hit	6.04822
REEP5	Q00765	Receptor expression-enhancing protein 5 OS=Homo sapiens GN=REEP5 PE=1 SV=3	3	1	1	1	6	3	6	6.67311	0.141977	24.4031	1.27384	0.224835	0.999163	-5.70002	0.0497059	0.264491	1	conc1_R - conc1_C	limma	0.224835	0.999163	FALSE	no hit	6.67311
ECI1	P42126|P42126-2	Enoyl-CoA delta isomerase 1, mitochondrial OS=Homo sapiens GN=ECI1 PE=1 SV=1|Isoform 2 of Enoyl-CoA delta isomerase 1, mitochondrial OS=Homo sapiens GN=ECI1	2	1	1	NA	6	2	3	6.06389	-0.113788	21.0881	-1.26989	0.226195	0.999163	-5.58606	0.0504179	0.267267	1	conc1_R - conc1_C	limma	0.226195	0.999163	FALSE	no hit	6.06389
BOLA2	A0A087WZT3|Q9H3K6	BolA-like protein 2 OS=Homo sapiens GN=BOLA2 PE=1 SV=2|BolA-like protein 2 OS=Homo sapiens GN=BOLA2 PE=1 SV=1	3	1	1	1	6	3	3	5.91307	-0.248151	22.5779	-1.26015	0.229578	0.999163	-5.71624	0.0522098	0.274161	1	conc1_R - conc1_C	limma	0.229578	0.999163	FALSE	no hit	5.91307
CHCHD3	C9JRZ6|Q9NX63	MICOS complex subunit OS=Homo sapiens GN=CHCHD3 PE=1 SV=1|MICOS complex subunit MIC19 OS=Homo sapiens GN=CHCHD3 PE=1 SV=1	3	1	1	1	6	3	7	6.50336	-0.180348	24.4732	-1.2558	0.231101	0.999163	-5.72137	0.0530273	0.277264	1	conc1_R - conc1_C	limma	0.231101	0.999163	FALSE	no hit	6.50336
DSP	P15924	Desmoplakin OS=Homo sapiens GN=DSP PE=1 SV=3	3	1	1	1	6	3	36	6.23271	0.465027	26.2058	1.25477	0.231466	0.999163	-5.72259	0.0532239	0.278006	1	conc1_R - conc1_C	limma	0.231466	0.999163	FALSE	no hit	6.23271
HSPH1	A0A0A0MSM0|Q92598|Q92598-2|Q92598-3|Q92598-4	Heat shock protein 105 kDa OS=Homo sapiens GN=HSPH1 PE=1 SV=1|Heat shock protein 105 kDa OS=Homo sapiens GN=HSPH1 PE=1 SV=1|Isoform Beta of Heat shock protein 105 kDa OS=Homo sapiens GN=HSPH1|Isoform 3 of Heat shock protein 105 kDa OS=Homo sapiens GN=HSPH1|Isoform 4 of Heat shock protein 105 kDa OS=Homo sapiens GN=HSPH1	2	1	1	NA	6	2	3	5.72023	0.132026	21.8264	1.25028	0.233049	0.999163	-5.60904	0.0540811	0.281224	1	conc1_R - conc1_C	limma	0.233049	0.999163	FALSE	no hit	5.72023
DDRGK1	Q96HY6	DDRGK domain-containing protein 1 OS=Homo sapiens GN=DDRGK1 PE=1 SV=2	2	1	1	NA	6	2	3	5.81304	-0.140603	22.1108	-1.24108	0.236321	0.999163	-5.61973	0.0558752	0.287868	1	conc1_R - conc1_C	limma	0.236321	0.999163	FALSE	no hit	5.81304
NUTF2	H3BRV9|P61970	Nuclear transport factor 2 (Fragment) OS=Homo sapiens GN=NUTF2 PE=1 SV=1|Nuclear transport factor 2 OS=Homo sapiens GN=NUTF2 PE=1 SV=1	2	1	1	NA	6	2	2	6.42655	-0.194223	22.9857	-1.21362	0.246298	0.999163	-5.65124	0.0615235	0.308005	1	conc1_R - conc1_C	limma	0.246298	0.999163	FALSE	no hit	6.42655
EPHX1	P07099	Epoxide hydrolase 1 OS=Homo sapiens GN=EPHX1 PE=1 SV=1	3	1	1	1	6	3	6	6.00481	0.146298	23.3103	1.20886	0.248064	0.999163	-5.77581	0.0625508	0.311546	1	conc1_R - conc1_C	limma	0.248064	0.999163	FALSE	no hit	6.00481
PPP2CA	P67775|P67775-2	Serine/threonine-protein phosphatase 2A catalytic subunit alpha isoform OS=Homo sapiens GN=PPP2CA PE=1 SV=1|Isoform 2 of Serine/threonine-protein phosphatase 2A catalytic subunit alpha isoform OS=Homo sapiens GN=PPP2CA	3	1	1	1	6	3	4	6.05395	-0.165088	23.1188	-1.20756	0.248544	0.999163	-5.77728	0.0628319	0.312508	1	conc1_R - conc1_C	limma	0.248544	0.999163	FALSE	no hit	6.05395
FUCA2	Q9BTY2	Plasma alpha-L-fucosidase OS=Homo sapiens GN=FUCA2 PE=1 SV=2	2	1	1	NA	6	2	3	5.76032	0.110169	22.4687	1.19749	0.252314	0.999163	-5.66949	0.0650584	0.320038	1	conc1_R - conc1_C	limma	0.252314	0.999163	FALSE	no hit	5.76032
FIS1	Q9Y3D6	Mitochondrial fission 1 protein OS=Homo sapiens GN=FIS1 PE=1 SV=2	3	1	1	1	6	3	2	6.05486	-0.151477	22.7602	-1.19519	0.253179	0.999163	-5.79134	0.0655745	0.32176	1	conc1_R - conc1_C	limma	0.253179	0.999163	FALSE	no hit	6.05486
COPS5	Q92905	COP9 signalosome complex subunit 5 OS=Homo sapiens GN=COPS5 PE=1 SV=4	2	1	1	NA	6	2	3	5.49071	0.143316	21.2202	1.18465	0.257183	0.999163	-5.68388	0.0679893	0.329702	1	conc1_R - conc1_C	limma	0.257183	0.999163	FALSE	no hit	5.49071
RAB11B	Q15907	Ras-related protein Rab-11B OS=Homo sapiens GN=RAB11B PE=1 SV=4	3	1	1	1	6	3	8	6.7569	-0.108574	24.6928	-1.17469	0.261011	0.999163	-5.81439	0.0703379	0.337251	1	conc1_R - conc1_C	limma	0.261011	0.999163	FALSE	no hit	6.7569
ZPR1	O75312	Zinc finger protein ZPR1 OS=Homo sapiens GN=ZPR1 PE=1 SV=1	3	1	1	1	6	3	14	6.59209	0.150156	23.6155	1.17462	0.261037	0.999163	-5.81447	0.070354	0.337302	1	conc1_R - conc1_C	limma	0.261037	0.999163	FALSE	no hit	6.59209
IPO9	Q96P70	Importin-9 OS=Homo sapiens GN=IPO9 PE=1 SV=3	2	1	NA	1	6	2	3	5.75289	-0.180429	22.4979	-1.17279	0.261743	0.999163	-5.69706	0.070792	0.33869	1	conc1_R - conc1_C	limma	0.261743	0.999163	FALSE	no hit	5.75289
ZMPSTE24	O75844	CAAX prenyl protease 1 homolog OS=Homo sapiens GN=ZMPSTE24 PE=1 SV=2	3	1	1	1	6	3	5	6.19548	0.157709	23.2512	1.14605	0.272257	0.999163	-5.84604	0.0774603	0.359136	1	conc1_R - conc1_C	limma	0.272257	0.999163	FALSE	no hit	6.19548
MLEC	Q14165	Malectin OS=Homo sapiens GN=MLEC PE=1 SV=1	3	1	1	1	6	3	3	5.82056	-0.134323	22.4346	-1.11617	0.284385	0.999163	-5.87838	0.0855095	0.382192	1	conc1_R - conc1_C	limma	0.284385	0.999163	FALSE	no hit	5.82056
ABCB7	A0A087WW65|B4DGL8|O75027|O75027-2|O75027-3	ATP-binding cassette sub-family B member 7, mitochondrial (Fragment) OS=Homo sapiens GN=ABCB7 PE=1 SV=1|ATP-binding cassette sub-family B member 7, mitochondrial OS=Homo sapiens GN=ABCB7 PE=1 SV=1|ATP-binding cassette sub-family B member 7, mitochondrial OS=Homo sapiens GN=ABCB7 PE=1 SV=2|Isoform 2 of ATP-binding cassette sub-family B member 7, mitochondrial OS=Homo sapiens GN=ABCB7|Isoform 3 of …	3	1	1	1	6	3	4	5.82031	0.189129	22.2764	1.11121	0.286439	0.999163	-5.88369	0.0869097	0.386034	1	conc1_R - conc1_C	limma	0.286439	0.999163	FALSE	no hit	5.82031
hCG_2039566|A0A0U1RRH7|HIST1H2AB|HIST1H2AG|H2AFX|HIST1H2AD|HIST2H2AC|HIST2H2AA3|HIST3H2A|HIST2H2AB|HIST1H2AC|HIST1H2AH|HIST1H2AA|HIST1H2AJ|H2AFJ	A0A0U1RR32|A0A0U1RRH7|P04908|P0C0S8|P16104|P20671|Q16777|Q6FI13|Q7L7L0|Q8IUE6|Q93077|Q96KK5|Q96QV6|Q99878|Q9BTM1|Q9BTM1-2	Histone H2A OS=Homo sapiens GN=hCG_2039566 PE=3 SV=1|Histone H2A OS=Homo sapiens PE=3 SV=1|Histone H2A type 1-B/E OS=Homo sapiens GN=HIST1H2AB PE=1 SV=2|Histone H2A type 1 OS=Homo sapiens GN=HIST1H2AG PE=1 SV=2|Histone H2AX OS=Homo sapiens GN=H2AFX PE=1 SV=2|Histone H2A type 1-D OS=Homo sapiens GN=HIST1H2AD PE=1 SV=2|Histone H2A type 2-C OS=Homo sapiens GN=HIST2H2AC PE=1 SV=4|Histone H2A type 2-A…	2	NA	1	1	6	2	2	5.95615	-0.379306	21.956	-1.11	0.286939	0.999163	-4.98553	0.0872527	0.386968	1	conc1_R - conc1_C	limma	0.286939	0.999163	FALSE	no hit	5.95615
ATP2A2	P16615|P16615-2|P16615-3|P16615-4|P16615-5	Isoform 2 of Sarcoplasmic/endoplasmic reticulum calcium ATPase 2 OS=Homo sapiens GN=ATP2A2|Isoform 3 of Sarcoplasmic/endoplasmic reticulum calcium ATPase 2 OS=Homo sapiens GN=ATP2A2|Isoform 4 of Sarcoplasmic/endoplasmic reticulum calcium ATPase 2 OS=Homo sapiens GN=ATP2A2|Isoform 5 of Sarcoplasmic/endoplasmic reticulum calcium ATPase 2 OS=Homo sapiens GN=ATP2A2|Sarcoplasmic/endoplasmic reticulum …	3	1	1	1	6	3	6	5.87102	0.154528	23.2488	1.10752	0.287972	0.999163	-5.88762	0.0879621	0.388891	1	conc1_R - conc1_C	limma	0.287972	0.999163	FALSE	no hit	5.87102
DNAJC11	Q9NVH1|Q9NVH1-3	DnaJ homolog subfamily C member 11 OS=Homo sapiens GN=DNAJC11 PE=1 SV=2|Isoform 3 of DnaJ homolog subfamily C member 11 OS=Homo sapiens GN=DNAJC11	2	1	1	NA	6	2	3	5.77098	0.123691	21.5207	1.09492	0.293253	0.999163	-5.78093	0.0916331	0.398651	1	conc1_R - conc1_C	limma	0.293253	0.999163	FALSE	no hit	5.77098
CANX	P27824|P27824-2|P27824-3	Calnexin OS=Homo sapiens GN=CANX PE=1 SV=2|Isoform 2 of Calnexin OS=Homo sapiens GN=CANX|Isoform 3 of Calnexin OS=Homo sapiens GN=CANX	3	1	1	1	6	3	6	6.05761	-0.120011	23.5687	-1.0936	0.293813	0.999163	-5.90235	0.0920263	0.399678	1	conc1_R - conc1_C	limma	0.293813	0.999163	FALSE	no hit	6.05761
CFL1	E9PP50|P23528	Cofilin-1 (Fragment) OS=Homo sapiens GN=CFL1 PE=1 SV=7|Cofilin-1 OS=Homo sapiens GN=CFL1 PE=1 SV=3	2	1	1	NA	6	2	3	6.01307	-0.274275	22.7324	-1.091	0.294915	0.999163	-5.78503	0.0928028	0.401696	1	conc1_R - conc1_C	limma	0.294915	0.999163	FALSE	no hit	6.01307
KPRP	Q5T749	Keratinocyte proline-rich protein OS=Homo sapiens GN=KPRP PE=1 SV=1	3	1	1	1	6	3	15	6.45155	0.373409	24.1182	1.06418	0.306451	0.999163	-5.93298	0.101113	0.422471	1	conc1_R - conc1_C	limma	0.306451	0.999163	FALSE	no hit	6.45155
KPNA2	P52292	Importin subunit alpha-1 OS=Homo sapiens GN=KPNA2 PE=1 SV=1	3	1	1	1	6	3	2	5.61519	0.146525	21.5113	1.06103	0.307829	0.999163	-5.93621	0.102128	0.424908	1	conc1_R - conc1_C	limma	0.307829	0.999163	FALSE	no hit	5.61519
PGK1	P00558|P00558-2	Isoform 2 of Phosphoglycerate kinase 1 OS=Homo sapiens GN=PGK1|Phosphoglycerate kinase 1 OS=Homo sapiens GN=PGK1 PE=1 SV=3	3	1	1	1	6	3	8	6.40524	0.111107	23.9213	1.05832	0.309017	0.999163	-5.93899	0.103007	0.427003	1	conc1_R - conc1_C	limma	0.309017	0.999163	FALSE	no hit	6.40524
XPO4	F2Z2X4|Q9C0E2	Exportin-4 OS=Homo sapiens GN=XPO4 PE=1 SV=1|Exportin-4 OS=Homo sapiens GN=XPO4 PE=1 SV=2	3	1	1	1	6	3	4	5.8126	0.276184	22.4404	1.05755	0.309352	0.999163	-5.93978	0.103255	0.427593	1	conc1_R - conc1_C	limma	0.309352	0.999163	FALSE	no hit	5.8126
COPS4	D6RD63|Q9BT78	COP9 signalosome complex subunit 4 (Fragment) OS=Homo sapiens GN=COPS4 PE=1 SV=1|COP9 signalosome complex subunit 4 OS=Homo sapiens GN=COPS4 PE=1 SV=1	2	1	NA	1	6	2	3	6.04286	0.154108	22.9807	1.04549	0.314688	0.999163	-5.83169	0.107249	0.436906	1	conc1_R - conc1_C	limma	0.314688	0.999163	FALSE	no hit	6.04286
ARG1	P05089|P05089-2|P05089-3	Arginase-1 OS=Homo sapiens GN=ARG1 PE=1 SV=2|Isoform 2 of Arginase-1 OS=Homo sapiens GN=ARG1|Isoform 3 of Arginase-1 OS=Homo sapiens GN=ARG1	3	1	1	1	6	3	5	6.0668	0.289219	23.1971	1.02258	0.325002	0.999163	-5.97508	0.115167	0.454501	1	conc1_R - conc1_C	limma	0.325002	0.999163	FALSE	no hit	6.0668
FDFT1	P37268|P37268-5	Squalene synthase OS=Homo sapiens GN=FDFT1 PE=1 SV=1|Isoform 5 of Squalene synthase OS=Homo sapiens GN=FDFT1	3	1	1	1	6	3	4	5.94078	0.175764	22.5254	1.01535	0.328306	0.999163	-5.98225	0.117757	0.460021	1	conc1_R - conc1_C	limma	0.328306	0.999163	FALSE	no hit	5.94078
RPL11	P62913|P62913-2	60S ribosomal protein L11 OS=Homo sapiens GN=RPL11 PE=1 SV=2|Isoform 2 of 60S ribosomal protein L11 OS=Homo sapiens GN=RPL11	2	1	NA	1	6	2	2	5.79189	0.224605	22.4474	1.01086	0.330374	0.999163	-5.86608	0.119392	0.463448	1	conc1_R - conc1_C	limma	0.330374	0.999163	FALSE	no hit	5.79189
STIP1	P31948|P31948-2|P31948-3	Isoform 2 of Stress-induced-phosphoprotein 1 OS=Homo sapiens GN=STIP1|Isoform 3 of Stress-induced-phosphoprotein 1 OS=Homo sapiens GN=STIP1|Stress-induced-phosphoprotein 1 OS=Homo sapiens GN=STIP1 PE=1 SV=1	3	1	1	1	6	3	16	6.38619	-0.0979825	25.3598	-1.01011	0.330717	0.999163	-5.98742	0.119664	0.464013	1	conc1_R - conc1_C	limma	0.330717	0.999163	FALSE	no hit	6.38619
XRCC5	P13010	X-ray repair cross-complementing protein 5 OS=Homo sapiens GN=XRCC5 PE=1 SV=3	3	1	1	1	6	3	4	5.79354	-0.129125	22.3079	-1.00625	0.3325	0.999163	-5.99122	0.121084	0.466948	1	conc1_R - conc1_C	limma	0.3325	0.999163	FALSE	no hit	5.79354
TMED4	Q7Z7H5|Q7Z7H5-2	Transmembrane emp24 domain-containing protein 4 OS=Homo sapiens GN=TMED4 PE=1 SV=1|Isoform 2 of Transmembrane emp24 domain-containing protein 4 OS=Homo sapiens GN=TMED4	3	1	1	1	6	3	4	5.77673	-0.0798282	22.7758	-1.00498	0.33309	0.999163	-5.99247	0.121554	0.467914	1	conc1_R - conc1_C	limma	0.33309	0.999163	FALSE	no hit	5.77673
DSG1	Q02413	Desmoglein-1 OS=Homo sapiens GN=DSG1 PE=1 SV=2	3	1	1	1	6	3	12	6.24986	0.30431	24.7254	0.99683	0.336886	0.999163	-6.00043	0.124607	0.474093	1	conc1_R - conc1_C	limma	0.336886	0.999163	FALSE	no hit	6.24986
VCP	P55072	Transitional endoplasmic reticulum ATPase OS=Homo sapiens GN=VCP PE=1 SV=4	3	1	1	1	6	3	5	5.70897	-0.174604	22.3902	-0.981665	0.34403	0.999163	-6.0151	0.130443	0.485517	1	conc1_R - conc1_C	limma	0.34403	0.999163	FALSE	no hit	5.70897
PSMD13	A0A087WUL9|E9PL38|Q9UNM6|Q9UNM6-2	26S proteasome non-ATPase regulatory subunit 13 (Fragment) OS=Homo sapiens GN=PSMD13 PE=1 SV=1|26S proteasome non-ATPase regulatory subunit 13 OS=Homo sapiens GN=PSMD13 PE=1 SV=1|26S proteasome non-ATPase regulatory subunit 13 OS=Homo sapiens GN=PSMD13 PE=1 SV=2|Isoform 2 of 26S proteasome non-ATPase regulatory subunit 13 OS=Homo sapiens GN=PSMD13	3	1	1	1	6	3	4	6.11456	0.154107	23.7032	0.979733	0.344948	0.999163	-6.01696	0.131201	0.486965	1	conc1_R - conc1_C	limma	0.344948	0.999163	FALSE	no hit	6.11456
BCAP31	P51572|P51572-2	B-cell receptor-associated protein 31 OS=Homo sapiens GN=BCAP31 PE=1 SV=3|Isoform 2 of B-cell receptor-associated protein 31 OS=Homo sapiens GN=BCAP31	3	1	1	1	6	3	10	6.85549	-0.101416	25.5798	-0.978507	0.345531	0.999163	-6.01813	0.131684	0.487884	1	conc1_R - conc1_C	limma	0.345531	0.999163	FALSE	no hit	6.85549
SF3B3	Q15393	Splicing factor 3B subunit 3 OS=Homo sapiens GN=SF3B3 PE=1 SV=4	3	1	1	1	6	3	3	5.61506	-0.124693	22.24	-0.977039	0.346231	0.999163	-6.01954	0.132265	0.488982	1	conc1_R - conc1_C	limma	0.346231	0.999163	FALSE	no hit	5.61506
SERINC1	Q9NRX5	Serine incorporator 1 OS=Homo sapiens GN=SERINC1 PE=1 SV=1	3	1	1	1	6	3	4	6.13529	0.14585	22.7947	0.975435	0.346996	0.999163	-6.02107	0.132901	0.490181	1	conc1_R - conc1_C	limma	0.346996	0.999163	FALSE	no hit	6.13529
GALNT1	Q10472	Polypeptide N-acetylgalactosaminyltransferase 1 OS=Homo sapiens GN=GALNT1 PE=1 SV=1	3	1	1	1	6	3	3	5.65584	0.145113	21.4395	0.974957	0.347224	0.999163	-6.02153	0.133091	0.490539	1	conc1_R - conc1_C	limma	0.347224	0.999163	FALSE	no hit	5.65584
HSPA1B|HSPA1A	A0A0G2JIW1|P0DMV8|P0DMV9	Heat shock 70 kDa protein 1B OS=Homo sapiens GN=HSPA1B PE=1 SV=1|Heat shock 70 kDa protein 1A OS=Homo sapiens GN=HSPA1A PE=1 SV=1|Heat shock 70 kDa protein 1B OS=Homo sapiens GN=HSPA1B PE=1 SV=1	3	1	1	1	6	3	16	7.38183	-0.106909	25.8827	-0.956859	0.355947	0.999163	-6.03868	0.140443	0.50398	1	conc1_R - conc1_C	limma	0.355947	0.999163	FALSE	no hit	7.38183
ANXA2	H0YMD0|H0YMU9|H0YN42|P07355|P07355-2	Annexin (Fragment) OS=Homo sapiens GN=ANXA2 PE=1 SV=1|Annexin A2 OS=Homo sapiens GN=ANXA2 PE=1 SV=2|Annexin OS=Homo sapiens GN=ANXA2 PE=1 SV=1|Isoform 2 of Annexin A2 OS=Homo sapiens GN=ANXA2	3	1	1	1	6	3	9	6.20843	0.269548	24.9214	0.950255	0.359168	0.999163	-6.04487	0.143203	0.508844	1	conc1_R - conc1_C	limma	0.359168	0.999163	FALSE	no hit	6.20843
XP32	Q5T750	Skin-specific protein 32 OS=Homo sapiens GN=XP32 PE=1 SV=1	3	1	1	1	6	3	6	6.07918	0.523378	22.2627	0.946849	0.360838	0.999163	-6.04805	0.144642	0.511343	1	conc1_R - conc1_C	limma	0.360838	0.999163	FALSE	no hit	6.07918
IPO5	O00410|O00410-3	Importin-5 OS=Homo sapiens GN=IPO5 PE=1 SV=4|Isoform 3 of Importin-5 OS=Homo sapiens GN=IPO5	3	1	1	1	6	3	21	7.41376	0.271688	26.2342	0.934241	0.367065	0.999163	-6.05972	0.150067	0.520538	1	conc1_R - conc1_C	limma	0.367065	0.999163	FALSE	no hit	7.41376
HSPA9	P38646	Stress-70 protein, mitochondrial OS=Homo sapiens GN=HSPA9 PE=1 SV=2	3	1	1	1	6	3	6	5.83281	-0.174481	23.4748	-0.928432	0.369958	0.999163	-6.06506	0.152617	0.524743	1	conc1_R - conc1_C	limma	0.369958	0.999163	FALSE	no hit	5.83281
SCARB2	Q14108	Lysosome membrane protein 2 OS=Homo sapiens GN=SCARB2 PE=1 SV=2	3	1	1	1	6	3	3	6.20398	0.184129	23.1545	0.92782	0.370264	0.999163	-6.06562	0.152888	0.525185	1	conc1_R - conc1_C	limma	0.370264	0.999163	FALSE	no hit	6.20398
ADPGK	Q9BRR6|Q9BRR6-2|Q9BRR6-3|Q9BRR6-4	ADP-dependent glucokinase OS=Homo sapiens GN=ADPGK PE=1 SV=1|Isoform 2 of ADP-dependent glucokinase OS=Homo sapiens GN=ADPGK|Isoform 3 of ADP-dependent glucokinase OS=Homo sapiens GN=ADPGK|Isoform 4 of ADP-dependent glucokinase OS=Homo sapiens GN=ADPGK	2	1	1	NA	6	2	3	5.88863	0.0943965	22.4488	0.925613	0.371368	0.999163	-5.94647	0.153867	0.526776	1	conc1_R - conc1_C	limma	0.371368	0.999163	FALSE	no hit	5.88863
MBOAT7	Q96N66|Q96N66-2|Q96N66-3	Isoform 2 of Lysophospholipid acyltransferase 7 OS=Homo sapiens GN=MBOAT7|Isoform 3 of Lysophospholipid acyltransferase 7 OS=Homo sapiens GN=MBOAT7|Lysophospholipid acyltransferase 7 OS=Homo sapiens GN=MBOAT7 PE=1 SV=2	3	1	1	1	6	3	3	5.63572	0.180911	21.763	0.921864	0.373249	0.999163	-6.07105	0.155541	0.529473	1	conc1_R - conc1_C	limma	0.373249	0.999163	FALSE	no hit	5.63572
PSMA4	H0YN18|P25789|P25789-2	Proteasome subunit alpha type-4 OS=Homo sapiens GN=PSMA4 PE=1 SV=1|Proteasome subunit alpha type-4 OS=Homo sapiens GN=PSMA4 PE=1 SV=1|Isoform 2 of Proteasome subunit alpha type-4 OS=Homo sapiens GN=PSMA4	2	1	NA	1	6	2	2	5.76131	0.127538	22.1864	0.920816	0.373776	0.999163	-5.95082	0.156011	0.530225	1	conc1_R - conc1_C	limma	0.373776	0.999163	FALSE	no hit	5.76131
TPM3|DKFZp686J1372	A0A087WWU8|P06753-2|P06753-3|P06753-5|P06753-6|Q5HYB6	Epididymis luminal protein 189 OS=Homo sapiens GN=DKFZp686J1372 PE=1 SV=1|Isoform 2 of Tropomyosin alpha-3 chain OS=Homo sapiens GN=TPM3|Isoform 3 of Tropomyosin alpha-3 chain OS=Homo sapiens GN=TPM3|Isoform 5 of Tropomyosin alpha-3 chain OS=Homo sapiens GN=TPM3|Isoform 6 of Tropomyosin alpha-3 chain OS=Homo sapiens GN=TPM3|Tropomyosin alpha-3 chain OS=Homo sapiens GN=TPM3 PE=1 SV=1	3	1	1	1	6	3	6	5.92536	-0.21605	22.9629	-0.906862	0.380842	0.999163	-6.08461	0.162379	0.540175	1	conc1_R - conc1_C	limma	0.380842	0.999163	FALSE	no hit	5.92536
ENDOD1	O94919	Endonuclease domain-containing 1 protein OS=Homo sapiens GN=ENDOD1 PE=1 SV=2	3	1	1	1	6	3	3	5.6652	0.128713	22.1763	0.904664	0.381963	0.999163	-6.08658	0.163399	0.541731	1	conc1_R - conc1_C	limma	0.381963	0.999163	FALSE	no hit	5.6652
SRI	C9J0K6|P30626|P30626-2|P30626-3	Sorcin OS=Homo sapiens GN=SRI PE=1 SV=1|Sorcin OS=Homo sapiens GN=SRI PE=1 SV=1|Isoform 2 of Sorcin OS=Homo sapiens GN=SRI|Isoform 3 of Sorcin OS=Homo sapiens GN=SRI	3	1	1	1	6	3	4	6.65352	-0.115964	23.3693	-0.902945	0.382842	0.999163	-6.08811	0.1642	0.542945	1	conc1_R - conc1_C	limma	0.382842	0.999163	FALSE	no hit	6.65352
S100A9	P06702	Protein S100-A9 OS=Homo sapiens GN=S100A9 PE=1 SV=1	3	1	1	1	6	3	4	6.1901	-0.509491	22.4577	-0.895975	0.386418	0.999163	-6.09432	0.167481	0.54785	1	conc1_R - conc1_C	limma	0.386418	0.999163	FALSE	no hit	6.1901
GHITM	Q9H3K2	Growth hormone-inducible transmembrane protein OS=Homo sapiens GN=GHITM PE=1 SV=2	2	1	1	NA	6	2	4	6.21564	0.101885	23.4218	0.891666	0.38864	0.999163	-5.97677	0.169533	0.550865	1	conc1_R - conc1_C	limma	0.38864	0.999163	FALSE	no hit	6.21564
RAB10	P61026	Ras-related protein Rab-10 OS=Homo sapiens GN=RAB10 PE=1 SV=1	3	1	1	1	6	3	4	6.10599	0.0883137	23.35	0.88816	0.390455	0.999163	-6.10123	0.171217	0.553309	1	conc1_R - conc1_C	limma	0.390455	0.999163	FALSE	no hit	6.10599
RAB1A	P62820	Ras-related protein Rab-1A OS=Homo sapiens GN=RAB1A PE=1 SV=3	3	1	1	1	6	3	3	6.2928	-0.0977394	23.7679	-0.886063	0.391543	0.999163	-6.10308	0.17223	0.554767	1	conc1_R - conc1_C	limma	0.391543	0.999163	FALSE	no hit	6.2928
EIF3E	P60228	Eukaryotic translation initiation factor 3 subunit E OS=Homo sapiens GN=EIF3E PE=1 SV=1	3	1	1	1	6	3	15	6.77839	-0.1392	25.0541	-0.873431	0.398141	0.999163	-6.11411	0.178428	0.563481	1	conc1_R - conc1_C	limma	0.398141	0.999163	FALSE	no hit	6.77839
TRIM11	Q96F44|Q96F44-3|R4GMV1|R4GNB9	E3 ubiquitin-protein ligase TRIM11 (Fragment) OS=Homo sapiens GN=TRIM11 PE=1 SV=1|E3 ubiquitin-protein ligase TRIM11 OS=Homo sapiens GN=TRIM11 PE=1 SV=1|E3 ubiquitin-protein ligase TRIM11 OS=Homo sapiens GN=TRIM11 PE=1 SV=2|Isoform 3 of E3 ubiquitin-protein ligase TRIM11 OS=Homo sapiens GN=TRIM11	2	NA	1	1	6	2	3	5.84434	0.319632	21.1413	0.869548	0.400184	0.999163	-5.18341	0.180365	0.566136	1	conc1_R - conc1_C	limma	0.400184	0.999163	FALSE	no hit	5.84434
CAPNS1	A0A075B7C0|A0A0C4DGQ5|K7EIV0|P04632|U3KQE2	Calpain small subunit 1 (Fragment) OS=Homo sapiens GN=CAPNS1 PE=1 SV=1|Calpain small subunit 1 OS=Homo sapiens GN=CAPNS1 PE=1 SV=1|Calpain small subunit 1 (Fragment) OS=Homo sapiens GN=CAPNS1 PE=1 SV=2|Calpain small subunit 1 OS=Homo sapiens GN=CAPNS1 PE=1 SV=1|Calpain small subunit 1 (Fragment) OS=Homo sapiens GN=CAPNS1 PE=1 SV=1	3	1	1	1	6	3	4	6.42812	0.110209	23.3285	0.868194	0.400898	0.999163	-6.11864	0.181045	0.56706	1	conc1_R - conc1_C	limma	0.400898	0.999163	FALSE	no hit	6.42812
OCIAD1	D6RBN5|D6RDK6|Q9NX40	OCIA domain-containing protein 1 (Fragment) OS=Homo sapiens GN=OCIAD1 PE=1 SV=1|OCIA domain-containing protein 1 OS=Homo sapiens GN=OCIAD1 PE=1 SV=1	2	1	1	NA	6	2	2	5.62559	0.136295	22.5671	0.859556	0.405474	0.999163	-6.00451	0.185425	0.572918	1	conc1_R - conc1_C	limma	0.405474	0.999163	FALSE	no hit	5.62559
IPO7	O95373	Importin-7 OS=Homo sapiens GN=IPO7 PE=1 SV=1	3	1	1	1	6	3	15	6.96777	0.210474	25.5622	0.858514	0.406028	0.999163	-6.12695	0.185958	0.573621	1	conc1_R - conc1_C	limma	0.406028	0.999163	FALSE	no hit	6.96777
FDX1	P10109	Adrenodoxin, mitochondrial OS=Homo sapiens GN=FDX1 PE=1 SV=1	3	1	1	1	6	3	3	6.36278	-0.169484	23.1054	-0.846961	0.412208	0.999163	-6.13677	0.19195	0.581358	1	conc1_R - conc1_C	limma	0.412208	0.999163	FALSE	no hit	6.36278
DDOST	A0A0C4DGS1|P39656|P39656-3	Dolichyl-diphosphooligosaccharide--protein glycosyltransferase 48 kDa subunit OS=Homo sapiens GN=DDOST PE=1 SV=1|Dolichyl-diphosphooligosaccharide--protein glycosyltransferase 48 kDa subunit OS=Homo sapiens GN=DDOST PE=1 SV=4|Isoform 3 of Dolichyl-diphosphooligosaccharide--protein glycosyltransferase 48 kDa subunit OS=Homo sapiens GN=DDOST	3	1	1	1	6	3	7	6.4347	0.115219	24.3799	0.846794	0.412298	0.999163	-6.13691	0.192038	0.58147	1	conc1_R - conc1_C	limma	0.412298	0.999163	FALSE	no hit	6.4347
RAB5C	P51148|P51148-2	Ras-related protein Rab-5C OS=Homo sapiens GN=RAB5C PE=1 SV=2|Isoform 2 of Ras-related protein Rab-5C OS=Homo sapiens GN=RAB5C	3	1	1	1	6	3	4	6.38538	-0.0869184	23.9936	-0.842319	0.414708	0.999163	-6.14068	0.194397	0.584438	1	conc1_R - conc1_C	limma	0.414708	0.999163	FALSE	no hit	6.38538
PDIA3	H7BZJ3|P30101	Protein disulfide-isomerase A3 (Fragment) OS=Homo sapiens GN=PDIA3 PE=1 SV=1|Protein disulfide-isomerase A3 OS=Homo sapiens GN=PDIA3 PE=1 SV=4	3	1	1	1	6	3	12	6.1794	-0.109487	24.2798	-0.838596	0.416721	0.999163	-6.1438	0.196376	0.586896	1	conc1_R - conc1_C	limma	0.416721	0.999163	FALSE	no hit	6.1794
RBM10	A0A0A0MR66|P98175|P98175-2|P98175-3|P98175-4	RNA binding motif protein 10, isoform CRA_d OS=Homo sapiens GN=RBM10 PE=1 SV=1|RNA-binding protein 10 OS=Homo sapiens GN=RBM10 PE=1 SV=3|Isoform 2 of RNA-binding protein 10 OS=Homo sapiens GN=RBM10|Isoform 3 of RNA-binding protein 10 OS=Homo sapiens GN=RBM10|Isoform 4 of RNA-binding protein 10 OS=Homo sapiens GN=RBM10	2	1	NA	1	6	2	5	5.65651	-0.167595	22.1462	-0.837969	0.417061	0.999163	-6.02265	0.196711	0.587309	1	conc1_R - conc1_C	limma	0.417061	0.999163	FALSE	no hit	5.65651
S100A8	P05109	Protein S100-A8 OS=Homo sapiens GN=S100A8 PE=1 SV=1	3	1	1	1	6	3	6	6.22125	-0.7501	23.0606	-0.837756	0.417176	0.999163	-6.1445	0.196824	0.587449	1	conc1_R - conc1_C	limma	0.417176	0.999163	FALSE	no hit	6.22125
ALDH7A1	A0A140T9V3|F8VS02|P49419|P49419-2|P49419-4	Alpha-aminoadipic semialdehyde dehydrogenase OS=Homo sapiens GN=ALDH7A1 PE=1 SV=1|Alpha-aminoadipic semialdehyde dehydrogenase OS=Homo sapiens GN=ALDH7A1 PE=1 SV=5|Isoform 2 of Alpha-aminoadipic semialdehyde dehydrogenase OS=Homo sapiens GN=ALDH7A1|Isoform 4 of Alpha-aminoadipic semialdehyde dehydrogenase OS=Homo sapiens GN=ALDH7A1	3	1	1	1	6	3	5	6.00988	0.138355	23.7035	0.832841	0.419845	0.999163	-6.1486	0.199464	0.590674	1	conc1_R - conc1_C	limma	0.419845	0.999163	FALSE	no hit	6.00988
PSMD1	A0A087WW66|Q99460|Q99460-2	26S proteasome non-ATPase regulatory subunit 1 OS=Homo sapiens GN=PSMD1 PE=1 SV=1|26S proteasome non-ATPase regulatory subunit 1 OS=Homo sapiens GN=PSMD1 PE=1 SV=2|Isoform 2 of 26S proteasome non-ATPase regulatory subunit 1 OS=Homo sapiens GN=PSMD1	3	1	1	1	6	3	5	6.09295	0.123568	23.3544	0.827085	0.422984	0.999163	-6.15337	0.202589	0.594427	1	conc1_R - conc1_C	limma	0.422984	0.999163	FALSE	no hit	6.09295
VDAC1	P21796	Voltage-dependent anion-selective channel protein 1 OS=Homo sapiens GN=VDAC1 PE=1 SV=2	3	1	1	1	6	3	14	7.79998	-0.172726	25.8221	-0.82154	0.426023	0.999163	-6.15794	0.205631	0.598016	1	conc1_R - conc1_C	limma	0.426023	0.999163	FALSE	no hit	7.79998
ALDH2	P05091	Aldehyde dehydrogenase, mitochondrial OS=Homo sapiens GN=ALDH2 PE=1 SV=2	3	1	1	1	6	3	3	5.6716	-0.088541	21.8242	-0.803168	0.436194	0.999163	-6.17288	0.215952	0.609729	1	conc1_R - conc1_C	limma	0.436194	0.999163	FALSE	no hit	5.6716
TRAP1	I3L0K7|Q12931|Q12931-2	Heat shock protein 75 kDa, mitochondrial OS=Homo sapiens GN=TRAP1 PE=1 SV=1|Heat shock protein 75 kDa, mitochondrial OS=Homo sapiens GN=TRAP1 PE=1 SV=3|Isoform 2 of Heat shock protein 75 kDa, mitochondrial OS=Homo sapiens GN=TRAP1	3	1	1	1	6	3	7	6.04904	0.187401	23.2136	0.798329	0.438899	0.999163	-6.17676	0.218731	0.612767	1	conc1_R - conc1_C	limma	0.438899	0.999163	FALSE	no hit	6.04904
PSME3	B3KQ25|K7ESG5|K9J957|P61289|P61289-2|P61289-3	Proteasome activator complex subunit 3 OS=Homo sapiens GN=PSME3 PE=1 SV=1|Proteasome activator complex subunit 3 OS=Homo sapiens GN=PSME3 PE=1 SV=1|Proteasome activator complex subunit 3 OS=Homo sapiens GN=PSME3 PE=1 SV=1|Proteasome activator complex subunit 3 OS=Homo sapiens GN=PSME3 PE=1 SV=1|Isoform 2 of Proteasome activator complex subunit 3 OS=Homo sapiens GN=PSME3|Isoform 3 of Proteasome ac…	3	1	1	1	6	3	3	5.99771	-0.100391	22.7068	-0.789684	0.443758	0.999163	-6.18365	0.22376	0.618147	1	conc1_R - conc1_C	limma	0.443758	0.999163	FALSE	no hit	5.99771
TFRC	P02786	Transferrin receptor protein 1 OS=Homo sapiens GN=TFRC PE=1 SV=2	3	1	1	1	6	3	7	5.95059	0.124509	23.3088	0.77668	0.451131	0.999163	-6.19388	0.231479	0.62612	1	conc1_R - conc1_C	limma	0.451131	0.999163	FALSE	no hit	5.95059
GALNT2	Q10471	Polypeptide N-acetylgalactosaminyltransferase 2 OS=Homo sapiens GN=GALNT2 PE=1 SV=1	3	1	1	1	6	3	4	5.82382	-0.0800191	22.9268	-0.764868	0.457894	0.999163	-6.20304	0.238653	0.633237	1	conc1_R - conc1_C	limma	0.457894	0.999163	FALSE	no hit	5.82382
YARS	P54577	Tyrosine--tRNA ligase, cytoplasmic OS=Homo sapiens GN=YARS PE=1 SV=4	3	1	1	1	6	3	4	5.74578	0.0703206	22.8427	0.76289	0.459033	0.999163	-6.20456	0.23987	0.634417	1	conc1_R - conc1_C	limma	0.459033	0.999163	FALSE	no hit	5.74578
ATP5B	P06576	ATP synthase subunit beta, mitochondrial OS=Homo sapiens GN=ATP5B PE=1 SV=3	3	1	1	1	6	3	11	6.25923	-0.104492	24.6179	-0.761693	0.459724	0.999163	-6.20548	0.240608	0.63513	1	conc1_R - conc1_C	limma	0.459724	0.999163	FALSE	no hit	6.25923
JUP	P14923	Junction plakoglobin OS=Homo sapiens GN=JUP PE=1 SV=3	3	1	1	1	6	3	8	5.88344	0.257792	23.8371	0.757011	0.462429	0.999163	-6.20906	0.243511	0.637905	1	conc1_R - conc1_C	limma	0.462429	0.999163	FALSE	no hit	5.88344
GLO1	Q04760|Q04760-2	Lactoylglutathione lyase OS=Homo sapiens GN=GLO1 PE=1 SV=4|Isoform 2 of Lactoylglutathione lyase OS=Homo sapiens GN=GLO1	3	1	1	1	6	3	4	6.14932	-0.117807	23.3672	-0.752144	0.465251	0.999163	-6.21276	0.246555	0.640769	1	conc1_R - conc1_C	limma	0.465251	0.999163	FALSE	no hit	6.14932
HSP90B1	P14625	Endoplasmin OS=Homo sapiens GN=HSP90B1 PE=1 SV=1	3	1	1	1	6	3	12	6.15483	-0.110561	24.8757	-0.751645	0.465541	0.999163	-6.21314	0.246869	0.641062	1	conc1_R - conc1_C	limma	0.465541	0.999163	FALSE	no hit	6.15483
NRAS	P01111	GTPase NRas OS=Homo sapiens GN=NRAS PE=1 SV=1	3	1	1	1	6	3	3	5.7379	0.0871016	22.6181	0.749765	0.466635	0.999163	-6.21456	0.248053	0.642162	1	conc1_R - conc1_C	limma	0.466635	0.999163	FALSE	no hit	5.7379
PSMA3	P25788|P25788-2	Proteasome subunit alpha type-3 OS=Homo sapiens GN=PSMA3 PE=1 SV=2|Isoform 2 of Proteasome subunit alpha type-3 OS=Homo sapiens GN=PSMA3	3	1	1	1	6	3	2	5.94788	0.151534	22.6518	0.748956	0.467106	0.999163	-6.21518	0.248564	0.642634	1	conc1_R - conc1_C	limma	0.467106	0.999163	FALSE	no hit	5.94788
MSR1	B4DDJ5|P21757|P21757-2|P21757-3	Isoform II of Macrophage scavenger receptor types I and II OS=Homo sapiens GN=MSR1|Isoform III of Macrophage scavenger receptor types I and II OS=Homo sapiens GN=MSR1|Macrophage scavenger receptor types I and II OS=Homo sapiens GN=MSR1 PE=1 SV=1	3	1	1	1	6	3	6	6.17851	0.124261	22.8446	0.740096	0.472285	0.999163	-6.22183	0.254205	0.647772	1	conc1_R - conc1_C	limma	0.472285	0.999163	FALSE	no hit	6.17851
DYNC1H1	Q14204	Cytoplasmic dynein 1 heavy chain 1 OS=Homo sapiens GN=DYNC1H1 PE=1 SV=5	2	1	NA	1	6	2	27	5.78329	-0.286634	23.8406	-0.734684	0.475466	0.999163	-6.10365	0.257694	0.650876	1	conc1_R - conc1_C	limma	0.475466	0.999163	FALSE	no hit	5.78329
HSPA8	E9PKE3|P11142	Heat shock cognate 71 kDa protein OS=Homo sapiens GN=HSPA8 PE=1 SV=1|Heat shock cognate 71 kDa protein OS=Homo sapiens GN=HSPA8 PE=1 SV=1	3	1	1	1	6	3	10	6.25671	-0.109285	24.4866	-0.72837	0.479193	0.999163	-6.23053	0.261807	0.654465	1	conc1_R - conc1_C	limma	0.479193	0.999163	FALSE	no hit	6.25671
PRDX6	P30041	Peroxiredoxin-6 OS=Homo sapiens GN=PRDX6 PE=1 SV=3	3	1	1	1	6	3	5	6.36907	-0.16879	23.8603	-0.722847	0.482468	0.999163	-6.23458	0.265441	0.657576	1	conc1_R - conc1_C	limma	0.482468	0.999163	FALSE	no hit	6.36907
AZGP1	P25311	Zinc-alpha-2-glycoprotein OS=Homo sapiens GN=AZGP1 PE=1 SV=2	3	1	1	1	6	3	5	5.80047	-0.230621	22.6911	-0.718635	0.484975	0.999163	-6.23765	0.268237	0.659931	1	conc1_R - conc1_C	limma	0.484975	0.999163	FALSE	no hit	5.80047
TNPO1	Q92973|Q92973-2	Transportin-1 OS=Homo sapiens GN=TNPO1 PE=1 SV=2|Isoform 2 of Transportin-1 OS=Homo sapiens GN=TNPO1	3	1	1	1	6	3	6	6.19047	0.261818	23.1629	0.714681	0.487335	0.999163	-6.24052	0.270879	0.662127	1	conc1_R - conc1_C	limma	0.487335	0.999163	FALSE	no hit	6.19047
VAMP8	B8ZZT4|Q9BV40	Vesicle-associated membrane protein 8 OS=Homo sapiens GN=VAMP8 PE=1 SV=1|Vesicle-associated membrane protein 8 OS=Homo sapiens GN=VAMP8 PE=1 SV=1	2	1	1	NA	6	2	3	5.88704	-0.085559	22.6295	-0.711148	0.48945	0.999163	-6.12074	0.273255	0.664078	1	conc1_R - conc1_C	limma	0.48945	0.999163	FALSE	no hit	5.88704
CD63	F8VNT9|F8VV56|F8VWK8|F8W022|P08962|P08962-2|P08962-3	CD63 antigen (Fragment) OS=Homo sapiens GN=CD63 PE=1 SV=1|CD63 antigen OS=Homo sapiens GN=CD63 PE=1 SV=1|CD63 antigen OS=Homo sapiens GN=CD63 PE=1 SV=2|Isoform 2 of CD63 antigen OS=Homo sapiens GN=CD63|Isoform 3 of CD63 antigen OS=Homo sapiens GN=CD63|Tetraspanin (Fragment) OS=Homo sapiens GN=CD63 PE=1 SV=1	3	1	1	1	6	3	3	6.25977	-0.114288	22.7839	-0.696689	0.498162	0.999163	-6.25338	0.283127	0.671949	1	conc1_R - conc1_C	limma	0.498162	0.999163	FALSE	no hit	6.25977
NUDC	Q9Y266	Nuclear migration protein nudC OS=Homo sapiens GN=NUDC PE=1 SV=1	3	1	1	1	6	3	6	5.91371	-0.201505	23.8866	-0.695228	0.499047	0.999163	-6.25442	0.284137	0.672733	1	conc1_R - conc1_C	limma	0.499047	0.999163	FALSE	no hit	5.91371
FUBP1	E9PEB5|Q96AE4|Q96AE4-2	Far upstream element-binding protein 1 OS=Homo sapiens GN=FUBP1 PE=1 SV=1|Far upstream element-binding protein 1 OS=Homo sapiens GN=FUBP1 PE=1 SV=3|Isoform 2 of Far upstream element-binding protein 1 OS=Homo sapiens GN=FUBP1	3	1	1	1	6	3	14	6.66066	-0.103749	25.271	-0.691996	0.50101	0.999163	-6.25669	0.286382	0.674464	1	conc1_R - conc1_C	limma	0.50101	0.999163	FALSE	no hit	6.66066
TMED2	F5GX39|Q15363	Transmembrane emp24 domain-containing protein 2 OS=Homo sapiens GN=TMED2 PE=1 SV=1	3	1	1	1	6	3	3	6.16553	-0.0821568	23.1017	-0.684904	0.505331	0.999163	-6.26165	0.291349	0.678228	1	conc1_R - conc1_C	limma	0.505331	0.999163	FALSE	no hit	6.16553
PDCD6IP	Q8WUM4|Q8WUM4-2	Programmed cell death 6-interacting protein OS=Homo sapiens GN=PDCD6IP PE=1 SV=1|Isoform 2 of Programmed cell death 6-interacting protein OS=Homo sapiens GN=PDCD6IP	2	NA	1	1	6	2	4	5.62805	-0.239759	21.5648	-0.684249	0.505731	0.999163	-5.30699	0.291811	0.678573	1	conc1_R - conc1_C	limma	0.505731	0.999163	FALSE	no hit	5.62805
VMA21	Q3ZAQ7|Q3ZAQ7-2	Isoform 2 of Vacuolar ATPase assembly integral membrane protein VMA21 OS=Homo sapiens GN=VMA21|Vacuolar ATPase assembly integral membrane protein VMA21 OS=Homo sapiens GN=VMA21 PE=1 SV=1	2	NA	1	1	6	2	2	5.60325	0.331298	21.6219	0.68178	0.507241	0.999163	-5.30845	0.293555	0.679872	1	conc1_R - conc1_C	limma	0.507241	0.999163	FALSE	no hit	5.60325
USP11	G5E9A6|P51784	Ubiquitin carboxyl-terminal hydrolase 11 OS=Homo sapiens GN=USP11 PE=1 SV=1|Ubiquitin carboxyl-terminal hydrolase 11 OS=Homo sapiens GN=USP11 PE=1 SV=3	3	1	1	1	6	3	3	5.64004	0.128089	21.5683	0.676753	0.510324	0.999163	-6.26728	0.297129	0.6825	1	conc1_R - conc1_C	limma	0.510324	0.999163	FALSE	no hit	5.64004
GRPEL1	Q9HAV7	GrpE protein homolog 1, mitochondrial OS=Homo sapiens GN=GRPEL1 PE=1 SV=2	2	1	NA	1	6	2	3	5.83471	-0.0688568	23.077	-0.674808	0.511521	0.999163	-6.14613	0.29852	0.683511	1	conc1_R - conc1_C	limma	0.511521	0.999163	FALSE	no hit	5.83471
CCT4	P50991|P50991-2	T-complex protein 1 subunit delta OS=Homo sapiens GN=CCT4 PE=1 SV=4|Isoform 2 of T-complex protein 1 subunit delta OS=Homo sapiens GN=CCT4	3	1	1	1	6	3	2	5.7783	0.104609	21.9939	0.67372	0.51219	0.999163	-6.26937	0.2993	0.684075	1	conc1_R - conc1_C	limma	0.51219	0.999163	FALSE	no hit	5.7783
UQCRB	B7Z2R2|P14927|P14927-2	Cytochrome b-c1 complex subunit 7 OS=Homo sapiens GN=UQCRB PE=1 SV=1|Cytochrome b-c1 complex subunit 7 OS=Homo sapiens GN=UQCRB PE=1 SV=2|Isoform 2 of Cytochrome b-c1 complex subunit 7 OS=Homo sapiens GN=UQCRB	3	1	1	1	6	3	7	6.76192	-0.0777099	24.7151	-0.669811	0.5146	0.999163	-6.27204	0.302112	0.686093	1	conc1_R - conc1_C	limma	0.5146	0.999163	FALSE	no hit	6.76192
TALDO1	P37837	Transaldolase OS=Homo sapiens GN=TALDO1 PE=1 SV=2	3	1	1	1	6	3	8	6.57652	-0.101131	24.3267	-0.667402	0.516089	0.999163	-6.27367	0.303854	0.68733	1	conc1_R - conc1_C	limma	0.516089	0.999163	FALSE	no hit	6.57652
BCLAF1	E9PK09|E9PK91|E9PKI6|E9PQN2|Q9NYF8|Q9NYF8-2|Q9NYF8-3	Bcl-2-associated transcription factor 1 (Fragment) OS=Homo sapiens GN=BCLAF1 PE=1 SV=7|Bcl-2-associated transcription factor 1 OS=Homo sapiens GN=BCLAF1 PE=1 SV=1|Bcl-2-associated transcription factor 1 OS=Homo sapiens GN=BCLAF1 PE=1 SV=1|Bcl-2-associated transcription factor 1 OS=Homo sapiens GN=BCLAF1 PE=1 SV=1|Bcl-2-associated transcription factor 1 OS=Homo sapiens GN=BCLAF1 PE=1 SV=2|Isoform …	2	NA	1	1	6	2	3	5.6189	0.315148	21.9189	0.656254	0.52301	0.999163	-5.32332	0.312003	0.692989	1	conc1_R - conc1_C	limma	0.52301	0.999163	FALSE	no hit	5.6189
ATP5J	P18859|P18859-2	ATP synthase-coupling factor 6, mitochondrial OS=Homo sapiens GN=ATP5J PE=1 SV=1|Isoform 2 of ATP synthase-coupling factor 6, mitochondrial OS=Homo sapiens GN=ATP5J	2	1	1	NA	6	2	3	5.94065	0.0591092	22.901	0.650772	0.526432	0.999163	-6.16223	0.316062	0.695732	1	conc1_R - conc1_C	limma	0.526432	0.999163	FALSE	no hit	5.94065
HSPD1	P10809	60 kDa heat shock protein, mitochondrial OS=Homo sapiens GN=HSPD1 PE=1 SV=2	3	1	1	1	6	3	15	6.80104	-0.0773144	25.8494	-0.647236	0.528647	0.999163	-6.28717	0.318699	0.697488	1	conc1_R - conc1_C	limma	0.528647	0.999163	FALSE	no hit	6.80104
LRRC59	Q96AG4	Leucine-rich repeat-containing protein 59 OS=Homo sapiens GN=LRRC59 PE=1 SV=1	3	1	1	1	6	3	5	5.84755	0.0772205	23.4234	0.644094	0.530619	0.999163	-6.28924	0.321054	0.699039	1	conc1_R - conc1_C	limma	0.530619	0.999163	FALSE	no hit	5.84755
ERP44	Q9BS26	Endoplasmic reticulum resident protein 44 OS=Homo sapiens GN=ERP44 PE=1 SV=1	3	1	1	1	6	3	5	5.92711	-0.0940633	23.1323	-0.640352	0.532974	0.999163	-6.29169	0.323873	0.700876	1	conc1_R - conc1_C	limma	0.532974	0.999163	FALSE	no hit	5.92711
TNPO2	O14787-2	Isoform 2 of Transportin-2 OS=Homo sapiens GN=TNPO2	3	1	1	1	6	3	4	6.25216	0.191277	22.2742	0.640103	0.533131	0.999163	-6.29185	0.324062	0.700997	1	conc1_R - conc1_C	limma	0.533131	0.999163	FALSE	no hit	6.25216
RAB1B	Q9H0U4	Ras-related protein Rab-1B OS=Homo sapiens GN=RAB1B PE=1 SV=1	3	1	1	1	6	3	3	5.97234	-0.0733424	23.0591	-0.634283	0.536805	0.999163	-6.29564	0.32848	0.703828	1	conc1_R - conc1_C	limma	0.536805	0.999163	FALSE	no hit	5.97234
RBM12	Q9NTZ6	RNA-binding protein 12 OS=Homo sapiens GN=RBM12 PE=1 SV=1	3	1	1	1	6	3	2	5.7187	-0.100288	21.8864	-0.633282	0.537438	0.999163	-6.29628	0.329244	0.704312	1	conc1_R - conc1_C	limma	0.537438	0.999163	FALSE	no hit	5.7187
PPP3CA	E7ETC2|Q08209|Q08209-2|Q08209-4|Q08209-5	Isoform 2 of Serine/threonine-protein phosphatase 2B catalytic subunit alpha isoform OS=Homo sapiens GN=PPP3CA|Isoform 4 of Serine/threonine-protein phosphatase 2B catalytic subunit alpha isoform OS=Homo sapiens GN=PPP3CA|Isoform 5 of Serine/threonine-protein phosphatase 2B catalytic subunit alpha isoform OS=Homo sapiens GN=PPP3CA|Serine/threonine-protein phosphatase 2B catalytic subunit alpha is…	3	1	1	1	6	3	3	5.55631	-0.0920431	21.958	-0.629664	0.53973	0.999163	-6.29862	0.332015	0.706054	1	conc1_R - conc1_C	limma	0.53973	0.999163	FALSE	no hit	5.55631
PDCD10	C9J5C3|C9J6F3|C9JND6|C9JSA3|H7C5M9|Q9BUL8	Programmed cell death protein 10 (Fragment) OS=Homo sapiens GN=PDCD10 PE=1 SV=1|Programmed cell death protein 10 OS=Homo sapiens GN=PDCD10 PE=1 SV=1|Programmed cell death protein 10 (Fragment) OS=Homo sapiens GN=PDCD10 PE=1 SV=1|Programmed cell death protein 10 (Fragment) OS=Homo sapiens GN=PDCD10 PE=1 SV=1|Programmed cell death protein 10 (Fragment) OS=Homo sapiens GN=PDCD10 PE=1 SV=1|Programmed…	3	1	1	1	6	3	3	5.88329	0.0608116	22.6398	0.625011	0.542687	0.999163	-6.3016	0.3356	0.708278	1	conc1_R - conc1_C	limma	0.542687	0.999163	FALSE	no hit	5.88329
RAB4A	P20338	Ras-related protein Rab-4A OS=Homo sapiens GN=RAB4A PE=1 SV=3	2	1	NA	1	6	2	3	5.65334	0.0788859	22.4246	0.623076	0.543919	0.999163	-6.18012	0.337099	0.709198	1	conc1_R - conc1_C	limma	0.543919	0.999163	FALSE	no hit	5.65334
PFDN1	E5RGS4|O60925	Prefoldin subunit 1 OS=Homo sapiens GN=PFDN1 PE=1 SV=1|Prefoldin subunit 1 OS=Homo sapiens GN=PFDN1 PE=1 SV=2	3	1	1	1	6	3	3	6.22357	0.0662584	23.6384	0.622591	0.544228	0.999163	-6.30314	0.337475	0.709428	1	conc1_R - conc1_C	limma	0.544228	0.999163	FALSE	no hit	6.22357
PSMA5	P28066	Proteasome subunit alpha type-5 OS=Homo sapiens GN=PSMA5 PE=1 SV=3	2	1	NA	1	6	2	3	5.94741	0.0878701	22.9989	0.621646	0.544831	0.999163	-6.18102	0.338208	0.709876	1	conc1_R - conc1_C	limma	0.544831	0.999163	FALSE	no hit	5.94741
SCARB1	B7ZKQ9|Q8WTV0-2|Q8WTV0-4	SCARB1 protein OS=Homo sapiens GN=SCARB1 PE=1 SV=1|Isoform 1 of Scavenger receptor class B member 1 OS=Homo sapiens GN=SCARB1|Isoform 4 of Scavenger receptor class B member 1 OS=Homo sapiens GN=SCARB1	3	1	1	1	6	3	7	6.79686	0.108782	23.8951	0.620168	0.545774	0.999163	-6.30468	0.339358	0.710574	1	conc1_R - conc1_C	limma	0.545774	0.999163	FALSE	no hit	6.79686
H3BN98	H3BN98	Uncharacterized protein (Fragment) OS=Homo sapiens PE=4 SV=2	2	NA	1	1	6	2	4	6.47775	0.233048	23.1025	0.616714	0.547981	0.999163	-5.34531	0.342055	0.712199	1	conc1_R - conc1_C	limma	0.547981	0.999163	FALSE	no hit	6.47775
CNN3	Q15417|Q15417-3	Calponin-3 OS=Homo sapiens GN=CNN3 PE=1 SV=1|Isoform 3 of Calponin-3 OS=Homo sapiens GN=CNN3	2	1	1	NA	6	2	2	5.60266	-0.0692764	22.0258	-0.610062	0.552246	0.999163	-6.18826	0.347287	0.715301	1	conc1_R - conc1_C	limma	0.552246	0.999163	FALSE	no hit	5.60266
ARFGAP1	E5RHC5|E5RHT6|F8VWH9|F8W1U7|Q8N6T3|Q8N6T3-2|Q8N6T3-3|Q8N6T3-4|Q8N6T3-5	ADP-ribosylation factor GTPase-activating protein 1 (Fragment) OS=Homo sapiens GN=ARFGAP1 PE=1 SV=1|ADP-ribosylation factor GTPase-activating protein 1 (Fragment) OS=Homo sapiens GN=ARFGAP1 PE=1 SV=2|ADP-ribosylation factor GTPase-activating protein 1 OS=Homo sapiens GN=ARFGAP1 PE=1 SV=1|ADP-ribosylation factor GTPase-activating protein 1 OS=Homo sapiens GN=ARFGAP1 PE=1 SV=2|Isoform 2 of ADP-ribo…	3	1	1	1	6	3	3	5.62679	0.122216	21.6569	0.600525	0.558393	0.999163	-6.31694	0.354876	0.719682	1	conc1_R - conc1_C	limma	0.558393	0.999163	FALSE	no hit	5.62679
NME2|NME1-NME2	P22392-2|Q32Q12	Isoform 3 of Nucleoside diphosphate kinase B OS=Homo sapiens GN=NME2|Nucleoside diphosphate kinase OS=Homo sapiens GN=NME1-NME2 PE=1 SV=1	2	1	1	NA	6	2	2	6.40563	-0.137673	22.0426	-0.59837	0.559787	0.999163	-6.19545	0.356606	0.720662	1	conc1_R - conc1_C	limma	0.559787	0.999163	FALSE	no hit	6.40563
TMEM43	Q9BTV4	Transmembrane protein 43 OS=Homo sapiens GN=TMEM43 PE=1 SV=1	3	1	1	1	6	3	6	6.00244	-0.0733407	23.6984	-0.595305	0.561773	0.999163	-6.32014	0.359074	0.722049	1	conc1_R - conc1_C	limma	0.561773	0.999163	FALSE	no hit	6.00244
SLC3A2	F5GZS6|J3KPF3|P08195|P08195-2|P08195-3|P08195-4	4F2 cell-surface antigen heavy chain OS=Homo sapiens GN=SLC3A2 PE=1 SV=1|4F2 cell-surface antigen heavy chain OS=Homo sapiens GN=SLC3A2 PE=1 SV=1|4F2 cell-surface antigen heavy chain OS=Homo sapiens GN=SLC3A2 PE=1 SV=3|Isoform 2 of 4F2 cell-surface antigen heavy chain OS=Homo sapiens GN=SLC3A2|Isoform 3 of 4F2 cell-surface antigen heavy chain OS=Homo sapiens GN=SLC3A2|Isoform 4 of 4F2 cell-surfac…	3	1	1	1	6	3	5	5.96481	-0.0771386	23.3655	-0.595003	0.561968	0.999163	-6.32032	0.359318	0.722185	1	conc1_R - conc1_C	limma	0.561968	0.999163	FALSE	no hit	5.96481
HM13	Q8TCT9|Q8TCT9-2|Q8TCT9-5	Isoform 2 of Minor histocompatibility antigen H13 OS=Homo sapiens GN=HM13|Isoform 5 of Minor histocompatibility antigen H13 OS=Homo sapiens GN=HM13|Minor histocompatibility antigen H13 OS=Homo sapiens GN=HM13 PE=1 SV=1	3	1	1	1	6	3	3	6.30144	0.0547591	23.9702	0.589721	0.565401	0.999163	-6.32353	0.3636	0.724556	1	conc1_R - conc1_C	limma	0.565401	0.999163	FALSE	no hit	6.30144
EEF1A1|EEF1A1P5	P68104|Q5VTE0	Elongation factor 1-alpha 1 OS=Homo sapiens GN=EEF1A1 PE=1 SV=1|Putative elongation factor 1-alpha-like 3 OS=Homo sapiens GN=EEF1A1P5 PE=5 SV=1	3	1	1	1	6	3	10	6.99835	-0.0776724	25.4439	-0.589236	0.565716	0.999163	-6.32382	0.363994	0.724772	1	conc1_R - conc1_C	limma	0.565716	0.999163	FALSE	no hit	6.99835
SRSF3	P84103|P84103-2	Serine/arginine-rich splicing factor 3 OS=Homo sapiens GN=SRSF3 PE=1 SV=1|Isoform 2 of Serine/arginine-rich splicing factor 3 OS=Homo sapiens GN=SRSF3	2	NA	1	1	6	2	2	5.74719	0.408478	21.5959	0.584104	0.569062	0.999163	-5.36248	0.368187	0.727051	1	conc1_R - conc1_C	limma	0.569062	0.999163	FALSE	no hit	5.74719
P4HB	H7BZ94|P07237	Protein disulfide-isomerase OS=Homo sapiens GN=P4HB PE=1 SV=2|Protein disulfide-isomerase OS=Homo sapiens GN=P4HB PE=1 SV=3	3	1	1	1	6	3	7	6.15969	-0.0966853	24.0991	-0.584085	0.569075	0.999163	-6.32692	0.368203	0.727059	1	conc1_R - conc1_C	limma	0.569075	0.999163	FALSE	no hit	6.15969
NAPA	M0R0Y2|P54920	Alpha-soluble NSF attachment protein OS=Homo sapiens GN=NAPA PE=1 SV=1|Alpha-soluble NSF attachment protein OS=Homo sapiens GN=NAPA PE=1 SV=3	3	1	1	1	6	3	6	6.06836	-0.0955985	23.2143	-0.56489	0.581684	0.999163	-6.33824	0.384152	0.735392	1	conc1_R - conc1_C	limma	0.581684	0.999163	FALSE	no hit	6.06836
YWHAQ	P27348	14-3-3 protein theta OS=Homo sapiens GN=YWHAQ PE=1 SV=1	3	1	1	1	6	3	5	6.21816	0.0711781	23.6195	0.563819	0.582392	0.999163	-6.33886	0.385054	0.735849	1	conc1_R - conc1_C	limma	0.582392	0.999163	FALSE	no hit	6.21816
UCHL1	D6RE83|P09936	Ubiquitin carboxyl-terminal hydrolase OS=Homo sapiens GN=UCHL1 PE=1 SV=1|Ubiquitin carboxyl-terminal hydrolase isozyme L1 OS=Homo sapiens GN=UCHL1 PE=1 SV=2	3	1	1	1	6	3	8	6.69248	-0.072335	25.1299	-0.563377	0.582684	0.999163	-6.33911	0.385426	0.736036	1	conc1_R - conc1_C	limma	0.582684	0.999163	FALSE	no hit	6.69248
ANXA7	P20073|P20073-2	Annexin A7 OS=Homo sapiens GN=ANXA7 PE=1 SV=3|Isoform 2 of Annexin A7 OS=Homo sapiens GN=ANXA7	3	1	1	1	6	3	8	6.22891	0.0498849	24.2655	0.561639	0.583834	0.999163	-6.34012	0.386894	0.736774	1	conc1_R - conc1_C	limma	0.583834	0.999163	FALSE	no hit	6.22891
TAGLN2	P37802|P37802-2	Transgelin-2 OS=Homo sapiens GN=TAGLN2 PE=1 SV=3|Isoform 2 of Transgelin-2 OS=Homo sapiens GN=TAGLN2	3	1	1	1	6	3	6	6.55266	-0.0665876	24.4678	-0.561506	0.583922	0.999163	-6.34019	0.387006	0.73683	1	conc1_R - conc1_C	limma	0.583922	0.999163	FALSE	no hit	6.55266
MATR3	A0A0R4J2E8|A8MXP9|D6REM6|P43243	Matrin-3 OS=Homo sapiens GN=MATR3 PE=1 SV=1|Matrin-3 OS=Homo sapiens GN=MATR3 PE=1 SV=1|Matrin-3 OS=Homo sapiens GN=MATR3 PE=1 SV=1|Matrin-3 OS=Homo sapiens GN=MATR3 PE=1 SV=2	3	1	1	1	6	3	4	5.758	-0.14908	22.214	-0.559363	0.585341	0.999163	-6.34143	0.388821	0.737737	1	conc1_R - conc1_C	limma	0.585341	0.999163	FALSE	no hit	5.758
EEF1G	P26641|P26641-2	Elongation factor 1-gamma OS=Homo sapiens GN=EEF1G PE=1 SV=3|Isoform 2 of Elongation factor 1-gamma OS=Homo sapiens GN=EEF1G	3	1	1	1	6	3	5	6.22902	0.0695544	23.9305	0.548014	0.592889	0.999163	-6.34789	0.398517	0.742474	1	conc1_R - conc1_C	limma	0.592889	0.999163	FALSE	no hit	6.22902
CCT5	B7ZAR1|E7ENZ3|E9PCA1|P48643|P48643-2	Isoform 2 of T-complex protein 1 subunit epsilon OS=Homo sapiens GN=CCT5|T-complex protein 1 subunit epsilon OS=Homo sapiens GN=CCT5 PE=1 SV=1	2	NA	1	1	6	2	3	5.7512	-0.158982	21.6301	-0.539283	0.598729	0.999163	-5.38465	0.406074	0.74605	1	conc1_R - conc1_C	limma	0.598729	0.999163	FALSE	no hit	5.7512
COG7	P83436	Conserved oligomeric Golgi complex subunit 7 OS=Homo sapiens GN=COG7 PE=1 SV=1	3	1	1	1	6	3	3	5.89097	0.142986	23.3514	0.530877	0.604379	0.999163	-6.3574	0.41343	0.749436	1	conc1_R - conc1_C	limma	0.604379	0.999163	FALSE	no hit	5.89097
PGRMC2	O15173|O15173-2	Membrane-associated progesterone receptor component 2 OS=Homo sapiens GN=PGRMC2 PE=1 SV=1|Isoform 2 of Membrane-associated progesterone receptor component 2 OS=Homo sapiens GN=PGRMC2	2	NA	1	1	6	2	3	6.29758	-0.161616	23.7946	-0.529638	0.605214	0.999163	-5.3892	0.414521	0.749931	1	conc1_R - conc1_C	limma	0.605214	0.999163	FALSE	no hit	6.29758
UBB|UBC|RPS27A|UBA52	B4DV12|F5GXK7|F5GYU3|F5H265|F5H2Z3|F5H388|F5H6Q2|F5H747|J3QKN0|J3QS39|J3QTR3|P0CG47|P0CG48|P62979|P62987|Q5PY61|Q96C32	Polyubiquitin-B OS=Homo sapiens GN=UBB PE=1 SV=1|Polyubiquitin-C (Fragment) OS=Homo sapiens GN=UBC PE=1 SV=2|Polyubiquitin-C (Fragment) OS=Homo sapiens GN=UBC PE=1 SV=1|Polyubiquitin-C (Fragment) OS=Homo sapiens GN=UBC PE=1 SV=1|Polyubiquitin-C (Fragment) OS=Homo sapiens GN=UBC PE=1 SV=1|Polyubiquitin-C (Fragment) OS=Homo sapiens GN=UBC PE=1 SV=1|Polyubiquitin-C (Fragment) OS=Homo sapiens GN=UBC …	3	1	1	1	6	3	7	7.08128	-0.0646274	24.8296	-0.514215	0.615657	0.999163	-6.36638	0.428243	0.755988	1	conc1_R - conc1_C	limma	0.615657	0.999163	FALSE	no hit	7.08128
RANBP1	F6WQW2|P43487|P43487-2	Ran-specific GTPase-activating protein OS=Homo sapiens GN=RANBP1 PE=1 SV=1|Ran-specific GTPase-activating protein OS=Homo sapiens GN=RANBP1 PE=1 SV=1|Isoform 2 of Ran-specific GTPase-activating protein OS=Homo sapiens GN=RANBP1	2	1	NA	1	6	2	4	6.04189	0.0873966	23.7157	0.51152	0.617491	0.999163	-6.24466	0.430668	0.757028	1	conc1_R - conc1_C	limma	0.617491	0.999163	FALSE	no hit	6.04189
PSME1	Q06323|Q06323-2|Q06323-3	Proteasome activator complex subunit 1 OS=Homo sapiens GN=PSME1 PE=1 SV=1|Isoform 2 of Proteasome activator complex subunit 1 OS=Homo sapiens GN=PSME1|Isoform 3 of Proteasome activator complex subunit 1 OS=Homo sapiens GN=PSME1	2	1	1	NA	6	2	2	5.66036	-0.0760175	21.5976	-0.51076	0.618009	0.999163	-6.24506	0.431352	0.75732	1	conc1_R - conc1_C	limma	0.618009	0.999163	FALSE	no hit	5.66036
VDAC2	P45880	Voltage-dependent anion-selective channel protein 2 OS=Homo sapiens GN=VDAC2 PE=1 SV=2	3	1	1	1	6	3	11	7.77749	0.107664	25.1867	0.500327	0.625136	0.999163	-6.37365	0.440822	0.761289	1	conc1_R - conc1_C	limma	0.625136	0.999163	FALSE	no hit	7.77749
FAM49B	Q9NUQ9	Protein FAM49B OS=Homo sapiens GN=FAM49B PE=1 SV=1	3	1	1	1	6	3	5	6.1254	0.0642452	23.2637	0.49998	0.625374	0.999163	-6.37382	0.441139	0.76142	1	conc1_R - conc1_C	limma	0.625374	0.999163	FALSE	no hit	6.1254
ATG3	Q9NT62|Q9NT62-2	Ubiquitin-like-conjugating enzyme ATG3 OS=Homo sapiens GN=ATG3 PE=1 SV=1|Isoform 2 of Ubiquitin-like-conjugating enzyme ATG3 OS=Homo sapiens GN=ATG3	2	NA	1	1	6	2	2	5.80495	-0.128679	21.979	-0.498447	0.626424	0.999163	-5.40338	0.44254	0.761995	1	conc1_R - conc1_C	limma	0.626424	0.999163	FALSE	no hit	5.80495
KIAA2013	Q8IYS2|Q8IYS2-2	Uncharacterized protein KIAA2013 OS=Homo sapiens GN=KIAA2013 PE=1 SV=1|Isoform 2 of Uncharacterized protein KIAA2013 OS=Homo sapiens GN=KIAA2013	2	NA	1	1	6	2	4	5.86768	0.188354	22.5464	0.497629	0.626986	0.999163	-5.40374	0.44329	0.762302	1	conc1_R - conc1_C	limma	0.626986	0.999163	FALSE	no hit	5.86768
HMOX1	P09601	Heme oxygenase 1 OS=Homo sapiens GN=HMOX1 PE=1 SV=1	2	NA	1	1	6	2	2	5.68224	0.175482	21.3063	0.486202	0.634848	0.999163	-5.40872	0.45383	0.766533	1	conc1_R - conc1_C	limma	0.634848	0.999163	FALSE	no hit	5.68224
TUBA1C|TUBA1B|TUBA4A|TUBA1A	F5H5D3|P68363|P68363-2|P68366|P68366-2|Q71U36|Q71U36-2|Q9BQE3	Isoform 2 of Tubulin alpha-1A chain OS=Homo sapiens GN=TUBA1A|Isoform 2 of Tubulin alpha-1B chain OS=Homo sapiens GN=TUBA1B|Isoform 2 of Tubulin alpha-4A chain OS=Homo sapiens GN=TUBA4A|Tubulin alpha-1A chain OS=Homo sapiens GN=TUBA1A PE=1 SV=1|Tubulin alpha-1B chain OS=Homo sapiens GN=TUBA1B PE=1 SV=1|Tubulin alpha-1C chain OS=Homo sapiens GN=TUBA1C PE=1 SV=1|Tubulin alpha-4A chain OS=Homo sapie…	3	1	1	1	6	3	3	6.31862	-0.123003	22.7032	-0.485211	0.635532	0.999163	-6.38134	0.45475	0.766896	1	conc1_R - conc1_C	limma	0.635532	0.999163	FALSE	no hit	6.31862
COX5B	P10606	Cytochrome c oxidase subunit 5B, mitochondrial OS=Homo sapiens GN=COX5B PE=1 SV=2	3	1	1	1	6	3	3	5.7007	0.0899437	21.9727	0.483595	0.636648	0.999163	-6.38215	0.456254	0.767486	1	conc1_R - conc1_C	limma	0.636648	0.999163	FALSE	no hit	5.7007
SYNGR2	K7ELD9|K7ELS8|K7ENG9|O43760|O43760-2	Isoform 2 of Synaptogyrin-2 OS=Homo sapiens GN=SYNGR2|Synaptogyrin-2 (Fragment) OS=Homo sapiens GN=SYNGR2 PE=1 SV=1|Synaptogyrin-2 OS=Homo sapiens GN=SYNGR2 PE=1 SV=1	2	NA	1	1	6	2	3	6.18567	0.11995	22.9843	0.472686	0.644207	0.999163	-5.41447	0.466477	0.771416	1	conc1_R - conc1_C	limma	0.644207	0.999163	FALSE	no hit	6.18567
CAND1	Q86VP6	Cullin-associated NEDD8-dissociated protein 1 OS=Homo sapiens GN=CAND1 PE=1 SV=2	2	1	NA	1	6	2	3	5.57175	0.0995655	22.5117	0.471711	0.644886	0.999163	-6.26475	0.467398	0.771764	1	conc1_R - conc1_C	limma	0.644886	0.999163	FALSE	no hit	5.57175
TOMM40	K7EKG4|O96008|O96008-2	Mitochondrial import receptor subunit TOM40 homolog (Fragment) OS=Homo sapiens GN=TOMM40 PE=1 SV=1|Mitochondrial import receptor subunit TOM40 homolog OS=Homo sapiens GN=TOMM40 PE=1 SV=1|Isoform 2 of Mitochondrial import receptor subunit TOM40 homolog OS=Homo sapiens GN=TOMM40	3	1	1	1	6	3	5	6.1221	0.0875536	23.4859	0.469745	0.646253	0.999163	-6.38898	0.469255	0.772462	1	conc1_R - conc1_C	limma	0.646253	0.999163	FALSE	no hit	6.1221
BZW1	C9IZ80|Q7L1Q6|Q7L1Q6-2|Q7L1Q6-3|Q7L1Q6-4	Basic leucine zipper and W2 domain-containing protein 1 (Fragment) OS=Homo sapiens GN=BZW1 PE=1 SV=1|Basic leucine zipper and W2 domain-containing protein 1 OS=Homo sapiens GN=BZW1 PE=1 SV=1|Isoform 2 of Basic leucine zipper and W2 domain-containing protein 1 OS=Homo sapiens GN=BZW1|Isoform 3 of Basic leucine zipper and W2 domain-containing protein 1 OS=Homo sapiens GN=BZW1|Isoform 4 of Basic leu…	3	1	1	1	6	3	3	6.16732	0.0699641	22.9225	0.468062	0.647424	0.999163	-6.38979	0.470849	0.773057	1	conc1_R - conc1_C	limma	0.647424	0.999163	FALSE	no hit	6.16732
CAPZB	B1AK87|B1AK88|P47756|P47756-2	Capping protein (Actin filament) muscle Z-line, beta, isoform CRA_a OS=Homo sapiens GN=CAPZB PE=1 SV=1|Capping protein (Actin filament) muscle Z-line, beta, isoform CRA_d OS=Homo sapiens GN=CAPZB PE=1 SV=1|F-actin-capping protein subunit beta OS=Homo sapiens GN=CAPZB PE=1 SV=4|Isoform 2 of F-actin-capping protein subunit beta OS=Homo sapiens GN=CAPZB	2	1	NA	1	6	2	4	5.92733	0.0556229	22.5358	0.46702	0.64815	0.999163	-6.26702	0.471837	0.773425	1	conc1_R - conc1_C	limma	0.64815	0.999163	FALSE	no hit	5.92733
HSPA5	P11021	78 kDa glucose-regulated protein OS=Homo sapiens GN=HSPA5 PE=1 SV=2	3	1	1	1	6	3	7	5.99649	-0.112656	23.6344	-0.46665	0.648408	0.999163	-6.39048	0.472188	0.773555	1	conc1_R - conc1_C	limma	0.648408	0.999163	FALSE	no hit	5.99649
PRKCSH	K7ELL7|P14314|P14314-2	Glucosidase 2 subunit beta OS=Homo sapiens GN=PRKCSH PE=1 SV=1|Glucosidase 2 subunit beta OS=Homo sapiens GN=PRKCSH PE=1 SV=2|Isoform 2 of Glucosidase 2 subunit beta OS=Homo sapiens GN=PRKCSH	2	NA	1	1	6	2	2	5.55328	0.138413	21.4119	0.457852	0.654553	0.999163	-5.4206	0.48058	0.776626	1	conc1_R - conc1_C	limma	0.654553	0.999163	FALSE	no hit	5.55328
GAPDH	P04406	Glyceraldehyde-3-phosphate dehydrogenase OS=Homo sapiens GN=GAPDH PE=1 SV=3	3	1	1	1	6	3	12	7.21557	0.0444538	25.6767	0.457834	0.654565	0.999163	-6.3947	0.480597	0.776632	1	conc1_R - conc1_C	limma	0.654565	0.999163	FALSE	no hit	7.21557
RER1	A0A0A0MR06|O15258|Q5T091|Q5T092|Q9P0H9	Protein RER1 (Fragment) OS=Homo sapiens GN=RER1 PE=1 SV=1|Protein RER1 OS=Homo sapiens GN=RER1 PE=1 SV=1|Protein RER1 OS=Homo sapiens GN=RER1 PE=1 SV=1|Protein RER1 (Fragment) OS=Homo sapiens GN=RER1 PE=1 SV=1|Protein RER1 OS=Homo sapiens GN=RER1 PE=1 SV=1	3	1	1	1	6	3	2	5.78772	0.0665749	21.0341	0.457167	0.655033	0.999163	-6.39501	0.481237	0.776863	1	conc1_R - conc1_C	limma	0.655033	0.999163	FALSE	no hit	5.78772
PITPNB	A0A0A0MSW4|P48739|P48739-2|P48739-3	Phosphatidylinositol transfer protein beta isoform OS=Homo sapiens GN=PITPNB PE=1 SV=1|Phosphatidylinositol transfer protein beta isoform OS=Homo sapiens GN=PITPNB PE=1 SV=2|Isoform 2 of Phosphatidylinositol transfer protein beta isoform OS=Homo sapiens GN=PITPNB|Isoform 3 of Phosphatidylinositol transfer protein beta isoform OS=Homo sapiens GN=PITPNB	3	1	1	1	6	3	5	5.89663	-0.0693521	23.1001	-0.452952	0.657987	0.999163	-6.397	0.48529	0.778313	1	conc1_R - conc1_C	limma	0.657987	0.999163	FALSE	no hit	5.89663
HACD3	H3BPZ1|H3BS72|Q9P035	Very-long-chain (3R)-3-hydroxyacyl-CoA dehydratase 3 OS=Homo sapiens GN=HACD3 PE=1 SV=1|Very-long-chain (3R)-3-hydroxyacyl-CoA dehydratase 3 OS=Homo sapiens GN=HACD3 PE=1 SV=1|Very-long-chain (3R)-3-hydroxyacyl-CoA dehydratase 3 OS=Homo sapiens GN=HACD3 PE=1 SV=2	2	1	1	NA	6	2	3	5.85067	0.0970637	21.9451	0.451634	0.658912	0.999163	-6.27429	0.486561	0.778764	1	conc1_R - conc1_C	limma	0.658912	0.999163	FALSE	no hit	5.85067
PSMB2	P49721	Proteasome subunit beta type-2 OS=Homo sapiens GN=PSMB2 PE=1 SV=1	2	NA	1	1	6	2	4	5.92093	0.246575	22.9255	0.446469	0.662542	0.999163	-5.42517	0.491558	0.78052	1	conc1_R - conc1_C	limma	0.662542	0.999163	FALSE	no hit	5.92093
HNRNPK	P61978|P61978-2|P61978-3	Heterogeneous nuclear ribonucleoprotein K OS=Homo sapiens GN=HNRNPK PE=1 SV=1|Isoform 2 of Heterogeneous nuclear ribonucleoprotein K OS=Homo sapiens GN=HNRNPK|Isoform 3 of Heterogeneous nuclear ribonucleoprotein K OS=Homo sapiens GN=HNRNPK	3	1	1	1	6	3	3	5.56498	0.100644	22.0449	0.443083	0.664927	0.999163	-6.40158	0.494849	0.781661	1	conc1_R - conc1_C	limma	0.664927	0.999163	FALSE	no hit	5.56498
LGALS7	P47929	Galectin-7 OS=Homo sapiens GN=LGALS7 PE=1 SV=2	2	1	NA	1	6	2	4	6.10227	0.250954	22.8653	0.435665	0.670166	0.999163	-6.28159	0.502101	0.784134	1	conc1_R - conc1_C	limma	0.670166	0.999163	FALSE	no hit	6.10227
CALR	K7EJB9|P27797	Calreticulin (Fragment) OS=Homo sapiens GN=CALR PE=1 SV=1|Calreticulin OS=Homo sapiens GN=CALR PE=1 SV=1	3	1	1	1	6	3	5	5.93503	-0.143196	23.3131	-0.434344	0.6711	0.999163	-6.40556	0.503398	0.78457	1	conc1_R - conc1_C	limma	0.6711	0.999163	FALSE	no hit	5.93503
NPM1	P06748|P06748-3	Isoform 3 of Nucleophosmin OS=Homo sapiens GN=NPM1|Nucleophosmin OS=Homo sapiens GN=NPM1 PE=1 SV=2	3	1	1	1	6	3	7	6.28941	-0.107664	24.8184	-0.428991	0.674893	0.999163	-6.40795	0.508673	0.786326	1	conc1_R - conc1_C	limma	0.674893	0.999163	FALSE	no hit	6.28941
CERS2	H0YKH6|Q5SZE1|Q5SZE3|Q5SZE4|Q96G23	Ceramide synthase 2 (Fragment) OS=Homo sapiens GN=CERS2 PE=1 SV=1|Ceramide synthase 2 (Fragment) OS=Homo sapiens GN=CERS2 PE=1 SV=2|Ceramide synthase 2 (Fragment) OS=Homo sapiens GN=CERS2 PE=1 SV=7|Ceramide synthase 2 OS=Homo sapiens GN=CERS2 PE=1 SV=1	3	1	1	1	6	3	4	6.64847	0.0536904	23.9678	0.428026	0.675578	0.999163	-6.40838	0.509626	0.786641	1	conc1_R - conc1_C	limma	0.675578	0.999163	FALSE	no hit	6.64847
PSMD6	Q15008|Q15008-4	26S proteasome non-ATPase regulatory subunit 6 OS=Homo sapiens GN=PSMD6 PE=1 SV=1|Isoform 4 of 26S proteasome non-ATPase regulatory subunit 6 OS=Homo sapiens GN=PSMD6	3	1	1	1	6	3	11	6.48052	-0.0471409	24.835	-0.426767	0.676472	0.999163	-6.40894	0.510873	0.787051	1	conc1_R - conc1_C	limma	0.676472	0.999163	FALSE	no hit	6.48052
MAPRE1	Q15691	Microtubule-associated protein RP/EB family member 1 OS=Homo sapiens GN=MAPRE1 PE=1 SV=3	3	1	1	1	6	3	5	6.08542	-0.0479944	23.2008	-0.426725	0.676502	0.999163	-6.40896	0.510914	0.787064	1	conc1_R - conc1_C	limma	0.676502	0.999163	FALSE	no hit	6.08542
SF3B1	O75533	Splicing factor 3B subunit 1 OS=Homo sapiens GN=SF3B1 PE=1 SV=3	3	1	1	1	6	3	9	6.16852	-0.0681821	24.5381	-0.426592	0.676596	0.999163	-6.40902	0.511046	0.787108	1	conc1_R - conc1_C	limma	0.676596	0.999163	FALSE	no hit	6.16852
BAT3|BAG6	A0A024RCR6|A0A0G2JK23|A0A0G2JL47|P46379|P46379-2|P46379-3|P46379-5	HLA-B associated transcript 3, isoform CRA_a OS=Homo sapiens GN=BAT3 PE=1 SV=1|Large proline-rich protein BAG6 OS=Homo sapiens GN=BAG6 PE=1 SV=1|Large proline-rich protein BAG6 OS=Homo sapiens GN=BAG6 PE=1 SV=1|Large proline-rich protein BAG6 OS=Homo sapiens GN=BAG6 PE=1 SV=2|Isoform 2 of Large proline-rich protein BAG6 OS=Homo sapiens GN=BAG6|Isoform 3 of Large proline-rich protein BAG6 OS=Homo …	3	1	1	1	6	3	6	5.93624	0.0406471	23.0334	0.420593	0.680863	0.999163	-6.41166	0.517005	0.789044	1	conc1_R - conc1_C	limma	0.680863	0.999163	FALSE	no hit	5.93624
DHCR7	Q9UBM7	7-dehydrocholesterol reductase OS=Homo sapiens GN=DHCR7 PE=1 SV=1	2	NA	1	1	6	2	3	6.23228	-0.167042	23.2135	-0.408722	0.68934	0.999163	-5.43955	0.528904	0.792806	1	conc1_R - conc1_C	limma	0.68934	0.999163	FALSE	no hit	6.23228
HINT1	P49773	Histidine triad nucleotide-binding protein 1 OS=Homo sapiens GN=HINT1 PE=1 SV=2	3	1	1	1	6	3	4	6.30178	-0.229368	23.1648	-0.408366	0.689594	0.999163	-6.41692	0.529263	0.792918	1	conc1_R - conc1_C	limma	0.689594	0.999163	FALSE	no hit	6.30178
TRAPPC3	A0A087WWM0|O43617	Trafficking protein particle complex subunit 3 OS=Homo sapiens GN=TRAPPC3 PE=1 SV=1|Trafficking protein particle complex subunit 3 OS=Homo sapiens GN=TRAPPC3 PE=1 SV=1	3	1	1	1	6	3	3	5.67772	0.0414585	21.9763	0.40691	0.690638	0.999163	-6.41754	0.530733	0.793373	1	conc1_R - conc1_C	limma	0.690638	0.999163	FALSE	no hit	5.67772
NDUFS1	P28331|P28331-2|P28331-4|P28331-5	NADH-ubiquinone oxidoreductase 75 kDa subunit, mitochondrial OS=Homo sapiens GN=NDUFS1 PE=1 SV=3|Isoform 2 of NADH-ubiquinone oxidoreductase 75 kDa subunit, mitochondrial OS=Homo sapiens GN=NDUFS1|Isoform 4 of NADH-ubiquinone oxidoreductase 75 kDa subunit, mitochondrial OS=Homo sapiens GN=NDUFS1|Isoform 5 of NADH-ubiquinone oxidoreductase 75 kDa subunit, mitochondrial OS=Homo sapiens GN=NDUFS1	3	1	1	1	6	3	8	6.16026	0.122269	24.0466	0.404701	0.692221	0.999163	-6.41847	0.532966	0.79406	1	conc1_R - conc1_C	limma	0.692221	0.999163	FALSE	no hit	6.16026
CASP14	P31944	Caspase-14 OS=Homo sapiens GN=CASP14 PE=1 SV=2	3	1	1	1	6	3	5	6.02128	0.162507	22.8835	0.39846	0.696703	0.999163	-6.42108	0.539301	0.795986	1	conc1_R - conc1_C	limma	0.696703	0.999163	FALSE	no hit	6.02128
RAB2A	P61019	Ras-related protein Rab-2A OS=Homo sapiens GN=RAB2A PE=1 SV=1	3	1	1	1	6	3	6	6.43287	0.0421882	23.6558	0.392976	0.700651	0.999163	-6.42333	0.5449	0.797658	1	conc1_R - conc1_C	limma	0.700651	0.999163	FALSE	no hit	6.43287
PPP2R1A	P30153	Serine/threonine-protein phosphatase 2A 65 kDa regulatory subunit A alpha isoform OS=Homo sapiens GN=PPP2R1A PE=1 SV=4	2	1	1	NA	6	2	5	6.32772	0.0676972	24.0571	0.391841	0.701469	0.999163	-6.3003	0.546061	0.798001	1	conc1_R - conc1_C	limma	0.701469	0.999163	FALSE	no hit	6.32772
ARGLU1	Q9NWB6|Q9NWB6-2|Q9NWB6-3	Arginine and glutamate-rich protein 1 OS=Homo sapiens GN=ARGLU1 PE=1 SV=1|Isoform 2 of Arginine and glutamate-rich protein 1 OS=Homo sapiens GN=ARGLU1|Isoform 3 of Arginine and glutamate-rich protein 1 OS=Homo sapiens GN=ARGLU1	2	NA	1	1	6	2	4	5.80018	0.227898	23.5065	0.390062	0.702753	0.999163	-5.4462	0.547886	0.798539	1	conc1_R - conc1_C	limma	0.702753	0.999163	FALSE	no hit	5.80018
COX4I1	H3BN72|H3BNV9|P13073	Cytochrome c oxidase subunit 4 isoform 1, mitochondrial OS=Homo sapiens GN=COX4I1 PE=1 SV=1	3	1	1	1	6	3	7	6.601	-0.0699107	24.5839	-0.389866	0.702894	0.999163	-6.4246	0.548087	0.798598	1	conc1_R - conc1_C	limma	0.702894	0.999163	FALSE	no hit	6.601
PDLIM5	Q96HC4	PDZ and LIM domain protein 5 OS=Homo sapiens GN=PDLIM5 PE=1 SV=5	3	1	1	1	6	3	9	6.0658	-0.137704	22.6871	-0.388357	0.703984	0.999163	-6.42521	0.549637	0.799051	1	conc1_R - conc1_C	limma	0.703984	0.999163	FALSE	no hit	6.0658
SLC1A5	M0QXM4|Q15758	Neutral amino acid transporter B(0) OS=Homo sapiens GN=SLC1A5 PE=1 SV=1|Neutral amino acid transporter B(0) OS=Homo sapiens GN=SLC1A5 PE=1 SV=2	3	1	1	1	6	3	3	5.96048	0.0672697	23.0723	0.386836	0.705082	0.999163	-6.42582	0.551201	0.799507	1	conc1_R - conc1_C	limma	0.705082	0.999163	FALSE	no hit	5.96048
PEF1	Q9UBV8	Peflin OS=Homo sapiens GN=PEF1 PE=1 SV=1	3	1	1	1	6	3	4	6.04454	0.0506468	22.9059	0.379057	0.710712	0.999163	-6.42892	0.559235	0.801817	1	conc1_R - conc1_C	limma	0.710712	0.999163	FALSE	no hit	6.04454
EEF2	P13639	Elongation factor 2 OS=Homo sapiens GN=EEF2 PE=1 SV=4	3	1	1	1	6	3	25	6.94588	0.0411267	26.1429	0.376402	0.712638	0.999163	-6.42997	0.561991	0.802597	1	conc1_R - conc1_C	limma	0.712638	0.999163	FALSE	no hit	6.94588
NSDHL	C9JDR0|Q15738	Sterol-4-alpha-carboxylate 3-dehydrogenase, decarboxylating (Fragment) OS=Homo sapiens GN=NSDHL PE=1 SV=1|Sterol-4-alpha-carboxylate 3-dehydrogenase, decarboxylating OS=Homo sapiens GN=NSDHL PE=1 SV=2	3	1	1	1	6	3	3	5.69233	0.107983	22.5321	0.376101	0.712856	0.999163	-6.43009	0.562304	0.802685	1	conc1_R - conc1_C	limma	0.712856	0.999163	FALSE	no hit	5.69233
HSPA4	A0A087WYC1|P34932	Heat shock 70 kDa protein 4 OS=Homo sapiens GN=HSPA4 PE=1 SV=1|Heat shock 70 kDa protein 4 OS=Homo sapiens GN=HSPA4 PE=1 SV=4	3	1	1	1	6	3	6	5.68674	-0.0491138	22.6593	-0.375493	0.713297	0.999163	-6.43032	0.562935	0.802863	1	conc1_R - conc1_C	limma	0.713297	0.999163	FALSE	no hit	5.68674
RFT1	B5MDE0|Q96AA3	Protein RFT1 homolog OS=Homo sapiens GN=RFT1 PE=1 SV=1	3	1	1	1	6	3	5	6.23682	0.0816	23.7939	0.373913	0.714445	0.999163	-6.43094	0.564579	0.803324	1	conc1_R - conc1_C	limma	0.714445	0.999163	FALSE	no hit	6.23682
SH3GLB1	Q9Y371	Endophilin-B1 OS=Homo sapiens GN=SH3GLB1 PE=1 SV=1	3	1	1	1	6	3	6	6.16883	0.0310208	24.0058	0.37177	0.716002	0.999163	-6.43177	0.566813	0.803947	1	conc1_R - conc1_C	limma	0.716002	0.999163	FALSE	no hit	6.16883
TBCA	E5RIW3|E5RJD8|O75347	Tubulin-specific chaperone A OS=Homo sapiens GN=TBCA PE=1 SV=1|Tubulin-specific chaperone A OS=Homo sapiens GN=TBCA PE=1 SV=1|Tubulin-specific chaperone A OS=Homo sapiens GN=TBCA PE=1 SV=3	3	1	1	1	6	3	6	6.3496	-0.145987	23.9297	-0.368219	0.718585	0.999163	-6.43314	0.570524	0.804973	1	conc1_R - conc1_C	limma	0.718585	0.999163	FALSE	no hit	6.3496
DKFZp434B2017|SAR1B	Q9H029|Q9Y6B6	GTP-binding protein SAR1b OS=Homo sapiens GN=DKFZp434B2017 PE=1 SV=1|GTP-binding protein SAR1b OS=Homo sapiens GN=SAR1B PE=1 SV=1	3	1	1	1	6	3	4	6.50821	-0.0557625	23.3544	-0.366782	0.719632	0.999163	-6.43369	0.572029	0.805387	1	conc1_R - conc1_C	limma	0.719632	0.999163	FALSE	no hit	6.50821
KPNB1	Q14974	Importin subunit beta-1 OS=Homo sapiens GN=KPNB1 PE=1 SV=2	3	1	1	1	6	3	13	6.7019	0.132647	25.2332	0.364463	0.721322	0.999163	-6.43457	0.574461	0.806051	1	conc1_R - conc1_C	limma	0.721322	0.999163	FALSE	no hit	6.7019
EIF3H	A0A087WZK9|B3KS98|O15372	Eukaryotic translation initiation factor 3 subunit H OS=Homo sapiens GN=EIF3H PE=1 SV=1|Eukaryotic translation initiation factor 3 subunit H OS=Homo sapiens GN=EIF3H PE=1 SV=1|Eukaryotic translation initiation factor 3 subunit H OS=Homo sapiens GN=EIF3H PE=1 SV=1	3	1	1	1	6	3	3	5.49505	0.0606013	21.9424	0.363112	0.722308	0.999163	-6.43509	0.575881	0.806436	1	conc1_R - conc1_C	limma	0.722308	0.999163	FALSE	no hit	5.49505
HMOX2	P30519	Heme oxygenase 2 OS=Homo sapiens GN=HMOX2 PE=1 SV=2	3	1	1	1	6	3	6	6.10179	-0.0375987	24.0222	-0.357922	0.726097	0.999163	-6.43704	0.581349	0.807907	1	conc1_R - conc1_C	limma	0.726097	0.999163	FALSE	no hit	6.10179
VBP1	B4DWR3|P61758	Prefoldin subunit 3 OS=Homo sapiens GN=VBP1 PE=1 SV=1|Prefoldin subunit 3 OS=Homo sapiens GN=VBP1 PE=1 SV=3	3	1	1	1	6	3	3	5.58801	0.0632948	22.4874	0.355406	0.727937	0.999163	-6.43797	0.584008	0.808615	1	conc1_R - conc1_C	limma	0.727937	0.999163	FALSE	no hit	5.58801
ATP1B3	P54709	Sodium/potassium-transporting ATPase subunit beta-3 OS=Homo sapiens GN=ATP1B3 PE=1 SV=1	3	1	1	1	6	3	3	6.08503	-0.0425125	23.0677	-0.355074	0.72818	0.999163	-6.43809	0.584359	0.808707	1	conc1_R - conc1_C	limma	0.72818	0.999163	FALSE	no hit	6.08503
CS	B4DJV2|O75390	Citrate synthase OS=Homo sapiens GN=CS PE=1 SV=1|Citrate synthase, mitochondrial OS=Homo sapiens GN=CS PE=1 SV=2	3	1	1	1	6	3	10	6.69447	0.0460683	24.6468	0.354578	0.728543	0.999163	-6.43828	0.584884	0.808846	1	conc1_R - conc1_C	limma	0.728543	0.999163	FALSE	no hit	6.69447
CISD2	Q8N5K1	CDGSH iron-sulfur domain-containing protein 2 OS=Homo sapiens GN=CISD2 PE=1 SV=1	3	1	1	1	6	3	3	6.22222	0.0595191	23.1297	0.353041	0.729668	0.999163	-6.43884	0.586513	0.809276	1	conc1_R - conc1_C	limma	0.729668	0.999163	FALSE	no hit	6.22222
PLPP1	O14494	Phospholipid phosphatase 1 OS=Homo sapiens GN=PLPP1 PE=1 SV=1	3	1	1	1	6	3	2	5.89591	0.0998674	21.4592	0.352518	0.730051	0.999163	-6.43904	0.587068	0.809422	1	conc1_R - conc1_C	limma	0.730051	0.999163	FALSE	no hit	5.89591
ALDOA	J3KPS3|P04075|P04075-2	Fructose-bisphosphate aldolase OS=Homo sapiens GN=ALDOA PE=1 SV=1|Fructose-bisphosphate aldolase A OS=Homo sapiens GN=ALDOA PE=1 SV=2|Isoform 2 of Fructose-bisphosphate aldolase A OS=Homo sapiens GN=ALDOA	3	1	1	1	6	3	15	7.26588	0.0347085	25.6455	0.350355	0.731636	0.999163	-6.43983	0.589363	0.810023	1	conc1_R - conc1_C	limma	0.731636	0.999163	FALSE	no hit	7.26588
STMN1	P16949|P16949-2	Stathmin OS=Homo sapiens GN=STMN1 PE=1 SV=3|Isoform 2 of Stathmin OS=Homo sapiens GN=STMN1	3	1	1	1	6	3	2	5.78981	-0.114771	22.3695	-0.349994	0.7319	0.999163	-6.43996	0.589747	0.810123	1	conc1_R - conc1_C	limma	0.7319	0.999163	FALSE	no hit	5.78981
RAB14	P61106|X6RFL8	Ras-related protein Rab-14 (Fragment) OS=Homo sapiens GN=RAB14 PE=1 SV=1|Ras-related protein Rab-14 OS=Homo sapiens GN=RAB14 PE=1 SV=4	3	1	1	1	6	3	6	6.38279	-0.0403452	24.265	-0.345978	0.734847	0.999163	-6.44142	0.594023	0.811232	1	conc1_R - conc1_C	limma	0.734847	0.999163	FALSE	no hit	6.38279
HSP90AA1	P07900|P07900-2	Heat shock protein HSP 90-alpha OS=Homo sapiens GN=HSP90AA1 PE=1 SV=5|Isoform 2 of Heat shock protein HSP 90-alpha OS=Homo sapiens GN=HSP90AA1	3	1	1	1	6	3	11	6.75576	-0.0457454	25.3859	-0.343325	0.736796	0.999163	-6.44237	0.596855	0.811959	1	conc1_R - conc1_C	limma	0.736796	0.999163	FALSE	no hit	6.75576
NCDN	C9J5H8|Q9UBB6|Q9UBB6-2|Q9UBB6-3	Isoform 2 of Neurochondrin OS=Homo sapiens GN=NCDN|Isoform 3 of Neurochondrin OS=Homo sapiens GN=NCDN|Neurochondrin (Fragment) OS=Homo sapiens GN=NCDN PE=1 SV=1|Neurochondrin OS=Homo sapiens GN=NCDN PE=1 SV=1	3	1	1	1	6	3	2	5.85168	0.111591	22.2712	0.338884	0.740062	0.999163	-6.44395	0.60161	0.813168	1	conc1_R - conc1_C	limma	0.740062	0.999163	FALSE	no hit	5.85168
SET	A0A0C4DFV9|Q01105|Q01105-2|Q01105-3|Q01105-4	Protein SET OS=Homo sapiens GN=SET PE=1 SV=1|Protein SET OS=Homo sapiens GN=SET PE=1 SV=3|Isoform 2 of Protein SET OS=Homo sapiens GN=SET|Isoform 3 of Protein SET OS=Homo sapiens GN=SET|Isoform 4 of Protein SET OS=Homo sapiens GN=SET	3	1	1	1	6	3	3	5.71246	-0.137263	21.7098	-0.338857	0.740082	0.999163	-6.44396	0.60164	0.813175	1	conc1_R - conc1_C	limma	0.740082	0.999163	FALSE	no hit	5.71246
RPS3	E9PL09|E9PPU1|P23396|P23396-2	40S ribosomal protein S3 OS=Homo sapiens GN=RPS3 PE=1 SV=1|40S ribosomal protein S3 OS=Homo sapiens GN=RPS3 PE=1 SV=2|Isoform 2 of 40S ribosomal protein S3 OS=Homo sapiens GN=RPS3	3	1	1	1	6	3	4	5.91154	0.0852235	23.0401	0.336825	0.741579	0.999163	-6.44468	0.603821	0.813725	1	conc1_R - conc1_C	limma	0.741579	0.999163	FALSE	no hit	5.91154
PA2G4	Q9UQ80|Q9UQ80-2	Proliferation-associated protein 2G4 OS=Homo sapiens GN=PA2G4 PE=1 SV=3|Isoform 2 of Proliferation-associated protein 2G4 OS=Homo sapiens GN=PA2G4	2	1	NA	1	6	2	2	5.77285	-0.0495362	21.8236	-0.334526	0.743273	0.999163	-6.32185	0.606293	0.814343	1	conc1_R - conc1_C	limma	0.743273	0.999163	FALSE	no hit	5.77285
CSE1L	P55060|P55060-3	Exportin-2 OS=Homo sapiens GN=CSE1L PE=1 SV=3|Isoform 3 of Exportin-2 OS=Homo sapiens GN=CSE1L	3	1	1	1	6	3	20	7.26715	0.0806811	26.0606	0.320815	0.753406	0.999163	-6.45017	0.62113	0.817971	1	conc1_R - conc1_C	limma	0.753406	0.999163	FALSE	no hit	7.26715
MPST	P25325|P25325-2	3-mercaptopyruvate sulfurtransferase OS=Homo sapiens GN=MPST PE=1 SV=3|Isoform 2 of 3-mercaptopyruvate sulfurtransferase OS=Homo sapiens GN=MPST	2	NA	1	1	6	2	4	5.87118	-0.0814787	23.1323	-0.317124	0.756142	0.999163	-5.46929	0.625151	0.818929	1	conc1_R - conc1_C	limma	0.756142	0.999163	FALSE	no hit	5.87118
PPAT	Q06203	Amidophosphoribosyltransferase OS=Homo sapiens GN=PPAT PE=1 SV=1	3	1	1	1	6	3	9	6.16512	0.0445745	24.2856	0.316633	0.756506	0.999163	-6.45156	0.625687	0.819057	1	conc1_R - conc1_C	limma	0.756506	0.999163	FALSE	no hit	6.16512
ARF3|ARF1	P61204|P61204-2|P84077	ADP-ribosylation factor 3 OS=Homo sapiens GN=ARF3 PE=1 SV=2|Isoform 2 of ADP-ribosylation factor 3 OS=Homo sapiens GN=ARF3|ADP-ribosylation factor 1 OS=Homo sapiens GN=ARF1 PE=1 SV=2	3	1	1	1	6	3	2	6.70036	-0.0629089	23.3195	-0.312537	0.759547	0.999163	-6.45291	0.630164	0.820111	1	conc1_R - conc1_C	limma	0.759547	0.999163	FALSE	no hit	6.70036
HSPE1	B8ZZL8|P61604	10 kDa heat shock protein, mitochondrial OS=Homo sapiens GN=HSPE1 PE=1 SV=1|10 kDa heat shock protein, mitochondrial OS=Homo sapiens GN=HSPE1 PE=1 SV=2	3	1	1	1	6	3	3	6.1557	-0.132502	22.929	-0.311761	0.760123	0.999163	-6.45316	0.631013	0.820309	1	conc1_R - conc1_C	limma	0.760123	0.999163	FALSE	no hit	6.1557
PPIA	P62937|P62937-2	Isoform 2 of Peptidyl-prolyl cis-trans isomerase A OS=Homo sapiens GN=PPIA|Peptidyl-prolyl cis-trans isomerase A OS=Homo sapiens GN=PPIA PE=1 SV=2	3	1	1	1	6	3	4	6.46038	0.098373	23.7572	0.309499	0.761805	0.999163	-6.4539	0.633493	0.820887	1	conc1_R - conc1_C	limma	0.761805	0.999163	FALSE	no hit	6.46038
SSB	P05455	Lupus La protein OS=Homo sapiens GN=SSB PE=1 SV=2	3	1	1	1	6	3	3	5.65762	-0.108919	22.1558	-0.309046	0.762142	0.999163	-6.45404	0.63399	0.821002	1	conc1_R - conc1_C	limma	0.762142	0.999163	FALSE	no hit	5.65762
ATP5F1	P24539|Q5QNZ2	ATP synthase F(0) complex subunit B1, mitochondrial OS=Homo sapiens GN=ATP5F1 PE=1 SV=2|ATP synthase F(0) complex subunit B1, mitochondrial OS=Homo sapiens GN=ATP5F1 PE=1 SV=1	3	1	1	1	6	3	6	6.32867	0.0363342	23.329	0.307224	0.763497	0.999163	-6.45463	0.635991	0.821465	1	conc1_R - conc1_C	limma	0.763497	0.999163	FALSE	no hit	6.32867
STAG2	Q8N3U4|Q8N3U4-2	Cohesin subunit SA-2 OS=Homo sapiens GN=STAG2 PE=1 SV=3|Isoform 2 of Cohesin subunit SA-2 OS=Homo sapiens GN=STAG2	3	1	1	1	6	3	5	6.05482	0.0743877	23.4135	0.306908	0.763732	0.999163	-6.45473	0.636338	0.821545	1	conc1_R - conc1_C	limma	0.763732	0.999163	FALSE	no hit	6.05482
CIAPIN1	H3BV90|Q6FI81|Q6FI81-3	Anamorsin OS=Homo sapiens GN=CIAPIN1 PE=1 SV=2|Fe-S cluster assembly protein DRE2 OS=Homo sapiens GN=CIAPIN1 PE=1 SV=1|Isoform 3 of Anamorsin OS=Homo sapiens GN=CIAPIN1	3	1	1	1	6	3	9	6.46697	-0.0649802	23.1095	-0.304467	0.76555	0.999163	-6.45551	0.639025	0.822162	1	conc1_R - conc1_C	limma	0.76555	0.999163	FALSE	no hit	6.46697
MYL6	B7Z6Z4|F8W1R7|G3V1V0|G8JLA2|J3KND3|P60660|P60660-2	Myosin light polypeptide 6 OS=Homo sapiens GN=MYL6 PE=1 SV=1|Myosin light polypeptide 6 OS=Homo sapiens GN=MYL6 PE=1 SV=1|Myosin light polypeptide 6 OS=Homo sapiens GN=MYL6 PE=1 SV=1|Myosin light polypeptide 6 OS=Homo sapiens GN=MYL6 PE=1 SV=1|Myosin light polypeptide 6 OS=Homo sapiens GN=MYL6 PE=1 SV=1|Myosin light polypeptide 6 OS=Homo sapiens GN=MYL6 PE=1 SV=2|Isoform Smooth muscle of Myosin l…	3	1	1	1	6	3	6	6.23188	-0.0515183	23.6132	-0.300984	0.768146	0.999163	-6.45661	0.642865	0.823036	1	conc1_R - conc1_C	limma	0.768146	0.999163	FALSE	no hit	6.23188
VDAC3	Q9Y277	Voltage-dependent anion-selective channel protein 3 OS=Homo sapiens GN=VDAC3 PE=1 SV=1	3	1	1	1	6	3	7	6.83819	0.0610663	25.1122	0.298274	0.770168	0.999163	-6.45746	0.645859	0.823712	1	conc1_R - conc1_C	limma	0.770168	0.999163	FALSE	no hit	6.83819
AARS	P49588|P49588-2	Alanine--tRNA ligase, cytoplasmic OS=Homo sapiens GN=AARS PE=1 SV=2|Isoform 2 of Alanine--tRNA ligase, cytoplasmic OS=Homo sapiens GN=AARS	3	1	1	1	6	3	8	6.08679	0.0440674	24.2202	0.297932	0.770423	0.999163	-6.45757	0.646237	0.823797	1	conc1_R - conc1_C	limma	0.770423	0.999163	FALSE	no hit	6.08679
HNRNPA1	F8W6I7|P09651|P09651-2|P09651-3	Heterogeneous nuclear ribonucleoprotein A1 OS=Homo sapiens GN=HNRNPA1 PE=1 SV=2|Heterogeneous nuclear ribonucleoprotein A1 OS=Homo sapiens GN=HNRNPA1 PE=1 SV=5|Isoform A1-A of Heterogeneous nuclear ribonucleoprotein A1 OS=Homo sapiens GN=HNRNPA1|Isoform 2 of Heterogeneous nuclear ribonucleoprotein A1 OS=Homo sapiens GN=HNRNPA1	3	1	1	1	6	3	6	6.0279	0.0544954	23.5521	0.293482	0.773747	0.999163	-6.45894	0.651168	0.824897	1	conc1_R - conc1_C	limma	0.773747	0.999163	FALSE	no hit	6.0279
RPLP2	P05387	60S acidic ribosomal protein P2 OS=Homo sapiens GN=RPLP2 PE=1 SV=1	3	1	1	1	6	3	4	6.63752	-0.052885	23.8134	-0.292427	0.774536	0.999163	-6.45927	0.65234	0.825157	1	conc1_R - conc1_C	limma	0.774536	0.999163	FALSE	no hit	6.63752
PRDX1	A0A0A0MSI0|Q06830	Peroxiredoxin-1 (Fragment) OS=Homo sapiens GN=PRDX1 PE=1 SV=1|Peroxiredoxin-1 OS=Homo sapiens GN=PRDX1 PE=1 SV=1	3	1	1	1	6	3	3	6.17273	0.0698958	22.7098	0.285632	0.779622	0.999163	-6.46132	0.659904	0.826814	1	conc1_R - conc1_C	limma	0.779622	0.999163	FALSE	no hit	6.17273
SLC39A14	Q15043|Q15043-2|Q15043-3	Zinc transporter ZIP14 OS=Homo sapiens GN=SLC39A14 PE=1 SV=3|Isoform 2 of Zinc transporter ZIP14 OS=Homo sapiens GN=SLC39A14|Isoform 3 of Zinc transporter ZIP14 OS=Homo sapiens GN=SLC39A14	3	1	1	1	6	3	4	6.26737	-0.0450724	22.9784	-0.28224	0.782165	0.999163	-6.46233	0.663693	0.827632	1	conc1_R - conc1_C	limma	0.782165	0.999163	FALSE	no hit	6.26737
DCD	P81605	Dermcidin OS=Homo sapiens GN=DCD PE=1 SV=2	2	NA	1	1	6	2	3	6.59929	-0.195985	24.6575	-0.281502	0.782718	0.999163	-5.47886	0.664518	0.827809	1	conc1_R - conc1_C	limma	0.782718	0.999163	FALSE	no hit	6.59929
PIGT	B7Z7C5|Q969N2|Q969N2-5|Q969N2-6	GPI transamidase component PIG-T OS=Homo sapiens GN=PIGT PE=1 SV=1|Isoform 5 of GPI transamidase component PIG-T OS=Homo sapiens GN=PIGT|Isoform 6 of GPI transamidase component PIG-T OS=Homo sapiens GN=PIGT	2	NA	1	1	6	2	4	5.79518	0.188019	21.8326	0.281331	0.782847	0.999163	-5.47891	0.66471	0.82785	1	conc1_R - conc1_C	limma	0.782847	0.999163	FALSE	no hit	5.79518
SCAMP3	O14828|O14828-2	Secretory carrier-associated membrane protein 3 OS=Homo sapiens GN=SCAMP3 PE=1 SV=3|Isoform 2 of Secretory carrier-associated membrane protein 3 OS=Homo sapiens GN=SCAMP3	3	1	1	1	6	3	2	6.07649	0.0570611	22.2535	0.281087	0.78303	0.999163	-6.46267	0.664983	0.827909	1	conc1_R - conc1_C	limma	0.78303	0.999163	FALSE	no hit	6.07649
XPO5	Q9HAV4	Exportin-5 OS=Homo sapiens GN=XPO5 PE=1 SV=1	3	1	1	1	6	3	10	6.38751	0.0786446	24.5686	0.277737	0.785545	0.999163	-6.46365	0.668736	0.828709	1	conc1_R - conc1_C	limma	0.785545	0.999163	FALSE	no hit	6.38751
RQCD1	Q92600|Q92600-2	Cell differentiation protein RCD1 homolog OS=Homo sapiens GN=RQCD1 PE=1 SV=1|Isoform 2 of Cell differentiation protein RCD1 homolog OS=Homo sapiens GN=RQCD1	3	1	1	1	6	3	4	5.89403	0.0246243	23.0274	0.276209	0.786692	0.999163	-6.46409	0.670451	0.829072	1	conc1_R - conc1_C	limma	0.786692	0.999163	FALSE	no hit	5.89403
ENAH	A0A0U1RRM6|Q8N8S7|Q8N8S7-2|Q8N8S7-3	Protein enabled homolog OS=Homo sapiens GN=ENAH PE=1 SV=1|Protein enabled homolog OS=Homo sapiens GN=ENAH PE=1 SV=2|Isoform 2 of Protein enabled homolog OS=Homo sapiens GN=ENAH|Isoform 3 of Protein enabled homolog OS=Homo sapiens GN=ENAH	2	1	NA	1	6	2	2	5.54274	0.0300442	21.1463	0.275193	0.787456	0.999163	-6.34063	0.671592	0.829313	1	conc1_R - conc1_C	limma	0.787456	0.999163	FALSE	no hit	5.54274
TMEM109	Q9BVC6	Transmembrane protein 109 OS=Homo sapiens GN=TMEM109 PE=1 SV=1	3	1	1	1	6	3	4	6.31729	-0.0305308	23.694	-0.274982	0.787615	0.999163	-6.46444	0.67183	0.829364	1	conc1_R - conc1_C	limma	0.787615	0.999163	FALSE	no hit	6.31729
DAD1	F5GXX5|P61803	Dolichyl-diphosphooligosaccharide--protein glycosyltransferase subunit DAD1 OS=Homo sapiens GN=DAD1 PE=1 SV=1|Dolichyl-diphosphooligosaccharide--protein glycosyltransferase subunit DAD1 OS=Homo sapiens GN=DAD1 PE=1 SV=3	2	1	NA	1	6	2	2	6.48241	0.0330092	22.6315	0.271058	0.790566	0.999163	-6.3418	0.676244	0.830288	1	conc1_R - conc1_C	limma	0.790566	0.999163	FALSE	no hit	6.48241
COPS3	Q9UNS2|Q9UNS2-2	COP9 signalosome complex subunit 3 OS=Homo sapiens GN=COPS3 PE=1 SV=3|Isoform 2 of COP9 signalosome complex subunit 3 OS=Homo sapiens GN=COPS3	3	1	1	1	6	3	6	6.12637	-0.0249694	22.9189	-0.26826	0.792673	0.999163	-6.46636	0.679399	0.830943	1	conc1_R - conc1_C	limma	0.792673	0.999163	FALSE	no hit	6.12637
PPA1	Q15181	Inorganic pyrophosphatase OS=Homo sapiens GN=PPA1 PE=1 SV=2	2	1	1	NA	6	2	3	6.0416	0.0356483	22.6706	0.267779	0.793035	0.999163	-6.34272	0.679942	0.831055	1	conc1_R - conc1_C	limma	0.793035	0.999163	FALSE	no hit	6.0416
BAX	Q07812|Q07812-2|Q07812-5|Q07812-8	Apoptosis regulator BAX OS=Homo sapiens GN=BAX PE=1 SV=1|Isoform Beta of Apoptosis regulator BAX OS=Homo sapiens GN=BAX|Isoform Epsilon of Apoptosis regulator BAX OS=Homo sapiens GN=BAX|Isoform Sigma of Apoptosis regulator BAX OS=Homo sapiens GN=BAX	3	1	1	1	6	3	5	6.70082	-0.0391197	23.7798	-0.266332	0.794125	0.999163	-6.4669	0.681577	0.831392	1	conc1_R - conc1_C	limma	0.794125	0.999163	FALSE	no hit	6.70082
CALM2|CALM1	E7EMB3|E7ETZ0|H0Y7A7|P62158	Calmodulin OS=Homo sapiens GN=CALM2 PE=1 SV=1|Calmodulin OS=Homo sapiens GN=CALM1 PE=1 SV=1|Calmodulin (Fragment) OS=Homo sapiens GN=CALM2 PE=1 SV=1|Calmodulin OS=Homo sapiens GN=CALM1 PE=1 SV=2	3	1	1	1	6	3	6	6.14019	-0.0573234	23.8294	-0.265047	0.795094	0.999163	-6.46725	0.683029	0.83169	1	conc1_R - conc1_C	limma	0.795094	0.999163	FALSE	no hit	6.14019
EIF3L	B0QY89|Q9Y262|Q9Y262-2	Eukaryotic translation initiation factor 3 subunit L OS=Homo sapiens GN=EIF3L PE=1 SV=1|Isoform 2 of Eukaryotic translation initiation factor 3 subunit L OS=Homo sapiens GN=EIF3L	3	1	1	1	6	3	8	6.05075	-0.070284	23.2608	-0.262259	0.797196	0.999163	-6.46802	0.686185	0.832335	1	conc1_R - conc1_C	limma	0.797196	0.999163	FALSE	no hit	6.05075
HSPB1	P04792	Heat shock protein beta-1 OS=Homo sapiens GN=HSPB1 PE=1 SV=2	3	1	1	1	6	3	4	5.84619	0.0887259	22.6568	0.260037	0.798873	0.999163	-6.46863	0.688704	0.832846	1	conc1_R - conc1_C	limma	0.798873	0.999163	FALSE	no hit	5.84619
THOP1	P52888	Thimet oligopeptidase OS=Homo sapiens GN=THOP1 PE=1 SV=2	2	1	NA	1	6	2	3	5.69186	-0.0341171	22.0853	-0.259823	0.799035	0.999163	-6.3449	0.688947	0.832895	1	conc1_R - conc1_C	limma	0.799035	0.999163	FALSE	no hit	5.69186
HNRNPA2B1	P22626	Heterogeneous nuclear ribonucleoproteins A2/B1 OS=Homo sapiens GN=HNRNPA2B1 PE=1 SV=2	3	1	1	1	6	3	8	6.17502	-0.0600468	24.0323	-0.259152	0.799542	0.999163	-6.46887	0.689708	0.833048	1	conc1_R - conc1_C	limma	0.799542	0.999163	FALSE	no hit	6.17502
APRT	H3BQB1|H3BQZ9|P07741|P07741-2	Adenine phosphoribosyltransferase (Fragment) OS=Homo sapiens GN=APRT PE=1 SV=1|Adenine phosphoribosyltransferase OS=Homo sapiens GN=APRT PE=1 SV=1|Adenine phosphoribosyltransferase OS=Homo sapiens GN=APRT PE=1 SV=2|Isoform 2 of Adenine phosphoribosyltransferase OS=Homo sapiens GN=APRT	3	1	1	1	6	3	5	5.89276	-0.0393763	23.3864	-0.247959	0.808006	0.999163	-6.47184	0.702456	0.83558	1	conc1_R - conc1_C	limma	0.808006	0.999163	FALSE	no hit	5.89276
PLS3	A0A0A0MSQ0|P13797|P13797-2|P13797-3	Isoform 2 of Plastin-3 OS=Homo sapiens GN=PLS3|Isoform 3 of Plastin-3 OS=Homo sapiens GN=PLS3|Plastin-3 OS=Homo sapiens GN=PLS3 PE=1 SV=1|Plastin-3 OS=Homo sapiens GN=PLS3 PE=1 SV=4	2	1	1	NA	6	2	6	5.80931	-0.0241398	23.0791	-0.247204	0.808579	0.999163	-6.34823	0.703319	0.835749	1	conc1_R - conc1_C	limma	0.808579	0.999163	FALSE	no hit	5.80931
SGTA	O43765	Small glutamine-rich tetratricopeptide repeat-containing protein alpha OS=Homo sapiens GN=SGTA PE=1 SV=1	3	1	1	1	6	3	5	5.84559	-0.0285128	22.2129	-0.243575	0.811329	0.999163	-6.47297	0.707473	0.836555	1	conc1_R - conc1_C	limma	0.811329	0.999163	FALSE	no hit	5.84559
NCL	P19338	Nucleolin OS=Homo sapiens GN=NCL PE=1 SV=3	2	NA	1	1	6	2	3	5.70139	0.159764	22.5651	0.24348	0.811401	0.999163	-5.48784	0.707582	0.836576	1	conc1_R - conc1_C	limma	0.811401	0.999163	FALSE	no hit	5.70139
API5	G3V1C3|Q9BZZ5|Q9BZZ5-1|Q9BZZ5-2|Q9BZZ5-5|Q9BZZ5-6	Apoptosis inhibitor 5 OS=Homo sapiens GN=API5 PE=1 SV=1|Apoptosis inhibitor 5 OS=Homo sapiens GN=API5 PE=1 SV=3|Isoform 1 of Apoptosis inhibitor 5 OS=Homo sapiens GN=API5|Isoform 2 of Apoptosis inhibitor 5 OS=Homo sapiens GN=API5|Isoform 5 of Apoptosis inhibitor 5 OS=Homo sapiens GN=API5|Isoform 6 of Apoptosis inhibitor 5 OS=Homo sapiens GN=API5	2	NA	1	1	6	2	5	5.97287	0.0864884	22.379	0.242012	0.812514	0.999163	-5.48816	0.709263	0.836901	1	conc1_R - conc1_C	limma	0.812514	0.999163	FALSE	no hit	5.97287
YWHAZ	E7EX29|P63104	14-3-3 protein zeta/delta (Fragment) OS=Homo sapiens GN=YWHAZ PE=1 SV=1|14-3-3 protein zeta/delta OS=Homo sapiens GN=YWHAZ PE=1 SV=1	3	1	1	1	6	3	9	6.49246	-0.0527059	24.4744	-0.239604	0.814341	0.999163	-6.47398	0.712027	0.837431	1	conc1_R - conc1_C	limma	0.814341	0.999163	FALSE	no hit	6.49246
IMPA1	P29218|P29218-3	Inositol monophosphatase 1 OS=Homo sapiens GN=IMPA1 PE=1 SV=1|Isoform 3 of Inositol monophosphatase 1 OS=Homo sapiens GN=IMPA1	2	NA	1	1	6	2	2	5.51877	0.0869119	21.4455	0.238303	0.815329	0.999163	-5.48896	0.713521	0.837716	1	conc1_R - conc1_C	limma	0.815329	0.999163	FALSE	no hit	5.51877
TMED9	Q9BVK6	Transmembrane emp24 domain-containing protein 9 OS=Homo sapiens GN=TMED9 PE=1 SV=2	3	1	1	1	6	3	5	6.00102	0.0217024	23.0426	0.23736	0.816045	0.999163	-6.47454	0.714605	0.837922	1	conc1_R - conc1_C	limma	0.816045	0.999163	FALSE	no hit	6.00102
LNP	Q9C0E8|Q9C0E8-2|Q9C0E8-4	Protein lunapark OS=Homo sapiens GN=LNP PE=1 SV=2|Isoform 2 of Protein lunapark OS=Homo sapiens GN=LNP|Isoform 4 of Protein lunapark OS=Homo sapiens GN=LNP	3	1	1	1	6	3	5	6.00162	-0.041091	23.0159	-0.235291	0.817617	0.999163	-6.47505	0.716985	0.838373	1	conc1_R - conc1_C	limma	0.817617	0.999163	FALSE	no hit	6.00162
YWHAE	P62258	14-3-3 protein epsilon OS=Homo sapiens GN=YWHAE PE=1 SV=1	3	1	1	1	6	3	10	6.5714	-0.0538309	25.0536	-0.231831	0.820248	0.999163	-6.4759	0.720972	0.839123	1	conc1_R - conc1_C	limma	0.820248	0.999163	FALSE	no hit	6.5714
PGRMC1	O00264	Membrane-associated progesterone receptor component 1 OS=Homo sapiens GN=PGRMC1 PE=1 SV=3	3	1	1	1	6	3	7	7.07664	-0.0288171	24.2911	-0.231098	0.820805	0.999163	-6.47607	0.721818	0.839281	1	conc1_R - conc1_C	limma	0.820805	0.999163	FALSE	no hit	7.07664
COG5	Q9UP83|Q9UP83-2|Q9UP83-3	Conserved oligomeric Golgi complex subunit 5 OS=Homo sapiens GN=COG5 PE=1 SV=3|Isoform 2 of Conserved oligomeric Golgi complex subunit 5 OS=Homo sapiens GN=COG5|Isoform 3 of Conserved oligomeric Golgi complex subunit 5 OS=Homo sapiens GN=COG5	3	1	1	1	6	3	8	5.95914	-0.0544462	23.9768	-0.23007	0.821587	0.999163	-6.47632	0.723004	0.839503	1	conc1_R - conc1_C	limma	0.821587	0.999163	FALSE	no hit	5.95914
SCAMP1	O15126	Secretory carrier-associated membrane protein 1 OS=Homo sapiens GN=SCAMP1 PE=1 SV=2	3	1	1	1	6	3	7	6.23232	0.0244474	24.2059	0.228881	0.822493	0.999163	-6.47661	0.724377	0.839758	1	conc1_R - conc1_C	limma	0.822493	0.999163	FALSE	no hit	6.23232
EIF5A	I3L397|I3L504|P63241|P63241-2	Eukaryotic translation initiation factor 5A (Fragment) OS=Homo sapiens GN=EIF5A PE=1 SV=7|Eukaryotic translation initiation factor 5A-1 OS=Homo sapiens GN=EIF5A PE=1 SV=1|Eukaryotic translation initiation factor 5A-1 OS=Homo sapiens GN=EIF5A PE=1 SV=2|Isoform 2 of Eukaryotic translation initiation factor 5A-1 OS=Homo sapiens GN=EIF5A	3	1	1	1	6	3	3	6.14929	-0.0422018	23.3257	-0.227317	0.823683	0.999163	-6.47698	0.726184	0.840093	1	conc1_R - conc1_C	limma	0.823683	0.999163	FALSE	no hit	6.14929
LMAN1	P49257	Protein ERGIC-53 OS=Homo sapiens GN=LMAN1 PE=1 SV=2	3	1	1	1	6	3	11	6.76717	-0.0352067	25.1058	-0.226716	0.82414	0.999163	-6.47713	0.726879	0.840222	1	conc1_R - conc1_C	limma	0.82414	0.999163	FALSE	no hit	6.76717
TCP1	P17987	T-complex protein 1 subunit alpha OS=Homo sapiens GN=TCP1 PE=1 SV=1	2	NA	1	1	6	2	5	5.76425	0.0571908	22.3229	0.224999	0.825448	0.999163	-5.49174	0.728866	0.840588	1	conc1_R - conc1_C	limma	0.825448	0.999163	FALSE	no hit	5.76425
GPD2	P43304	Glycerol-3-phosphate dehydrogenase, mitochondrial OS=Homo sapiens GN=GPD2 PE=1 SV=3	3	1	1	1	6	3	12	6.41143	0.0528926	24.9653	0.224769	0.825624	0.999163	-6.47759	0.729132	0.840637	1	conc1_R - conc1_C	limma	0.825624	0.999163	FALSE	no hit	6.41143
RAB5A	P20339|P20339-2	Ras-related protein Rab-5A OS=Homo sapiens GN=RAB5A PE=1 SV=2|Isoform 2 of Ras-related protein Rab-5A OS=Homo sapiens GN=RAB5A	3	1	1	1	6	3	2	5.74631	0.0200562	21.9251	0.221456	0.828149	0.999163	-6.47836	0.732971	0.841339	1	conc1_R - conc1_C	limma	0.828149	0.999163	FALSE	no hit	5.74631
TTYH3	Q9C0H2|Q9C0H2-2|Q9C0H2-4	Protein tweety homolog 3 OS=Homo sapiens GN=TTYH3 PE=1 SV=3|Isoform 2 of Protein tweety homolog 3 OS=Homo sapiens GN=TTYH3|Isoform 4 of Protein tweety homolog 3 OS=Homo sapiens GN=TTYH3	3	1	1	1	6	3	3	6.23019	0.0302285	22.8674	0.220089	0.829191	0.999163	-6.47868	0.734557	0.841627	1	conc1_R - conc1_C	limma	0.829191	0.999163	FALSE	no hit	6.23019
SYNGR1	B5MCD7|O43759|O43759-2	Synaptogyrin-1 OS=Homo sapiens GN=SYNGR1 PE=1 SV=1|Synaptogyrin-1 OS=Homo sapiens GN=SYNGR1 PE=1 SV=2|Isoform 1B of Synaptogyrin-1 OS=Homo sapiens GN=SYNGR1	2	NA	1	1	6	2	2	5.75887	0.065204	21.8866	0.214647	0.833345	0.999163	-5.49379	0.740882	0.842767	1	conc1_R - conc1_C	limma	0.833345	0.999163	FALSE	no hit	5.75887
AKR7A2	H3BLU7|O43488	Aflatoxin B1 aldehyde reductase member 2 (Fragment) OS=Homo sapiens GN=AKR7A2 PE=1 SV=1|Aflatoxin B1 aldehyde reductase member 2 OS=Homo sapiens GN=AKR7A2 PE=1 SV=3	3	1	1	1	6	3	3	5.53714	0.0361074	22.0407	0.214181	0.8337	0.999163	-6.48002	0.741424	0.842864	1	conc1_R - conc1_C	limma	0.8337	0.999163	FALSE	no hit	5.53714
VCL	P18206|P18206-2	Vinculin OS=Homo sapiens GN=VCL PE=1 SV=4|Isoform 1 of Vinculin OS=Homo sapiens GN=VCL	3	1	1	1	6	3	28	6.24523	-0.027266	25.8382	-0.210637	0.836408	0.999163	-6.48081	0.745553	0.843598	1	conc1_R - conc1_C	limma	0.836408	0.999163	FALSE	no hit	6.24523
TLN1	Q9Y490	Talin-1 OS=Homo sapiens GN=TLN1 PE=1 SV=3	3	1	1	1	6	3	39	6.42663	-0.0354349	26.6553	-0.21055	0.836475	0.999163	-6.48083	0.745655	0.843616	1	conc1_R - conc1_C	limma	0.836475	0.999163	FALSE	no hit	6.42663
DNAJC7	K7EIH8|K7EPP7|Q99615|Q99615-2	DnaJ homolog subfamily C member 7 (Fragment) OS=Homo sapiens GN=DNAJC7 PE=1 SV=7|DnaJ homolog subfamily C member 7 OS=Homo sapiens GN=DNAJC7 PE=1 SV=1|DnaJ homolog subfamily C member 7 OS=Homo sapiens GN=DNAJC7 PE=1 SV=2|Isoform 2 of DnaJ homolog subfamily C member 7 OS=Homo sapiens GN=DNAJC7	3	1	1	1	6	3	4	5.84765	-0.0290478	23.2606	-0.210321	0.83665	0.999163	-6.48088	0.745921	0.843663	1	conc1_R - conc1_C	limma	0.83665	0.999163	FALSE	no hit	5.84765
NDUFA4	O00483	Cytochrome c oxidase subunit NDUFA4 OS=Homo sapiens GN=NDUFA4 PE=1 SV=1	3	1	1	1	6	3	2	5.94619	0.0358306	22.9745	0.209148	0.837547	0.999163	-6.48114	0.747291	0.843905	1	conc1_R - conc1_C	limma	0.837547	0.999163	FALSE	no hit	5.94619
FAM3C	Q92520	Protein FAM3C OS=Homo sapiens GN=FAM3C PE=1 SV=1	3	1	1	1	6	3	6	6.49879	0.0292711	24.4088	0.207218	0.839023	0.999163	-6.48156	0.749544	0.844301	1	conc1_R - conc1_C	limma	0.839023	0.999163	FALSE	no hit	6.49879
NPEPPS	E9PLK3|P55786	Puromycin-sensitive aminopeptidase OS=Homo sapiens GN=NPEPPS PE=1 SV=1|Puromycin-sensitive aminopeptidase OS=Homo sapiens GN=NPEPPS PE=1 SV=2	3	1	1	1	6	3	11	6.0771	0.0574436	23.9681	0.206821	0.839326	0.999163	-6.48165	0.750007	0.844382	1	conc1_R - conc1_C	limma	0.839326	0.999163	FALSE	no hit	6.0771
GNG5	P63218	Guanine nucleotide-binding protein G(I)/G(S)/G(O) subunit gamma-5 OS=Homo sapiens GN=GNG5 PE=1 SV=3	2	1	NA	1	6	2	2	6.47285	-0.0273665	22.8759	-0.206677	0.839437	0.999163	-6.35782	0.750176	0.844412	1	conc1_R - conc1_C	limma	0.839437	0.999163	FALSE	no hit	6.47285
SDHB	P21912	Succinate dehydrogenase [ubiquinone] iron-sulfur subunit, mitochondrial OS=Homo sapiens GN=SDHB PE=1 SV=3	3	1	1	1	6	3	8	6.55217	-0.0816089	24.8053	-0.200135	0.844445	0.999163	-6.48308	0.757832	0.845741	1	conc1_R - conc1_C	limma	0.844445	0.999163	FALSE	no hit	6.55217
SEC61A1	B4DR61|P61619	Protein transport protein Sec61 subunit alpha isoform 1 OS=Homo sapiens GN=SEC61A1 PE=1 SV=1|Protein transport protein Sec61 subunit alpha isoform 1 OS=Homo sapiens GN=SEC61A1 PE=1 SV=2	2	NA	1	1	6	2	3	5.7475	-0.0797917	22.641	-0.198794	0.845473	0.999163	-5.49675	0.759404	0.846011	1	conc1_R - conc1_C	limma	0.845473	0.999163	FALSE	no hit	5.7475
GPS1	C9JFE4|Q13098|Q13098-5|Q13098-7	COP9 signalosome complex subunit 1 OS=Homo sapiens GN=GPS1 PE=1 SV=2|COP9 signalosome complex subunit 1 OS=Homo sapiens GN=GPS1 PE=1 SV=4|Isoform 4 of COP9 signalosome complex subunit 1 OS=Homo sapiens GN=GPS1|Isoform 2 of COP9 signalosome complex subunit 1 OS=Homo sapiens GN=GPS1	2	NA	1	1	6	2	3	5.88333	-0.0624362	21.9044	-0.194529	0.848743	0.999163	-5.4975	0.764411	0.846865	1	conc1_R - conc1_C	limma	0.848743	0.999163	FALSE	no hit	5.88333
LANCL1	E9PHS0|F8WDS9|O43813	LanC-like protein 1 (Fragment) OS=Homo sapiens GN=LANCL1 PE=1 SV=1|LanC-like protein 1 OS=Homo sapiens GN=LANCL1 PE=1 SV=1	3	1	1	1	6	3	3	6.01339	-0.0664964	22.9082	-0.193678	0.849396	0.999163	-6.48441	0.765412	0.847035	1	conc1_R - conc1_C	limma	0.849396	0.999163	FALSE	no hit	6.01339
IMMT	B9A067|Q16891|Q16891-2|Q16891-4	MICOS complex subunit MIC60 OS=Homo sapiens GN=IMMT PE=1 SV=2|MICOS complex subunit MIC60 OS=Homo sapiens GN=IMMT PE=1 SV=1|Isoform 2 of MICOS complex subunit MIC60 OS=Homo sapiens GN=IMMT|Isoform 4 of MICOS complex subunit MIC60 OS=Homo sapiens GN=IMMT	3	1	1	1	6	3	22	6.70677	0.0274912	26.3834	0.191518	0.851053	0.999163	-6.48485	0.767953	0.847464	1	conc1_R - conc1_C	limma	0.851053	0.999163	FALSE	no hit	6.70677
PRDX2	P32119	Peroxiredoxin-2 OS=Homo sapiens GN=PRDX2 PE=1 SV=5	3	1	1	1	6	3	3	6.76822	-0.0281405	23.329	-0.186581	0.854845	0.999163	-6.48583	0.77377	0.848437	1	conc1_R - conc1_C	limma	0.854845	0.999163	FALSE	no hit	6.76822
TIMM13	Q9Y5L4	Mitochondrial import inner membrane translocase subunit Tim13 OS=Homo sapiens GN=TIMM13 PE=1 SV=1	2	1	1	NA	6	2	4	5.72898	0.0165966	21.3253	0.176262	0.862781	0.999163	-6.36389	0.785968	0.850437	1	conc1_R - conc1_C	limma	0.862781	0.999163	FALSE	no hit	5.72898
PHB2	F5GY37|J3KPX7|Q99623	Prohibitin-2 OS=Homo sapiens GN=PHB2 PE=1 SV=1|Prohibitin-2 OS=Homo sapiens GN=PHB2 PE=1 SV=2|Prohibitin-2 OS=Homo sapiens GN=PHB2 PE=1 SV=2	3	1	1	1	6	3	12	6.73847	0.0526319	24.9812	0.175348	0.863485	0.999163	-6.48796	0.787051	0.850612	1	conc1_R - conc1_C	limma	0.863485	0.999163	FALSE	no hit	6.73847
PAICS	E9PBS1|P22234|P22234-2	Multifunctional protein ADE2 (Fragment) OS=Homo sapiens GN=PAICS PE=1 SV=1|Multifunctional protein ADE2 OS=Homo sapiens GN=PAICS PE=1 SV=3|Isoform 2 of Multifunctional protein ADE2 OS=Homo sapiens GN=PAICS	3	1	1	1	6	3	4	5.90775	-0.0281806	22.9442	-0.171173	0.8667	0.999163	-6.48872	0.792003	0.851407	1	conc1_R - conc1_C	limma	0.8667	0.999163	FALSE	no hit	5.90775
TMX1	Q9H3N1	Thioredoxin-related transmembrane protein 1 OS=Homo sapiens GN=TMX1 PE=1 SV=1	3	1	1	1	6	3	2	5.68505	-0.0248584	21.9714	-0.169877	0.8677	0.999163	-6.48895	0.793543	0.851653	1	conc1_R - conc1_C	limma	0.8677	0.999163	FALSE	no hit	5.68505
ENO1	P06733	Alpha-enolase OS=Homo sapiens GN=ENO1 PE=1 SV=2	3	1	1	1	6	3	14	7.06309	-0.0215271	25.642	-0.168741	0.868575	0.999163	-6.48916	0.794892	0.851868	1	conc1_R - conc1_C	limma	0.868575	0.999163	FALSE	no hit	7.06309
ATP5A1	P25705|P25705-2|P25705-3	ATP synthase subunit alpha, mitochondrial OS=Homo sapiens GN=ATP5A1 PE=1 SV=1|Isoform 2 of ATP synthase subunit alpha, mitochondrial OS=Homo sapiens GN=ATP5A1|Isoform 3 of ATP synthase subunit alpha, mitochondrial OS=Homo sapiens GN=ATP5A1	3	1	1	1	6	3	7	6.18854	-0.0183431	24.1638	-0.165096	0.871386	0.999163	-6.48979	0.799227	0.852553	1	conc1_R - conc1_C	limma	0.871386	0.999163	FALSE	no hit	6.18854
HSP90AB1	P08238	Heat shock protein HSP 90-beta OS=Homo sapiens GN=HSP90AB1 PE=1 SV=4	3	1	1	1	6	3	12	6.67882	0.0327155	25.5312	0.164542	0.871814	0.999163	-6.48989	0.799886	0.852656	1	conc1_R - conc1_C	limma	0.871814	0.999163	FALSE	no hit	6.67882
PDCD6	A0A024QZ42|O75340	HCG1985580, isoform CRA_c OS=Homo sapiens GN=PDCD6 PE=1 SV=1|Programmed cell death protein 6 OS=Homo sapiens GN=PDCD6 PE=1 SV=1	3	1	1	1	6	3	3	5.8054	0.0284087	21.842	0.160621	0.87484	0.999163	-6.49056	0.804557	0.853386	1	conc1_R - conc1_C	limma	0.87484	0.999163	FALSE	no hit	5.8054
GANAB	F5H6X6|Q14697|Q14697-2	Isoform 2 of Neutral alpha-glucosidase AB OS=Homo sapiens GN=GANAB|Neutral alpha-glucosidase AB OS=Homo sapiens GN=GANAB PE=1 SV=1|Neutral alpha-glucosidase AB OS=Homo sapiens GN=GANAB PE=1 SV=3	3	1	1	1	6	3	10	6.29531	-0.0311496	24.3951	-0.147975	0.884613	0.999163	-6.49261	0.819668	0.855699	1	conc1_R - conc1_C	limma	0.884613	0.999163	FALSE	no hit	6.29531
RPS19	P39019	40S ribosomal protein S19 OS=Homo sapiens GN=RPS19 PE=1 SV=2	2	1	NA	1	6	2	2	5.88589	-0.0275943	22.3494	-0.146651	0.885638	0.999163	-6.36888	0.821254	0.855938	1	conc1_R - conc1_C	limma	0.885638	0.999163	FALSE	no hit	5.88589
NDUFV2	E7EPT4|P19404	NADH dehydrogenase [ubiquinone] flavoprotein 2, mitochondrial OS=Homo sapiens GN=NDUFV2 PE=1 SV=1|NADH dehydrogenase [ubiquinone] flavoprotein 2, mitochondrial OS=Homo sapiens GN=NDUFV2 PE=1 SV=2	3	1	1	1	6	3	5	6.29538	-0.0401792	22.6847	-0.144432	0.887356	0.999163	-6.49315	0.823915	0.856336	1	conc1_R - conc1_C	limma	0.887356	0.999163	FALSE	no hit	6.29538
XPO7	E7ESC6|Q9UIA9	Exportin-7 OS=Homo sapiens GN=XPO7 PE=1 SV=1|Exportin-7 OS=Homo sapiens GN=XPO7 PE=1 SV=3	3	1	1	1	6	3	24	6.95183	0.0296229	26.0953	0.143755	0.88788	0.999163	-6.49326	0.824727	0.856457	1	conc1_R - conc1_C	limma	0.88788	0.999163	FALSE	no hit	6.95183
COG6	Q9Y2V7|Q9Y2V7-2	Conserved oligomeric Golgi complex subunit 6 OS=Homo sapiens GN=COG6 PE=1 SV=2|Isoform 2 of Conserved oligomeric Golgi complex subunit 6 OS=Homo sapiens GN=COG6	3	1	1	1	6	3	4	5.59126	-0.0374331	22.4365	-0.143521	0.888061	0.999163	-6.49329	0.825008	0.856499	1	conc1_R - conc1_C	limma	0.888061	0.999163	FALSE	no hit	5.59126
MTCH2	E9PIE4|Q9Y6C9	Mitochondrial carrier homolog 2 (Fragment) OS=Homo sapiens GN=MTCH2 PE=1 SV=7|Mitochondrial carrier homolog 2 OS=Homo sapiens GN=MTCH2 PE=1 SV=1	2	1	1	NA	6	2	2	6.15759	-0.0165551	22.111	-0.142393	0.888934	0.999163	-6.36952	0.826361	0.8567	1	conc1_R - conc1_C	limma	0.888934	0.999163	FALSE	no hit	6.15759
PSMD12	O00232|O00232-2	26S proteasome non-ATPase regulatory subunit 12 OS=Homo sapiens GN=PSMD12 PE=1 SV=3|Isoform 2 of 26S proteasome non-ATPase regulatory subunit 12 OS=Homo sapiens GN=PSMD12	2	1	NA	1	6	2	3	5.75838	-0.0152608	22.5732	-0.141027	0.889992	0.999163	-6.36972	0.828	0.856943	1	conc1_R - conc1_C	limma	0.889992	0.999163	FALSE	no hit	5.75838
ATP5H	O75947	ATP synthase subunit d, mitochondrial OS=Homo sapiens GN=ATP5H PE=1 SV=3	3	1	1	1	6	3	5	6.17212	-0.0157059	24.2284	-0.140417	0.890465	0.999163	-6.49376	0.828733	0.857052	1	conc1_R - conc1_C	limma	0.890465	0.999163	FALSE	no hit	6.17212
TPI1	P60174|P60174-1	Triosephosphate isomerase OS=Homo sapiens GN=TPI1 PE=1 SV=3|Isoform 2 of Triosephosphate isomerase OS=Homo sapiens GN=TPI1	3	1	1	1	6	3	7	6.5561	-0.0463271	24.2289	-0.140038	0.890758	0.999163	-6.49381	0.829188	0.857119	1	conc1_R - conc1_C	limma	0.890758	0.999163	FALSE	no hit	6.5561
XPO1	O14980	Exportin-1 OS=Homo sapiens GN=XPO1 PE=1 SV=1	3	1	1	1	6	3	14	6.87546	0.0377329	25.5697	0.139984	0.8908	0.999163	-6.49382	0.829253	0.857129	1	conc1_R - conc1_C	limma	0.8908	0.999163	FALSE	no hit	6.87546
PGAM1	P18669	Phosphoglycerate mutase 1 OS=Homo sapiens GN=PGAM1 PE=1 SV=2	3	1	1	1	6	3	7	6.15569	0.0393477	23.591	0.138639	0.891842	0.999163	-6.49402	0.830869	0.857367	1	conc1_R - conc1_C	limma	0.891842	0.999163	FALSE	no hit	6.15569
STT3A	P46977|P46977-2	Dolichyl-diphosphooligosaccharide--protein glycosyltransferase subunit STT3A OS=Homo sapiens GN=STT3A PE=1 SV=2|Isoform 2 of Dolichyl-diphosphooligosaccharide--protein glycosyltransferase subunit STT3A OS=Homo sapiens GN=STT3A	3	1	1	1	6	3	6	6.41776	-0.0205603	24.1153	-0.137404	0.892799	0.999163	-6.4942	0.832353	0.857585	1	conc1_R - conc1_C	limma	0.892799	0.999163	FALSE	no hit	6.41776
AHSA1	O95433	Activator of 90 kDa heat shock protein ATPase homolog 1 OS=Homo sapiens GN=AHSA1 PE=1 SV=1	3	1	1	1	6	3	3	5.80314	-0.0163341	23.0496	-0.134253	0.895241	0.999163	-6.49465	0.836142	0.858139	1	conc1_R - conc1_C	limma	0.895241	0.999163	FALSE	no hit	5.80314
ATP6V1A	P38606|P38606-2	V-type proton ATPase catalytic subunit A OS=Homo sapiens GN=ATP6V1A PE=1 SV=2|Isoform 2 of V-type proton ATPase catalytic subunit A OS=Homo sapiens GN=ATP6V1A	3	1	1	1	6	3	5	6.03287	0.0130519	22.8905	0.133045	0.896178	0.999163	-6.49481	0.837596	0.85835	1	conc1_R - conc1_C	limma	0.896178	0.999163	FALSE	no hit	6.03287
ANXA5	P08758	Annexin A5 OS=Homo sapiens GN=ANXA5 PE=1 SV=2	3	1	1	1	6	3	6	6.41646	-0.0189559	24.6779	-0.132831	0.896344	0.999163	-6.49484	0.837853	0.858387	1	conc1_R - conc1_C	limma	0.896344	0.999163	FALSE	no hit	6.41646
EIF5	P55010	Eukaryotic translation initiation factor 5 OS=Homo sapiens GN=EIF5 PE=1 SV=2	3	1	1	1	6	3	4	5.93401	0.0348446	22.4005	0.127403	0.900555	0.999163	-6.49559	0.844393	0.85933	1	conc1_R - conc1_C	limma	0.900555	0.999163	FALSE	no hit	5.93401
NUP210	Q8TEM1	Nuclear pore membrane glycoprotein 210 OS=Homo sapiens GN=NUP210 PE=1 SV=3	3	1	1	1	6	3	5	5.71118	0.0149282	22.7925	0.126237	0.901459	0.999163	-6.49574	0.845798	0.859531	1	conc1_R - conc1_C	limma	0.901459	0.999163	FALSE	no hit	5.71118
NNT	Q13423	NAD(P) transhydrogenase, mitochondrial OS=Homo sapiens GN=NNT PE=1 SV=3	3	1	1	1	6	3	8	5.88636	0.0231458	23.9976	0.124614	0.902719	0.999163	-6.49596	0.847757	0.85981	1	conc1_R - conc1_C	limma	0.902719	0.999163	FALSE	no hit	5.88636
GLMN	Q92990	Glomulin OS=Homo sapiens GN=GLMN PE=1 SV=2	3	1	1	1	6	3	3	5.83954	0.0262852	22.7487	0.124523	0.90279	0.999163	-6.49597	0.847867	0.859826	1	conc1_R - conc1_C	limma	0.90279	0.999163	FALSE	no hit	5.83954
SCAMP4	Q969E2|Q969E2-2	Secretory carrier-associated membrane protein 4 OS=Homo sapiens GN=SCAMP4 PE=1 SV=1|Isoform 2 of Secretory carrier-associated membrane protein 4 OS=Homo sapiens GN=SCAMP4	3	1	1	1	6	3	3	6.22895	0.0154902	22.8409	0.122124	0.904653	0.999163	-6.49628	0.850764	0.860236	1	conc1_R - conc1_C	limma	0.904653	0.999163	FALSE	no hit	6.22895
ETFDH	Q16134|Q16134-3	Electron transfer flavoprotein-ubiquinone oxidoreductase, mitochondrial OS=Homo sapiens GN=ETFDH PE=1 SV=2|Isoform 2 of Electron transfer flavoprotein-ubiquinone oxidoreductase, mitochondrial OS=Homo sapiens GN=ETFDH	2	NA	1	1	6	2	3	5.59504	0.156504	20.7832	0.121874	0.904846	0.999163	-5.50788	0.851065	0.860279	1	conc1_R - conc1_C	limma	0.904846	0.999163	FALSE	no hit	5.59504
SLC16A1	P53985	Monocarboxylate transporter 1 OS=Homo sapiens GN=SLC16A1 PE=1 SV=3	2	1	1	NA	6	2	2	6.12146	0.0151686	22.1878	0.120776	0.905699	0.999163	-6.37249	0.852391	0.860466	1	conc1_R - conc1_C	limma	0.905699	0.999163	FALSE	no hit	6.12146
CYB5A	P00167|P00167-2	Cytochrome b5 OS=Homo sapiens GN=CYB5A PE=1 SV=2|Isoform 2 of Cytochrome b5 OS=Homo sapiens GN=CYB5A	3	1	1	1	6	3	3	5.8376	-0.0163642	21.2425	-0.120558	0.905868	0.999163	-6.49648	0.852654	0.860503	1	conc1_R - conc1_C	limma	0.905868	0.999163	FALSE	no hit	5.8376
KHSRP	A0A087WTP3|Q92945	Far upstream element-binding protein 2 OS=Homo sapiens GN=KHSRP PE=1 SV=1|Far upstream element-binding protein 2 OS=Homo sapiens GN=KHSRP PE=1 SV=4	3	1	1	1	6	3	24	6.70686	-0.0170913	25.8388	-0.119367	0.906794	0.999163	-6.49663	0.854094	0.860705	1	conc1_R - conc1_C	limma	0.906794	0.999163	FALSE	no hit	6.70686
VKORC1	Q9BQB6	Vitamin K epoxide reductase complex subunit 1 OS=Homo sapiens GN=VKORC1 PE=1 SV=1	3	1	1	1	6	3	2	6.18747	-0.026708	22.3913	-0.118912	0.907147	0.999163	-6.49669	0.854643	0.860782	1	conc1_R - conc1_C	limma	0.907147	0.999163	FALSE	no hit	6.18747
PKM	H3BTN5|P14618|P14618-2	Isoform M1 of Pyruvate kinase PKM OS=Homo sapiens GN=PKM|Pyruvate kinase (Fragment) OS=Homo sapiens GN=PKM PE=1 SV=1|Pyruvate kinase PKM OS=Homo sapiens GN=PKM PE=1 SV=4	3	1	1	1	6	3	11	6.31775	0.0161485	24.0588	0.116827	0.908767	0.999163	-6.49694	0.857164	0.861135	1	conc1_R - conc1_C	limma	0.908767	0.999163	FALSE	no hit	6.31775
B4DLN1|MRPL12	B4DLN1|P52815	Uncharacterized protein OS=Homo sapiens PE=2 SV=1|39S ribosomal protein L12, mitochondrial OS=Homo sapiens GN=MRPL12 PE=1 SV=2	3	1	1	1	6	3	2	6.05815	0.0194895	23.0333	0.115841	0.909534	0.999163	-6.49707	0.858358	0.861301	1	conc1_R - conc1_C	limma	0.909534	0.999163	FALSE	no hit	6.05815
TM9SF3	Q5TB53|Q9HD45	Transmembrane 9 superfamily member (Fragment) OS=Homo sapiens GN=TM9SF3 PE=1 SV=7|Transmembrane 9 superfamily member 3 OS=Homo sapiens GN=TM9SF3 PE=1 SV=2	3	1	1	1	6	3	6	6.27179	0.0159313	24.0892	0.115683	0.909657	0.999163	-6.49708	0.858549	0.861328	1	conc1_R - conc1_C	limma	0.909657	0.999163	FALSE	no hit	6.27179
PTBP1	A6NLN1|P26599|P26599-2|P26599-3	Polypyrimidine tract binding protein 1, isoform CRA_b OS=Homo sapiens GN=PTBP1 PE=1 SV=4|Polypyrimidine tract-binding protein 1 OS=Homo sapiens GN=PTBP1 PE=1 SV=1|Isoform 2 of Polypyrimidine tract-binding protein 1 OS=Homo sapiens GN=PTBP1|Isoform 3 of Polypyrimidine tract-binding protein 1 OS=Homo sapiens GN=PTBP1	3	1	1	1	6	3	5	6.05614	-0.0122312	23.3852	-0.11413	0.910864	0.999163	-6.49727	0.860429	0.861589	1	conc1_R - conc1_C	limma	0.910864	0.999163	FALSE	no hit	6.05614
NASP	P49321|P49321-3	Nuclear autoantigenic sperm protein OS=Homo sapiens GN=NASP PE=1 SV=2|Isoform 3 of Nuclear autoantigenic sperm protein OS=Homo sapiens GN=NASP	3	1	1	1	6	3	11	6.09041	-0.0146747	23.9577	-0.113596	0.911279	0.999163	-6.49734	0.861075	0.861678	1	conc1_R - conc1_C	limma	0.911279	0.999163	FALSE	no hit	6.09041
LDHB	P07195	L-lactate dehydrogenase B chain OS=Homo sapiens GN=LDHB PE=1 SV=2	3	1	1	1	6	3	8	6.497	-0.0186782	24.4483	-0.113353	0.911468	0.999163	-6.49737	0.861368	0.861719	1	conc1_R - conc1_C	limma	0.911468	0.999163	FALSE	no hit	6.497
KIAA0196	E7EQI7|Q12768	WASH complex subunit strumpellin OS=Homo sapiens GN=KIAA0196 PE=1 SV=1|WASH complex subunit strumpellin OS=Homo sapiens GN=KIAA0196 PE=1 SV=1	3	1	1	1	6	3	2	5.64682	0.0197065	21.8983	0.108391	0.915327	0.999163	-6.49794	0.86738	0.862546	1	conc1_R - conc1_C	limma	0.915327	0.999163	FALSE	no hit	5.64682
YWHAB	P31946|P31946-2	14-3-3 protein beta/alpha OS=Homo sapiens GN=YWHAB PE=1 SV=3|Isoform Short of 14-3-3 protein beta/alpha OS=Homo sapiens GN=YWHAB	3	1	1	1	6	3	3	6.00758	-0.0167213	22.2648	-0.10763	0.915919	0.999163	-6.49803	0.868303	0.862672	1	conc1_R - conc1_C	limma	0.915919	0.999163	FALSE	no hit	6.00758
MDH2	P40926	Malate dehydrogenase, mitochondrial OS=Homo sapiens GN=MDH2 PE=1 SV=3	3	1	1	1	6	3	6	6.23534	-0.0169588	24.1755	-0.107337	0.916146	0.999163	-6.49806	0.868657	0.86272	1	conc1_R - conc1_C	limma	0.916146	0.999163	FALSE	no hit	6.23534
TM9SF2	Q99805	Transmembrane 9 superfamily member 2 OS=Homo sapiens GN=TM9SF2 PE=1 SV=1	3	1	1	1	6	3	8	6.60898	0.0147183	24.0204	0.103429	0.919188	0.999163	-6.4985	0.873399	0.863363	1	conc1_R - conc1_C	limma	0.919188	0.999163	FALSE	no hit	6.60898
IPO11	F8WDV0|Q9UI26|Q9UI26-2	Importin-11 OS=Homo sapiens GN=IPO11 PE=1 SV=1|Isoform 2 of Importin-11 OS=Homo sapiens GN=IPO11	3	1	1	1	6	3	4	6.14122	0.025959	23.4815	0.102876	0.919618	0.999163	-6.49856	0.87407	0.863454	1	conc1_R - conc1_C	limma	0.919618	0.999163	FALSE	no hit	6.14122
SHMT2	G3V2Y4|H0YIZ0|P34897|P34897-2|P34897-3	Isoform 2 of Serine hydroxymethyltransferase, mitochondrial OS=Homo sapiens GN=SHMT2|Isoform 3 of Serine hydroxymethyltransferase, mitochondrial OS=Homo sapiens GN=SHMT2|Serine hydroxymethyltransferase (Fragment) OS=Homo sapiens GN=SHMT2 PE=1 SV=1|Serine hydroxymethyltransferase, mitochondrial OS=Homo sapiens GN=SHMT2 PE=1 SV=3	2	1	NA	1	6	2	3	5.70406	-0.0145855	22.2864	-0.102598	0.919835	0.999163	-6.37461	0.874408	0.863499	1	conc1_R - conc1_C	limma	0.919835	0.999163	FALSE	no hit	5.70406
HIST1H1E|HIST1H1D|HIST1H1C	P10412|P16402|P16403	Histone H1.4 OS=Homo sapiens GN=HIST1H1E PE=1 SV=2|Histone H1.3 OS=Homo sapiens GN=HIST1H1D PE=1 SV=2|Histone H1.2 OS=Homo sapiens GN=HIST1H1C PE=1 SV=2	2	NA	1	1	6	2	4	5.91356	0.0436988	22.7493	0.0986785	0.922886	0.999163	-5.5102	0.879167	0.864138	1	conc1_R - conc1_C	limma	0.922886	0.999163	FALSE	no hit	5.91356
OAT	P04181	Ornithine aminotransferase, mitochondrial OS=Homo sapiens GN=OAT PE=1 SV=1	3	1	1	1	6	3	4	6.01956	-0.0123863	22.5159	-0.0902619	0.929443	0.999163	-6.49984	0.889404	0.865491	1	conc1_R - conc1_C	limma	0.929443	0.999163	FALSE	no hit	6.01956
PSMB6	P28072	Proteasome subunit beta type-6 OS=Homo sapiens GN=PSMB6 PE=1 SV=4	3	1	1	1	6	3	3	5.86984	-0.0173996	22.654	-0.0851956	0.933393	0.999163	-6.50031	0.895575	0.866294	1	conc1_R - conc1_C	limma	0.933393	0.999163	FALSE	no hit	5.86984
SCAMP2	O15127	Secretory carrier-associated membrane protein 2 OS=Homo sapiens GN=SCAMP2 PE=1 SV=2	3	1	1	1	6	3	5	6.34124	-0.0116779	23.4285	-0.0847619	0.933731	0.999163	-6.50034	0.896104	0.866363	1	conc1_R - conc1_C	limma	0.933731	0.999163	FALSE	no hit	6.34124
ATP1A1	P05023|P05023-4	Sodium/potassium-transporting ATPase subunit alpha-1 OS=Homo sapiens GN=ATP1A1 PE=1 SV=1|Isoform 4 of Sodium/potassium-transporting ATPase subunit alpha-1 OS=Homo sapiens GN=ATP1A1	3	1	1	1	6	3	11	6.25101	-0.0164637	24.2476	-0.0803936	0.937138	0.999163	-6.50072	0.90143	0.867047	1	conc1_R - conc1_C	limma	0.937138	0.999163	FALSE	no hit	6.25101
SULT1A4|SULT1A3|SULT1A1	A0A0A6YYL2|P0DMM9|P0DMM9-3|P0DMN0|P50225|P50225-2	Sulfotransferase OS=Homo sapiens GN=SULT1A4 PE=1 SV=1|Sulfotransferase 1A3 OS=Homo sapiens GN=SULT1A3 PE=1 SV=1|Isoform 3 of Sulfotransferase 1A3 OS=Homo sapiens GN=SULT1A3|Sulfotransferase 1A4 OS=Homo sapiens GN=SULT1A4 PE=1 SV=1|Sulfotransferase 1A1 OS=Homo sapiens GN=SULT1A1 PE=1 SV=3|Isoform 2 of Sulfotransferase 1A1 OS=Homo sapiens GN=SULT1A1	2	1	NA	1	6	2	2	5.89386	-0.0315775	22.2532	-0.078389	0.938702	0.999163	-6.3769	0.903876	0.867359	1	conc1_R - conc1_C	limma	0.938702	0.999163	FALSE	no hit	5.89386
HSD17B4	E7EWE5|P51659|P51659-2|P51659-3	Isoform 2 of Peroxisomal multifunctional enzyme type 2 OS=Homo sapiens GN=HSD17B4|Isoform 3 of Peroxisomal multifunctional enzyme type 2 OS=Homo sapiens GN=HSD17B4|Peroxisomal multifunctional enzyme type 2 OS=Homo sapiens GN=HSD17B4 PE=1 SV=1|Peroxisomal multifunctional enzyme type 2 OS=Homo sapiens GN=HSD17B4 PE=1 SV=3	2	NA	1	1	6	2	2	5.41019	0.0307809	21.0834	0.0758533	0.940681	0.999163	-5.512	0.906971	0.867752	1	conc1_R - conc1_C	limma	0.940681	0.999163	FALSE	no hit	5.41019
ATXN10	Q9UBB4|Q9UBB4-2	Ataxin-10 OS=Homo sapiens GN=ATXN10 PE=1 SV=1|Isoform 2 of Ataxin-10 OS=Homo sapiens GN=ATXN10	3	1	1	1	6	3	5	5.66772	-0.0182635	22.3625	-0.0739602	0.942158	0.999163	-6.50125	0.909283	0.868044	1	conc1_R - conc1_C	limma	0.942158	0.999163	FALSE	no hit	5.66772
MT-CO2	P00403	Cytochrome c oxidase subunit 2 OS=Homo sapiens GN=MT-CO2 PE=1 SV=1	3	1	1	1	6	3	3	6.69582	-0.0252013	22.3929	-0.07329	0.942681	0.999163	-6.5013	0.910101	0.868147	1	conc1_R - conc1_C	limma	0.942681	0.999163	FALSE	no hit	6.69582
GPI	A0A0A0MTS2|K7EQ48|P06744|P06744-2	Glucose-6-phosphate isomerase (Fragment) OS=Homo sapiens GN=GPI PE=1 SV=1|Glucose-6-phosphate isomerase OS=Homo sapiens GN=GPI PE=1 SV=2|Glucose-6-phosphate isomerase OS=Homo sapiens GN=GPI PE=1 SV=4|Isoform 2 of Glucose-6-phosphate isomerase OS=Homo sapiens GN=GPI	3	1	1	1	6	3	12	6.55611	0.0149625	25.3005	0.0685131	0.946411	0.999163	-6.50165	0.915938	0.868877	1	conc1_R - conc1_C	limma	0.946411	0.999163	FALSE	no hit	6.55611
GDI2	P50395	Rab GDP dissociation inhibitor beta OS=Homo sapiens GN=GDI2 PE=1 SV=2	3	1	1	1	6	3	2	6.18841	-0.00677816	23.3381	-0.0629587	0.950749	0.999163	-6.50204	0.922731	0.869717	1	conc1_R - conc1_C	limma	0.950749	0.999163	FALSE	no hit	6.18841
WFS1	O76024	Wolframin OS=Homo sapiens GN=WFS1 PE=1 SV=2	3	1	1	1	6	3	5	5.9859	0.0111403	22.9827	0.0620124	0.951488	0.999163	-6.5021	0.923889	0.869859	1	conc1_R - conc1_C	limma	0.951488	0.999163	FALSE	no hit	5.9859
B3GAT3	E9PNA1|G3V150|O94766|O94766-2	Beta-1,3-glucuronyltransferase 3 (Glucuronosyltransferase I), isoform CRA_a OS=Homo sapiens GN=B3GAT3 PE=1 SV=1|Galactosylgalactosylxylosylprotein 3-beta-glucuronosyltransferase 3 (Fragment) OS=Homo sapiens GN=B3GAT3 PE=1 SV=1|Galactosylgalactosylxylosylprotein 3-beta-glucuronosyltransferase 3 OS=Homo sapiens GN=B3GAT3 PE=1 SV=2|Isoform 2 of Galactosylgalactosylxylosylprotein 3-beta-glucuronosylt…	3	1	1	1	6	3	3	5.91097	-0.00872895	22.0869	-0.0595423	0.953418	0.999163	-6.50226	0.926912	0.870228	1	conc1_R - conc1_C	limma	0.953418	0.999163	FALSE	no hit	5.91097
NDUFS8	E9PPW7|O00217	NADH dehydrogenase [ubiquinone] iron-sulfur protein 8, mitochondrial (Fragment) OS=Homo sapiens GN=NDUFS8 PE=1 SV=1|NADH dehydrogenase [ubiquinone] iron-sulfur protein 8, mitochondrial OS=Homo sapiens GN=NDUFS8 PE=1 SV=1	3	1	1	1	6	3	5	6.09265	-0.0163503	23.2177	-0.0586695	0.9541	0.999163	-6.50231	0.92798	0.870358	1	conc1_R - conc1_C	limma	0.9541	0.999163	FALSE	no hit	6.09265
LASP1	C9J9W2|Q14847|Q14847-2	Isoform 2 of LIM and SH3 domain protein 1 OS=Homo sapiens GN=LASP1|LIM and SH3 domain protein 1 (Fragment) OS=Homo sapiens GN=LASP1 PE=1 SV=1|LIM and SH3 domain protein 1 OS=Homo sapiens GN=LASP1 PE=1 SV=2	3	1	1	1	6	3	7	5.90348	0.00755985	22.4983	0.0579023	0.954699	0.999163	-6.50236	0.928919	0.870472	1	conc1_R - conc1_C	limma	0.954699	0.999163	FALSE	no hit	5.90348
RPSA	A0A0C4DG17|C9J9K3|P08865	40S ribosomal protein SA OS=Homo sapiens GN=RPSA PE=1 SV=1|40S ribosomal protein SA (Fragment) OS=Homo sapiens GN=RPSA PE=1 SV=7|40S ribosomal protein SA OS=Homo sapiens GN=RPSA PE=1 SV=4	3	1	1	1	6	3	3	6.44277	-0.00890403	22.2538	-0.0524227	0.958982	0.999163	-6.50268	0.935631	0.871282	1	conc1_R - conc1_C	limma	0.958982	0.999163	FALSE	no hit	6.44277
LDHA	P00338|P00338-3	L-lactate dehydrogenase A chain OS=Homo sapiens GN=LDHA PE=1 SV=2|Isoform 3 of L-lactate dehydrogenase A chain OS=Homo sapiens GN=LDHA	3	1	1	1	6	3	6	6.52643	0.0131403	24.1589	0.0517584	0.959501	0.999163	-6.50271	0.936445	0.871379	1	conc1_R - conc1_C	limma	0.959501	0.999163	FALSE	no hit	6.52643
RAN	B5MDF5|J3KQE5|P62826	GTP-binding nuclear protein Ran (Fragment) OS=Homo sapiens GN=RAN PE=1 SV=1|GTP-binding nuclear protein Ran OS=Homo sapiens GN=RAN PE=1 SV=1|GTP-binding nuclear protein Ran OS=Homo sapiens GN=RAN PE=1 SV=3	3	1	1	1	6	3	3	6.03455	-0.00996527	22.8279	-0.0495119	0.961258	0.999163	-6.50283	0.939198	0.871708	1	conc1_R - conc1_C	limma	0.961258	0.999163	FALSE	no hit	6.03455
TM9SF4	A0A0C4DFM1|Q92544	Transmembrane 9 superfamily member OS=Homo sapiens GN=TM9SF4 PE=1 SV=1|Transmembrane 9 superfamily member 4 OS=Homo sapiens GN=TM9SF4 PE=1 SV=2	3	1	1	1	6	3	5	6.50612	-0.00903097	23.1944	-0.0461456	0.96389	0.999163	-6.503	0.943324	0.872197	1	conc1_R - conc1_C	limma	0.96389	0.999163	FALSE	no hit	6.50612
VAT1	Q99536|Q99536-2|Q99536-3	Isoform 2 of Synaptic vesicle membrane protein VAT-1 homolog OS=Homo sapiens GN=VAT1|Isoform 3 of Synaptic vesicle membrane protein VAT-1 homolog OS=Homo sapiens GN=VAT1|Synaptic vesicle membrane protein VAT-1 homolog OS=Homo sapiens GN=VAT1 PE=1 SV=2	2	1	1	NA	6	2	2	5.70003	-0.00631978	21.6181	-0.0451207	0.964691	0.999163	-6.37905	0.944581	0.872346	1	conc1_R - conc1_C	limma	0.964691	0.999163	FALSE	no hit	5.70003
BAK1	A0A0A0MRG8|Q16611|Q16611-2	Bcl-2 homologous antagonist/killer OS=Homo sapiens GN=BAK1 PE=1 SV=1|Isoform 2 of Bcl-2 homologous antagonist/killer OS=Homo sapiens GN=BAK1	2	NA	1	1	6	2	3	5.81396	-0.0117608	22.8612	-0.0438046	0.96572	0.999163	-5.51373	0.946195	0.872536	1	conc1_R - conc1_C	limma	0.96572	0.999163	FALSE	no hit	5.81396
PHB	C9JW96|P35232	Prohibitin (Fragment) OS=Homo sapiens GN=PHB PE=1 SV=2|Prohibitin OS=Homo sapiens GN=PHB PE=1 SV=1	3	1	1	1	6	3	9	6.85549	0.0115114	24.9858	0.0430525	0.966308	0.999163	-6.50315	0.947118	0.872644	1	conc1_R - conc1_C	limma	0.966308	0.999163	FALSE	no hit	6.85549
RNPEP	A6NKB8|Q9H4A4	Aminopeptidase B OS=Homo sapiens GN=RNPEP PE=1 SV=1|Aminopeptidase B OS=Homo sapiens GN=RNPEP PE=1 SV=2	2	NA	1	1	6	2	2	5.96115	-0.0267583	21.7224	-0.0412842	0.967691	0.999163	-5.51383	0.949287	0.872898	1	conc1_R - conc1_C	limma	0.967691	0.999163	FALSE	no hit	5.96115
CKB	P12277	Creatine kinase B-type OS=Homo sapiens GN=CKB PE=1 SV=1	3	1	1	1	6	3	6	6.42992	-0.00520437	24.0404	-0.0412476	0.96772	0.999163	-6.50323	0.949331	0.872903	1	conc1_R - conc1_C	limma	0.96772	0.999163	FALSE	no hit	6.42992
RAB7A	C9IZZ0|C9J4V0|C9J8S3|P51149	Ras-related protein Rab-7a (Fragment) OS=Homo sapiens GN=RAB7A PE=1 SV=1|Ras-related protein Rab-7a OS=Homo sapiens GN=RAB7A PE=1 SV=1	3	1	1	1	6	3	5	6.44895	0.00523788	23.5485	0.0404292	0.96836	0.999163	-6.50326	0.950336	0.87302	1	conc1_R - conc1_C	limma	0.96836	0.999163	FALSE	no hit	6.44895
LOC102724023|A0A096LPI6|C21orf33	A0A096LNH5|A0A096LP12|A0A096LP73|A0A096LPI6|A0A0B4J2D5|F2Z2Q0|H7C2G3|P30042	ES1 protein homolog, mitochondrial (Fragment) OS=Homo sapiens GN=C21orf33 PE=4 SV=1|ES1 protein homolog, mitochondrial (Fragment) OS=Homo sapiens GN=LOC102724023 PE=1 SV=2|ES1 protein homolog, mitochondrial OS=Homo sapiens GN=C21orf33 PE=1 SV=1|ES1 protein homolog, mitochondrial OS=Homo sapiens GN=C21orf33 PE=1 SV=3|Protein LOC102724023 (Fragment) OS=Homo sapiens GN=LOC102724023 PE=1 SV=1|Protein…	3	1	1	1	6	3	3	5.79288	-0.0035209	22.5339	-0.0378364	0.970388	0.999163	-6.50337	0.953517	0.87339	1	conc1_R - conc1_C	limma	0.970388	0.999163	FALSE	no hit	5.79288
DDX39B	A0A0G2JJZ9|Q13838|Q13838-2	Spliceosome RNA helicase DDX39B (Fragment) OS=Homo sapiens GN=DDX39B PE=1 SV=1|Spliceosome RNA helicase DDX39B OS=Homo sapiens GN=DDX39B PE=1 SV=1|Isoform 2 of Spliceosome RNA helicase DDX39B OS=Homo sapiens GN=DDX39B	3	1	1	1	6	3	4	6.08341	0.00491804	23.3532	0.0370343	0.971016	0.999163	-6.5034	0.954501	0.873505	1	conc1_R - conc1_C	limma	0.971016	0.999163	FALSE	no hit	6.08341
RUVBL1	Q9Y265	RuvB-like 1 OS=Homo sapiens GN=RUVBL1 PE=1 SV=1	3	1	1	1	6	3	4	5.59227	-0.00433914	22.7922	-0.03518	0.972466	0.999163	-6.50347	0.956777	0.873767	1	conc1_R - conc1_C	limma	0.972466	0.999163	FALSE	no hit	5.59227
UQCRH	P07919	Cytochrome b-c1 complex subunit 6, mitochondrial OS=Homo sapiens GN=UQCRH PE=1 SV=2	2	NA	1	1	6	2	2	5.66695	-0.0169869	22.3111	-0.0341671	0.973259	0.999163	-5.51407	0.95802	0.873911	1	conc1_R - conc1_C	limma	0.973259	0.999163	FALSE	no hit	5.66695
ARHGDIA	J3KTF8|J3QQX2|P52565	Rho GDP-dissociation inhibitor 1 (Fragment) OS=Homo sapiens GN=ARHGDIA PE=1 SV=7|Rho GDP-dissociation inhibitor 1 OS=Homo sapiens GN=ARHGDIA PE=1 SV=1|Rho GDP-dissociation inhibitor 1 OS=Homo sapiens GN=ARHGDIA PE=1 SV=3	3	1	1	1	6	3	3	5.74442	-0.00567795	22.3068	-0.0324648	0.97459	0.999163	-6.50357	0.96011	0.874151	1	conc1_R - conc1_C	limma	0.97459	0.999163	FALSE	no hit	5.74442
IPO4	H0YN14|Q8TEX9|Q8TEX9-2	Importin-4 OS=Homo sapiens GN=IPO4 PE=1 SV=1|Importin-4 OS=Homo sapiens GN=IPO4 PE=1 SV=2|Isoform 2 of Importin-4 OS=Homo sapiens GN=IPO4	3	1	1	1	6	3	6	5.87013	-0.00699993	22.8344	-0.0316186	0.975252	0.999163	-6.5036	0.961149	0.874269	1	conc1_R - conc1_C	limma	0.975252	0.999163	FALSE	no hit	5.87013
CKAP4	Q07065	Cytoskeleton-associated protein 4 OS=Homo sapiens GN=CKAP4 PE=1 SV=2	3	1	1	1	6	3	9	5.63251	0.00561458	23.2179	0.0293859	0.976999	0.999163	-6.50367	0.96389	0.874582	1	conc1_R - conc1_C	limma	0.976999	0.999163	FALSE	no hit	5.63251
C14orf166	Q9Y224	UPF0568 protein C14orf166 OS=Homo sapiens GN=C14orf166 PE=1 SV=1	3	1	1	1	6	3	8	6.1873	-0.00326932	24.2169	-0.0282923	0.977855	0.999163	-6.5037	0.965233	0.874735	1	conc1_R - conc1_C	limma	0.977855	0.999163	FALSE	no hit	6.1873
CCT2	P78371|P78371-2	T-complex protein 1 subunit beta OS=Homo sapiens GN=CCT2 PE=1 SV=4|Isoform 2 of T-complex protein 1 subunit beta OS=Homo sapiens GN=CCT2	3	1	1	1	6	3	13	6.47078	-0.00375253	25.1101	-0.028229	0.977905	0.999163	-6.50371	0.965311	0.874744	1	conc1_R - conc1_C	limma	0.977905	0.999163	FALSE	no hit	6.47078
PSMD2	Q13200|Q13200-2|Q13200-3	26S proteasome non-ATPase regulatory subunit 2 OS=Homo sapiens GN=PSMD2 PE=1 SV=3|Isoform 2 of 26S proteasome non-ATPase regulatory subunit 2 OS=Homo sapiens GN=PSMD2|Isoform 3 of 26S proteasome non-ATPase regulatory subunit 2 OS=Homo sapiens GN=PSMD2	2	NA	1	1	6	2	3	5.6799	0.00914777	21.797	0.0248929	0.980515	0.999163	-5.51432	0.969409	0.875207	1	conc1_R - conc1_C	limma	0.980515	0.999163	FALSE	no hit	5.6799
SOAT1	P35610	Sterol O-acyltransferase 1 OS=Homo sapiens GN=SOAT1 PE=1 SV=3	2	NA	1	1	6	2	3	5.61623	-0.0120067	22.0726	-0.0246735	0.980687	0.999163	-5.51433	0.969678	0.875237	1	conc1_R - conc1_C	limma	0.980687	0.999163	FALSE	no hit	5.61623
FH	P07954|P07954-2	Fumarate hydratase, mitochondrial OS=Homo sapiens GN=FH PE=1 SV=3|Isoform Cytoplasmic of Fumarate hydratase, mitochondrial OS=Homo sapiens GN=FH	3	1	1	1	6	3	5	5.9876	0.00340202	23.4203	0.0240127	0.981204	0.999163	-6.50382	0.97049	0.875329	1	conc1_R - conc1_C	limma	0.981204	0.999163	FALSE	no hit	5.9876
FLNA	P21333|P21333-2|Q5HY54|Q60FE5	Filamin-A OS=Homo sapiens GN=FLNA PE=1 SV=1|Filamin-A OS=Homo sapiens GN=FLNA PE=1 SV=4|Filamin A OS=Homo sapiens GN=FLNA PE=1 SV=1|Isoform 2 of Filamin-A OS=Homo sapiens GN=FLNA	3	1	1	1	6	3	6	5.58508	0.00300905	22.0345	0.0218299	0.982912	0.999163	-6.50387	0.973171	0.875629	1	conc1_R - conc1_C	limma	0.982912	0.999163	FALSE	no hit	5.58508
RHEB	C9J931|Q15382	GTP-binding protein Rheb OS=Homo sapiens GN=RHEB PE=1 SV=1|GTP-binding protein Rheb OS=Homo sapiens GN=RHEB PE=1 SV=1	3	1	1	1	6	3	3	5.85721	0.00289239	22.8306	0.021575	0.983112	0.999163	-6.50388	0.973484	0.875665	1	conc1_R - conc1_C	limma	0.983112	0.999163	FALSE	no hit	5.85721
IPO8	O15397	Importin-8 OS=Homo sapiens GN=IPO8 PE=1 SV=2	3	1	1	1	6	3	4	5.60865	0.0042039	22.0085	0.0209394	0.983609	0.999163	-6.50389	0.974265	0.875752	1	conc1_R - conc1_C	limma	0.983609	0.999163	FALSE	no hit	5.60865
UBA1	P22314|P22314-2	Ubiquitin-like modifier-activating enzyme 1 OS=Homo sapiens GN=UBA1 PE=1 SV=3|Isoform 2 of Ubiquitin-like modifier-activating enzyme 1 OS=Homo sapiens GN=UBA1	3	1	1	1	6	3	19	6.79172	-0.00294692	25.818	-0.0202826	0.984123	0.999163	-6.50391	0.975072	0.875842	1	conc1_R - conc1_C	limma	0.984123	0.999163	FALSE	no hit	6.79172
EEF1D	A0A087X1X7|E9PK01|E9PRY8|P29692|P29692-2	Elongation factor 1-delta OS=Homo sapiens GN=EEF1D PE=1 SV=1|Elongation factor 1-delta (Fragment) OS=Homo sapiens GN=EEF1D PE=1 SV=1|Elongation factor 1-delta OS=Homo sapiens GN=EEF1D PE=1 SV=1|Elongation factor 1-delta OS=Homo sapiens GN=EEF1D PE=1 SV=5|Isoform 2 of Elongation factor 1-delta OS=Homo sapiens GN=EEF1D	3	1	1	1	6	3	7	5.88517	-0.00238597	22.9991	-0.0196196	0.984642	0.999163	-6.50392	0.975887	0.875933	1	conc1_R - conc1_C	limma	0.984642	0.999163	FALSE	no hit	5.88517
XPO6	Q96QU8|Q96QU8-2	Exportin-6 OS=Homo sapiens GN=XPO6 PE=1 SV=1|Isoform 2 of Exportin-6 OS=Homo sapiens GN=XPO6	3	1	1	1	6	3	7	6.29993	0.00406212	24.4228	0.019469	0.98476	0.999163	-6.50392	0.976072	0.875953	1	conc1_R - conc1_C	limma	0.98476	0.999163	FALSE	no hit	6.29993
CLCC1	Q96S66	Chloride channel CLIC-like protein 1 OS=Homo sapiens GN=CLCC1 PE=1 SV=1	3	1	1	1	6	3	9	6.08776	-0.00291776	24.3779	-0.0167556	0.986884	0.999163	-6.50398	0.979406	0.876323	1	conc1_R - conc1_C	limma	0.986884	0.999163	FALSE	no hit	6.08776
CYP51A1	A0A0C4DFL7|Q16850|Q16850-2	Lanosterol 14-alpha demethylase OS=Homo sapiens GN=CYP51A1 PE=1 SV=1|Lanosterol 14-alpha demethylase OS=Homo sapiens GN=CYP51A1 PE=1 SV=3|Isoform 2 of Lanosterol 14-alpha demethylase OS=Homo sapiens GN=CYP51A1	2	NA	1	1	6	2	3	5.65205	-0.00839752	21.6019	-0.0154387	0.987915	0.999163	-5.51449	0.981024	0.876502	1	conc1_R - conc1_C	limma	0.987915	0.999163	FALSE	no hit	5.65205
SIGMAR1	Q99720|Q99720-3|Q99720-4	Sigma non-opioid intracellular receptor 1 OS=Homo sapiens GN=SIGMAR1 PE=1 SV=1|Isoform 3 of Sigma non-opioid intracellular receptor 1 OS=Homo sapiens GN=SIGMAR1|Isoform 4 of Sigma non-opioid intracellular receptor 1 OS=Homo sapiens GN=SIGMAR1	3	1	1	1	6	3	3	6.75504	-0.00194832	23.201	-0.0153759	0.987964	0.999163	-6.504	0.981101	0.876511	1	conc1_R - conc1_C	limma	0.987964	0.999163	FALSE	no hit	6.75504
CHORDC1	Q9UHD1|Q9UHD1-2	Cysteine and histidine-rich domain-containing protein 1 OS=Homo sapiens GN=CHORDC1 PE=1 SV=2|Isoform 2 of Cysteine and histidine-rich domain-containing protein 1 OS=Homo sapiens GN=CHORDC1	3	1	1	1	6	3	7	6.5556	0.00256026	23.4023	0.0144184	0.988713	0.999163	-6.50402	0.982278	0.87664	1	conc1_R - conc1_C	limma	0.988713	0.999163	FALSE	no hit	6.5556
DDB1	Q16531	DNA damage-binding protein 1 OS=Homo sapiens GN=DDB1 PE=1 SV=1	3	1	1	1	6	3	8	5.82876	0.00130534	23.8427	0.0128273	0.989959	0.999163	-6.50404	0.984233	0.876855	1	conc1_R - conc1_C	limma	0.989959	0.999163	FALSE	no hit	5.82876
CYB5R3	B1AHF3|P00387|P00387-2|P00387-3	NADH-cytochrome b5 reductase 3 (Fragment) OS=Homo sapiens GN=CYB5R3 PE=1 SV=1|NADH-cytochrome b5 reductase 3 OS=Homo sapiens GN=CYB5R3 PE=1 SV=3|Isoform 2 of NADH-cytochrome b5 reductase 3 OS=Homo sapiens GN=CYB5R3|Isoform 3 of NADH-cytochrome b5 reductase 3 OS=Homo sapiens GN=CYB5R3	3	1	1	1	6	3	5	6.37137	0.00140583	23.5839	0.0088377	0.993082	0.999163	-6.50408	0.989137	0.877391	1	conc1_R - conc1_C	limma	0.993082	0.999163	FALSE	no hit	6.37137
RAB35	F5H157|Q15286	Ras-related protein Rab-35 (Fragment) OS=Homo sapiens GN=RAB35 PE=1 SV=1|Ras-related protein Rab-35 OS=Homo sapiens GN=RAB35 PE=1 SV=1	3	1	1	1	6	3	3	5.75417	-0.000662126	22.3442	-0.00589065	0.995389	0.999163	-6.50411	0.992759	0.877784	1	conc1_R - conc1_C	limma	0.995389	0.999163	FALSE	no hit	5.75417
ANXA6	P08133|P08133-2	Annexin A6 OS=Homo sapiens GN=ANXA6 PE=1 SV=3|Isoform 2 of Annexin A6 OS=Homo sapiens GN=ANXA6	3	1	1	1	6	3	10	6.01583	0.000339099	24.369	0.00293462	0.997703	0.999163	-6.50412	0.996393	0.878175	1	conc1_R - conc1_C	limma	0.997703	0.999163	FALSE	no hit	6.01583
LTA4H	P09960	Leukotriene A-4 hydrolase OS=Homo sapiens GN=LTA4H PE=1 SV=2	3	1	1	1	6	3	5	5.67901	-0.000317798	22.9784	-0.00156411	0.998776	0.999163	-6.50412	0.998077	0.878356	1	conc1_R - conc1_C	limma	0.998776	0.999163	FALSE	no hit	5.67901
HCCS	P53701	Cytochrome c-type heme lyase OS=Homo sapiens GN=HCCS PE=1 SV=1	3	1	1	1	6	3	11	7.11778	-9.44155e-05	24.9996	-0.00106948	0.999163	0.999163	-6.50412	0.998685	0.878421	1	conc1_R - conc1_C	limma	0.999163	0.999163	FALSE	no hit	7.11778
IRF2BPL	Q9H1B7	Interferon regulatory factor 2-binding protein-like OS=Homo sapiens GN=IRF2BPL PE=1 SV=1	3	1	1	1	6	3	11	6.46682	2.97351	23.7673	16.4638	3.84401e-10	1.67983e-07	13.7885	2.22045e-16	3.43718e-15	3.43718e-15	conc2_R - conc2_C	limma	3.84401e-10	1.67983e-07	TRUE	enriched hit	6.46682
MGRN1	B4DR12|K7EPJ5|O60291|O60291-2|O60291-3|O60291-4	E3 ubiquitin-protein ligase MGRN1 OS=Homo sapiens GN=MGRN1 PE=1 SV=1|E3 ubiquitin-protein ligase MGRN1 (Fragment) OS=Homo sapiens GN=MGRN1 PE=1 SV=1|E3 ubiquitin-protein ligase MGRN1 OS=Homo sapiens GN=MGRN1 PE=1 SV=2|Isoform 2 of E3 ubiquitin-protein ligase MGRN1 OS=Homo sapiens GN=MGRN1|Isoform 3 of E3 ubiquitin-protein ligase MGRN1 OS=Homo sapiens GN=MGRN1|Isoform 4 of E3 ubiquitin-protein lig…	3	1	1	1	6	3	2	5.88445	2.58878	20.5881	13.4294	4.83004e-09	1.05536e-06	11.2623	2.22045e-16	3.43718e-15	3.43718e-15	conc2_R - conc2_C	limma	4.83004e-09	1.05536e-06	TRUE	enriched hit	5.88445
ZPR1	O75312	Zinc finger protein ZPR1 OS=Homo sapiens GN=ZPR1 PE=1 SV=1	3	1	1	1	6	3	14	6.59209	1.57093	23.6155	12.2889	1.42751e-08	1.96177e-06	10.1637	2.22045e-16	3.43718e-15	3.43718e-15	conc2_R - conc2_C	limma	1.42751e-08	1.96177e-06	TRUE	enriched hit	6.59209
SLC25A20	C9JPE1|O43772	Mitochondrial carnitine/acylcarnitine carrier protein OS=Homo sapiens GN=SLC25A20 PE=1 SV=1	3	1	1	1	6	3	3	5.86872	1.07621	22.1331	12.0584	1.79567e-08	1.96177e-06	9.92998	2.22045e-16	3.43718e-15	3.43718e-15	conc2_R - conc2_C	limma	1.79567e-08	1.96177e-06	TRUE	enriched hit	5.86872
UBR7	E9PCJ7|Q8N806	Putative E3 ubiquitin-protein ligase UBR7 OS=Homo sapiens GN=UBR7 PE=1 SV=2|Putative E3 ubiquitin-protein ligase UBR7 OS=Homo sapiens GN=UBR7 PE=1 SV=2	3	1	1	1	6	3	4	6.15145	1.99735	22.8179	11.4396	3.38766e-08	2.96081e-06	9.28183	2.22045e-16	3.43718e-15	3.43718e-15	conc2_R - conc2_C	limma	3.38766e-08	2.96081e-06	TRUE	enriched hit	6.15145
IRF2BP2	Q7Z5L9|Q7Z5L9-2|Q7Z5L9-3	Interferon regulatory factor 2-binding protein 2 OS=Homo sapiens GN=IRF2BP2 PE=1 SV=2|Isoform 2 of Interferon regulatory factor 2-binding protein 2 OS=Homo sapiens GN=IRF2BP2|Isoform 3 of Interferon regulatory factor 2-binding protein 2 OS=Homo sapiens GN=IRF2BP2	3	1	1	1	6	3	14	7.15335	2.80605	24.3079	11.0441	5.15998e-08	3.75819e-06	8.85089	2.22045e-16	3.43718e-15	3.43718e-15	conc2_R - conc2_C	limma	5.15998e-08	3.75819e-06	TRUE	enriched hit	7.15335
ZYX	H0Y2Y8|Q15942	Zyxin (Fragment) OS=Homo sapiens GN=ZYX PE=1 SV=1|Zyxin OS=Homo sapiens GN=ZYX PE=1 SV=1	3	1	1	1	6	3	13	6.79464	2.61647	24.4843	9.85388	1.98019e-07	1.0999e-05	7.46793	2.22045e-16	3.43718e-15	3.43718e-15	conc2_R - conc2_C	limma	1.98019e-07	1.0999e-05	TRUE	enriched hit	6.79464
IRF2BP1	Q8IU81	Interferon regulatory factor 2-binding protein 1 OS=Homo sapiens GN=IRF2BP1 PE=1 SV=1	3	1	1	1	6	3	12	6.76075	2.36758	24.3954	9.83976	2.01354e-07	1.0999e-05	7.4507	2.22045e-16	3.43718e-15	3.43718e-15	conc2_R - conc2_C	limma	2.01354e-07	1.0999e-05	TRUE	enriched hit	6.76075
MIB1	Q86YT6	E3 ubiquitin-protein ligase MIB1 OS=Homo sapiens GN=MIB1 PE=1 SV=1	3	1	1	1	6	3	3	5.74998	2.41326	21.941	9.4166	3.35185e-07	1.62751e-05	6.92473	2.22045e-16	3.43718e-15	3.43718e-15	conc2_R - conc2_C	limma	3.35185e-07	1.62751e-05	TRUE	enriched hit	5.74998
LASP1	C9J9W2|Q14847|Q14847-2	Isoform 2 of LIM and SH3 domain protein 1 OS=Homo sapiens GN=LASP1|LIM and SH3 domain protein 1 (Fragment) OS=Homo sapiens GN=LASP1 PE=1 SV=1|LIM and SH3 domain protein 1 OS=Homo sapiens GN=LASP1 PE=1 SV=2	3	1	1	1	6	3	7	5.90348	1.18685	22.4983	9.09033	5.02535e-07	2.19608e-05	6.50615	2.22045e-16	3.43718e-15	3.43718e-15	conc2_R - conc2_C	limma	5.02535e-07	2.19608e-05	TRUE	enriched hit	5.90348
DENR	F8VVL1|O43583	Density-regulated protein OS=Homo sapiens GN=DENR PE=1 SV=1|Density-regulated protein OS=Homo sapiens GN=DENR PE=1 SV=2	3	1	1	1	6	3	4	6.22232	2.3196	22.8413	8.38403	1.25468e-06	4.98449e-05	5.55893	2.22045e-16	3.43718e-15	3.43718e-15	conc2_R - conc2_C	limma	1.25468e-06	4.98449e-05	TRUE	enriched hit	6.22232
CHORDC1	Q9UHD1|Q9UHD1-2	Cysteine and histidine-rich domain-containing protein 1 OS=Homo sapiens GN=CHORDC1 PE=1 SV=2|Isoform 2 of Cysteine and histidine-rich domain-containing protein 1 OS=Homo sapiens GN=CHORDC1	3	1	1	1	6	3	7	6.5556	1.40843	23.4023	7.93169	2.3213e-06	8.45339e-05	4.92109	2.22045e-16	3.43718e-15	3.43718e-15	conc2_R - conc2_C	limma	2.3213e-06	8.45339e-05	TRUE	enriched hit	6.5556
SCARB1	B7ZKQ9|Q8WTV0-2|Q8WTV0-4	SCARB1 protein OS=Homo sapiens GN=SCARB1 PE=1 SV=1|Isoform 1 of Scavenger receptor class B member 1 OS=Homo sapiens GN=SCARB1|Isoform 4 of Scavenger receptor class B member 1 OS=Homo sapiens GN=SCARB1	3	1	1	1	6	3	7	6.79686	1.18855	23.8951	6.77593	1.25239e-05	0.000420996	3.17212	2.22045e-16	3.43718e-15	3.43718e-15	conc2_R - conc2_C	limma	1.25239e-05	0.000420996	TRUE	enriched hit	6.79686
USP11	G5E9A6|P51784	Ubiquitin carboxyl-terminal hydrolase 11 OS=Homo sapiens GN=USP11 PE=1 SV=1|Ubiquitin carboxyl-terminal hydrolase 11 OS=Homo sapiens GN=USP11 PE=1 SV=3	3	1	1	1	6	3	3	5.64004	1.19996	21.5683	6.33991	2.47517e-05	0.000772606	2.46546	2.22045e-16	3.43718e-15	3.43718e-15	conc2_R - conc2_C	limma	2.47517e-05	0.000772606	TRUE	enriched hit	5.64004
CIAPIN1	H3BV90|Q6FI81|Q6FI81-3	Anamorsin OS=Homo sapiens GN=CIAPIN1 PE=1 SV=2|Fe-S cluster assembly protein DRE2 OS=Homo sapiens GN=CIAPIN1 PE=1 SV=1|Isoform 3 of Anamorsin OS=Homo sapiens GN=CIAPIN1	3	1	1	1	6	3	9	6.46697	1.34171	23.1095	6.2866	2.69494e-05	0.000785127	2.37726	2.22045e-16	3.43718e-15	3.43718e-15	conc2_R - conc2_C	limma	2.69494e-05	0.000785127	TRUE	enriched hit	6.46697
RNF181	C9J1C6|Q9P0P0	E3 ubiquitin-protein ligase RNF181 OS=Homo sapiens GN=RNF181 PE=1 SV=1	3	1	1	1	6	3	4	6.3417	1.23708	22.6848	5.65553	7.60209e-05	0.00198871	1.30324	2.22045e-16	3.43718e-15	3.43718e-15	conc2_R - conc2_C	limma	7.60209e-05	0.00198871	TRUE	enriched hit	6.3417
NDUFV2	E7EPT4|P19404	NADH dehydrogenase [ubiquinone] flavoprotein 2, mitochondrial OS=Homo sapiens GN=NDUFV2 PE=1 SV=1|NADH dehydrogenase [ubiquinone] flavoprotein 2, mitochondrial OS=Homo sapiens GN=NDUFV2 PE=1 SV=2	3	1	1	1	6	3	5	6.29538	1.56113	22.6847	5.6118	8.18528e-05	0.00198871	1.2268	2.22045e-16	3.43718e-15	3.43718e-15	conc2_R - conc2_C	limma	8.18528e-05	0.00198871	TRUE	enriched hit	6.29538
PDLIM5	Q96HC4	PDZ and LIM domain protein 5 OS=Homo sapiens GN=PDLIM5 PE=1 SV=5	3	1	1	1	6	3	9	6.0658	1.98969	22.6871	5.61135	8.19146e-05	0.00198871	1.22601	2.22045e-16	3.43718e-15	3.43718e-15	conc2_R - conc2_C	limma	8.19146e-05	0.00198871	TRUE	enriched hit	6.0658
MCM2	H0Y8E6|P49736	DNA helicase (Fragment) OS=Homo sapiens GN=MCM2 PE=1 SV=1|DNA replication licensing factor MCM2 OS=Homo sapiens GN=MCM2 PE=1 SV=4	3	1	1	1	6	3	12	6.12214	1.08474	23.8674	5.4956	9.97458e-05	0.00229415	1.02242	2.22045e-16	3.43718e-15	3.43718e-15	conc2_R - conc2_C	limma	9.97458e-05	0.00229415	TRUE	enriched hit	6.12214
TTYH3	Q9C0H2|Q9C0H2-2|Q9C0H2-4	Protein tweety homolog 3 OS=Homo sapiens GN=TTYH3 PE=1 SV=3|Isoform 2 of Protein tweety homolog 3 OS=Homo sapiens GN=TTYH3|Isoform 4 of Protein tweety homolog 3 OS=Homo sapiens GN=TTYH3	3	1	1	1	6	3	3	6.23019	0.711039	22.8674	5.17697	0.000173179	0.00374093	0.452897	2.22045e-16	3.43718e-15	3.43718e-15	conc2_R - conc2_C	limma	0.000173179	0.00374093	TRUE	enriched hit	6.23019
PDLIM1	O00151	PDZ and LIM domain protein 1 OS=Homo sapiens GN=PDLIM1 PE=1 SV=4	3	1	1	1	6	3	13	6.62056	1.98095	23.6085	5.15569	0.00017977	0.00374093	0.414385	2.22045e-16	3.43718e-15	3.43718e-15	conc2_R - conc2_C	limma	0.00017977	0.00374093	TRUE	enriched hit	6.62056
EIF5	P55010	Eukaryotic translation initiation factor 5 OS=Homo sapiens GN=EIF5 PE=1 SV=2	3	1	1	1	6	3	4	5.93401	1.16717	22.4005	4.26753	0.000899671	0.0178707	-1.23822	1.77636e-15	2.62475e-14	7.5068e-12	conc2_R - conc2_C	limma	0.000899671	0.0178707	TRUE	enriched hit	5.93401
MATR3	A0A0R4J2E8|A8MXP9|D6REM6|P43243	Matrin-3 OS=Homo sapiens GN=MATR3 PE=1 SV=1|Matrin-3 OS=Homo sapiens GN=MATR3 PE=1 SV=1|Matrin-3 OS=Homo sapiens GN=MATR3 PE=1 SV=1|Matrin-3 OS=Homo sapiens GN=MATR3 PE=1 SV=2	3	1	1	1	6	3	4	5.758	1.07986	22.214	4.05172	0.00134895	0.0250794	-1.65079	4.08562e-14	5.60573e-13	7.5068e-12	conc2_R - conc2_C	limma	0.00134895	0.0250794	TRUE	enriched hit	5.758
PARP1	P09874	Poly [ADP-ribose] polymerase 1 OS=Homo sapiens GN=PARP1 PE=1 SV=4	2	1	1	NA	6	2	3	5.82884	0.676486	21.9789	4.04068	0.00137736	0.0250794	-1.55571	4.79616e-14	6.49627e-13	2.29535e-11	conc2_R - conc2_C	limma	0.00137736	0.0250794	TRUE	enriched hit	5.82884
RBM10	A0A0A0MR66|P98175|P98175-2|P98175-3|P98175-4	RNA binding motif protein 10, isoform CRA_d OS=Homo sapiens GN=RBM10 PE=1 SV=1|RNA-binding protein 10 OS=Homo sapiens GN=RBM10 PE=1 SV=3|Isoform 2 of RNA-binding protein 10 OS=Homo sapiens GN=RBM10|Isoform 3 of RNA-binding protein 10 OS=Homo sapiens GN=RBM10|Isoform 4 of RNA-binding protein 10 OS=Homo sapiens GN=RBM10	2	1	NA	1	6	2	5	5.65651	0.795388	22.1462	3.97692	0.00155388	0.0271619	-1.67788	1.18572e-13	1.54178e-12	2.70079e-09	conc2_R - conc2_C	limma	0.00155388	0.0271619	TRUE	enriched hit	5.65651
ATP5E	P56381	ATP synthase subunit epsilon, mitochondrial OS=Homo sapiens GN=ATP5E PE=1 SV=2	2	1	1	NA	6	2	2	6.18451	-0.36857	22.8063	-3.66208	0.00283203	0.0475999	-2.28356	8.42681e-12	1.05359e-10	6.25006e-09	conc2_R - conc2_C	limma	0.00283203	0.0475999	FALSE	no hit	6.18451
TFRC	P02786	Transferrin receptor protein 1 OS=Homo sapiens GN=TFRC PE=1 SV=2	3	1	1	1	6	3	7	5.95059	0.572236	23.3088	3.56958	0.00338244	0.0547454	-2.58043	2.76534e-11	3.3294e-10	8.85145e-09	conc2_R - conc2_C	limma	0.00338244	0.0547454	FALSE	no hit	5.95059
ATP5A1	P25705|P25705-2|P25705-3	ATP synthase subunit alpha, mitochondrial OS=Homo sapiens GN=ATP5A1 PE=1 SV=1|Isoform 2 of ATP synthase subunit alpha, mitochondrial OS=Homo sapiens GN=ATP5A1|Isoform 3 of ATP synthase subunit alpha, mitochondrial OS=Homo sapiens GN=ATP5A1	3	1	1	1	6	3	7	6.18854	0.388794	24.1638	3.49932	0.0038721	0.0602345	-2.71622	6.68816e-11	7.64448e-10	8.85145e-09	conc2_R - conc2_C	limma	0.0038721	0.0602345	FALSE	no hit	6.18854
UBB|UBC|RPS27A|UBA52	B4DV12|F5GXK7|F5GYU3|F5H265|F5H2Z3|F5H388|F5H6Q2|F5H747|J3QKN0|J3QS39|J3QTR3|P0CG47|P0CG48|P62979|P62987|Q5PY61|Q96C32	Polyubiquitin-B OS=Homo sapiens GN=UBB PE=1 SV=1|Polyubiquitin-C (Fragment) OS=Homo sapiens GN=UBC PE=1 SV=2|Polyubiquitin-C (Fragment) OS=Homo sapiens GN=UBC PE=1 SV=1|Polyubiquitin-C (Fragment) OS=Homo sapiens GN=UBC PE=1 SV=1|Polyubiquitin-C (Fragment) OS=Homo sapiens GN=UBC PE=1 SV=1|Polyubiquitin-C (Fragment) OS=Homo sapiens GN=UBC PE=1 SV=1|Polyubiquitin-C (Fragment) OS=Homo sapiens GN=UBC …	3	1	1	1	6	3	7	7.08128	0.437725	24.8296	3.4828	0.00399726	0.0602345	-2.74813	8.21117e-11	9.20424e-10	9.08519e-08	conc2_R - conc2_C	limma	0.00399726	0.0602345	FALSE	no hit	7.08128
MSR1	B4DDJ5|P21757|P21757-2|P21757-3	Isoform II of Macrophage scavenger receptor types I and II OS=Homo sapiens GN=MSR1|Isoform III of Macrophage scavenger receptor types I and II OS=Homo sapiens GN=MSR1|Macrophage scavenger receptor types I and II OS=Homo sapiens GN=MSR1 PE=1 SV=1	3	1	1	1	6	3	6	6.17851	0.563255	22.8446	3.35473	0.0051173	0.0745421	-2.99536	3.90521e-10	4.21704e-09	9.08519e-08	conc2_R - conc2_C	limma	0.0051173	0.0745421	FALSE	no hit	6.17851
AP1B1	Q10567|Q10567-2|Q10567-3	AP-1 complex subunit beta-1 OS=Homo sapiens GN=AP1B1 PE=1 SV=2|Isoform B of AP-1 complex subunit beta-1 OS=Homo sapiens GN=AP1B1|Isoform C of AP-1 complex subunit beta-1 OS=Homo sapiens GN=AP1B1	2	1	1	NA	6	2	4	5.6666	0.56115	22.5609	3.31303	0.00554641	0.0781865	-2.9561	6.41074e-10	6.72245e-09	1.19047e-07	conc2_R - conc2_C	limma	0.00554641	0.0781865	FALSE	no hit	5.6666
RPS28	P62857	40S ribosomal protein S28 OS=Homo sapiens GN=RPS28 PE=1 SV=1	2	1	1	NA	6	2	2	5.81386	-0.661834	21.6172	-3.27457	0.00597414	0.0815843	-3.02999	1.00729e-09	1.02326e-08	6.75041e-07	conc2_R - conc2_C	limma	0.00597414	0.0815843	FALSE	no hit	5.81386
ALDH2	P05091	Aldehyde dehydrogenase, mitochondrial OS=Homo sapiens GN=ALDH2 PE=1 SV=2	3	1	1	1	6	3	3	5.6716	0.35028	21.8242	3.17744	0.00720762	0.0954464	-3.33641	3.08387e-09	3.03783e-08	4.86153e-05	conc2_R - conc2_C	limma	0.00720762	0.0954464	FALSE	no hit	5.6716
STX12	Q86Y82	Syntaxin-12 OS=Homo sapiens GN=STX12 PE=1 SV=1	2	1	NA	1	6	2	3	5.96562	-0.250256	22.6061	-2.81412	0.0145262	0.186705	-3.90503	1.52636e-07	1.45935e-06	0.000120123	conc2_R - conc2_C	limma	0.0145262	0.186705	FALSE	no hit	5.96562
PLPP1	O14494	Phospholipid phosphatase 1 OS=Homo sapiens GN=PLPP1 PE=1 SV=1	3	1	1	1	6	3	2	5.89591	0.752154	21.4592	2.65499	0.0197031	0.246007	-4.32289	7.32597e-07	6.69529e-06	0.000120123	conc2_R - conc2_C	limma	0.0197031	0.246007	FALSE	no hit	5.89591
FDX1	P10109	Adrenodoxin, mitochondrial OS=Homo sapiens GN=FDX1 PE=1 SV=1	3	1	1	1	6	3	3	6.36278	0.52623	23.1054	2.62972	0.0206761	0.250985	-4.36949	9.32479e-07	8.39437e-06	0.000120123	conc2_R - conc2_C	limma	0.0206761	0.250985	FALSE	no hit	6.36278
PCYOX1	Q9UHG3	Prenylcysteine oxidase 1 OS=Homo sapiens GN=PCYOX1 PE=1 SV=3	2	1	NA	1	6	2	3	5.59945	0.605196	22.3521	2.59777	0.0219736	0.259526	-4.30592	1.26122e-06	1.10808e-05	0.000175635	conc2_R - conc2_C	limma	0.0219736	0.259526	FALSE	no hit	5.59945
PFDN2	Q9UHV9	Prefoldin subunit 2 OS=Homo sapiens GN=PFDN2 PE=1 SV=1	2	1	1	NA	6	2	2	5.59397	-0.333504	21.7314	-2.55956	0.0236287	0.27173	-4.37572	1.80151e-06	1.54111e-05	0.000415112	conc2_R - conc2_C	limma	0.0236287	0.27173	FALSE	no hit	5.59397
IGSF1	Q8N6C5|Q8N6C5-2|Q8N6C5-4	Immunoglobulin superfamily member 1 OS=Homo sapiens GN=IGSF1 PE=1 SV=3|Isoform 2 of Immunoglobulin superfamily member 1 OS=Homo sapiens GN=IGSF1|Isoform 4 of Immunoglobulin superfamily member 1 OS=Homo sapiens GN=IGSF1	2	NA	1	1	6	2	3	5.53871	0.772132	20.6775	2.50113	0.0263954	0.295763	-3.65253	3.07849e-06	2.56599e-05	0.000839195	conc2_R - conc2_C	limma	0.0263954	0.295763	FALSE	no hit	5.53871
MTX1	A0A0A0MRK6|Q13505|Q13505-3	Metaxin 1, isoform CRA_b OS=Homo sapiens GN=MTX1 PE=1 SV=1|Metaxin-1 OS=Homo sapiens GN=MTX1 PE=1 SV=2|Isoform 3 of Metaxin-1 OS=Homo sapiens GN=MTX1	3	1	1	1	6	3	3	5.84542	0.300018	22.446	2.43315	0.0300076	0.327833	-4.72695	5.66005e-06	4.59982e-05	0.00169645	conc2_R - conc2_C	limma	0.0300076	0.327833	FALSE	no hit	5.84542
ARL6IP5	O75915	PRA1 family protein 3 OS=Homo sapiens GN=ARL6IP5 PE=1 SV=1	2	1	1	NA	6	2	2	5.92305	-0.206216	22.1467	-2.35822	0.0345375	0.36812	-4.73748	1.08787e-05	8.62531e-05	0.00307526	conc2_R - conc2_C	limma	0.0345375	0.36812	FALSE	no hit	5.92305
ARFGAP1	E5RHC5|E5RHT6|F8VWH9|F8W1U7|Q8N6T3|Q8N6T3-2|Q8N6T3-3|Q8N6T3-4|Q8N6T3-5	ADP-ribosylation factor GTPase-activating protein 1 (Fragment) OS=Homo sapiens GN=ARFGAP1 PE=1 SV=1|ADP-ribosylation factor GTPase-activating protein 1 (Fragment) OS=Homo sapiens GN=ARFGAP1 PE=1 SV=2|ADP-ribosylation factor GTPase-activating protein 1 OS=Homo sapiens GN=ARFGAP1 PE=1 SV=1|ADP-ribosylation factor GTPase-activating protein 1 OS=Homo sapiens GN=ARFGAP1 PE=1 SV=2|Isoform 2 of ADP-ribo…	3	1	1	1	6	3	3	5.62679	0.453721	21.6569	2.22942	0.043881	0.456497	-5.08612	3.20098e-05	0.000240681	0.00307526	conc2_R - conc2_C	limma	0.043881	0.456497	FALSE	no hit	5.62679
COPS3	Q9UNS2|Q9UNS2-2	COP9 signalosome complex subunit 3 OS=Homo sapiens GN=COPS3 PE=1 SV=3|Isoform 2 of COP9 signalosome complex subunit 3 OS=Homo sapiens GN=COPS3	3	1	1	1	6	3	6	6.12637	-0.2054	22.9189	-2.20673	0.0457572	0.456497	-5.1253	3.84934e-05	0.000284915	0.00307526	conc2_R - conc2_C	limma	0.0457572	0.456497	FALSE	no hit	6.12637
ERH	P84090	Enhancer of rudimentary homolog OS=Homo sapiens GN=ERH PE=1 SV=1	3	1	1	1	6	3	3	6.63501	-0.279408	23.5219	-2.20429	0.045963	0.456497	-5.12949	3.92594e-05	0.000290049	0.00755776	conc2_R - conc2_C	limma	0.045963	0.456497	FALSE	no hit	6.63501
CKAP4	Q07065	Cytoskeleton-associated protein 4 OS=Homo sapiens GN=CKAP4 PE=1 SV=2	3	1	1	1	6	3	9	5.63251	0.41003	23.2179	2.14604	0.0511509	0.496732	-5.22914	6.25088e-05	0.000451554	0.0146391	conc2_R - conc2_C	limma	0.0511509	0.496732	FALSE	no hit	5.63251
CAPZB	B1AK87|B1AK88|P47756|P47756-2	Capping protein (Actin filament) muscle Z-line, beta, isoform CRA_a OS=Homo sapiens GN=CAPZB PE=1 SV=1|Capping protein (Actin filament) muscle Z-line, beta, isoform CRA_d OS=Homo sapiens GN=CAPZB PE=1 SV=1|F-actin-capping protein subunit beta OS=Homo sapiens GN=CAPZB PE=1 SV=4|Isoform 2 of F-actin-capping protein subunit beta OS=Homo sapiens GN=CAPZB	2	1	NA	1	6	2	4	5.92733	0.244049	22.5358	2.04908	0.0610138	0.579632	-5.26821	0.000132229	0.000923429	0.0146391	conc2_R - conc2_C	limma	0.0610138	0.579632	FALSE	no hit	5.92733
RAB1A	P62820	Ras-related protein Rab-1A OS=Homo sapiens GN=RAB1A PE=1 SV=3	3	1	1	1	6	3	3	6.2928	-0.220272	23.7679	-1.99689	0.0670253	0.611888	-5.47827	0.000195384	0.00132458	0.0146391	conc2_R - conc2_C	limma	0.0670253	0.611888	FALSE	no hit	6.2928
STIP1	P31948|P31948-2|P31948-3	Isoform 2 of Stress-induced-phosphoprotein 1 OS=Homo sapiens GN=STIP1|Isoform 3 of Stress-induced-phosphoprotein 1 OS=Homo sapiens GN=STIP1|Stress-induced-phosphoprotein 1 OS=Homo sapiens GN=STIP1 PE=1 SV=1	3	1	1	1	6	3	16	6.38619	-0.193552	25.3598	-1.99536	0.0672097	0.611888	-5.48078	0.000197609	0.00133828	0.0490316	conc2_R - conc2_C	limma	0.0672097	0.611888	FALSE	no hit	6.38619
TMEM214	Q6NUQ4|Q6NUQ4-2	Transmembrane protein 214 OS=Homo sapiens GN=TMEM214 PE=1 SV=2|Isoform 2 of Transmembrane protein 214 OS=Homo sapiens GN=TMEM214	2	1	1	NA	6	2	3	5.77527	0.213157	22.9006	1.90358	0.0791438	0.705833	-5.50499	0.000383982	0.0025352	0.0490316	conc2_R - conc2_C	limma	0.0791438	0.705833	FALSE	no hit	5.77527
TMED9	Q9BVK6	Transmembrane emp24 domain-containing protein 9 OS=Homo sapiens GN=TMED9 PE=1 SV=2	3	1	1	1	6	3	5	6.00102	-0.170632	23.0426	-1.86621	0.0845326	0.738815	-5.68861	0.000499274	0.00324601	0.0653461	conc2_R - conc2_C	limma	0.0845326	0.738815	FALSE	no hit	6.00102
RAB5C	P51148|P51148-2	Ras-related protein Rab-5C OS=Homo sapiens GN=RAB5C PE=1 SV=2|Isoform 2 of Ras-related protein Rab-5C OS=Homo sapiens GN=RAB5C	3	1	1	1	6	3	4	6.38538	-0.185978	23.9936	-1.80229	0.0945204	0.80991	-5.7885	0.000774008	0.00489829	0.0653461	conc2_R - conc2_C	limma	0.0945204	0.80991	FALSE	no hit	6.38538
BCAP31	P51572|P51572-2	B-cell receptor-associated protein 31 OS=Homo sapiens GN=BCAP31 PE=1 SV=3|Isoform 2 of B-cell receptor-associated protein 31 OS=Homo sapiens GN=BCAP31	3	1	1	1	6	3	10	6.85549	-0.184448	25.5798	-1.77963	0.0983088	0.826172	-5.82342	0.000901313	0.00563448	0.0696044	conc2_R - conc2_C	limma	0.0983088	0.826172	FALSE	no hit	6.85549
SGTA	O43765	Small glutamine-rich tetratricopeptide repeat-containing protein alpha OS=Homo sapiens GN=SGTA PE=1 SV=1	3	1	1	1	6	3	5	5.84559	-0.201609	22.2129	-1.72228	0.108506	0.880623	-5.91058	0.00131511	0.0079267	0.0696044	conc2_R - conc2_C	limma	0.108506	0.880623	FALSE	no hit	5.84559
PEF1	Q9UBV8	Peflin OS=Homo sapiens GN=PEF1 PE=1 SV=1	3	1	1	1	6	3	4	6.04454	-0.229893	22.9059	-1.72059	0.108818	0.880623	-5.91311	0.00132955	0.00800373	0.0857868	conc2_R - conc2_C	limma	0.108818	0.880623	FALSE	no hit	6.04454
TMED4	Q7Z7H5|Q7Z7H5-2	Transmembrane emp24 domain-containing protein 4 OS=Homo sapiens GN=TMED4 PE=1 SV=1|Isoform 2 of Transmembrane emp24 domain-containing protein 4 OS=Homo sapiens GN=TMED4	3	1	1	1	6	3	4	5.77673	-0.129939	22.7758	-1.63584	0.125636	0.993156	-6.03848	0.00227754	0.0128553	0.0857868	conc2_R - conc2_C	limma	0.125636	0.993156	FALSE	no hit	5.77673
RAB11B	Q15907	Ras-related protein Rab-11B OS=Homo sapiens GN=RAB11B PE=1 SV=4	3	1	1	1	6	3	8	6.7569	-0.149237	24.6928	-1.61463	0.130184	0.993156	-6.06921	0.00259648	0.0143543	0.0857868	conc2_R - conc2_C	limma	0.130184	0.993156	FALSE	no hit	6.7569
RAB35	F5H157|Q15286	Ras-related protein Rab-35 (Fragment) OS=Homo sapiens GN=RAB35 PE=1 SV=1|Ras-related protein Rab-35 OS=Homo sapiens GN=RAB35 PE=1 SV=1	3	1	1	1	6	3	3	5.75417	-0.181115	22.3442	-1.6113	0.130911	0.993156	-6.07401	0.00265009	0.0146002	0.0857868	conc2_R - conc2_C	limma	0.130911	0.993156	FALSE	no hit	5.75417
TIMM8A	O60220	Mitochondrial import inner membrane translocase subunit Tim8 A OS=Homo sapiens GN=TIMM8A PE=1 SV=1	3	1	1	1	6	3	3	6.46253	-0.21831	23.8167	-1.5981	0.133827	0.993156	-6.09297	0.00287276	0.0156039	0.0857868	conc2_R - conc2_C	limma	0.133827	0.993156	FALSE	no hit	6.46253
THOP1	P52888	Thimet oligopeptidase OS=Homo sapiens GN=THOP1 PE=1 SV=2	2	1	NA	1	6	2	3	5.69186	0.208708	22.0853	1.58944	0.135771	0.993156	-5.98038	0.00302806	0.0162873	0.0857868	conc2_R - conc2_C	limma	0.135771	0.993156	FALSE	no hit	5.69186
CFL1	E9PP50|P23528	Cofilin-1 (Fragment) OS=Homo sapiens GN=CFL1 PE=1 SV=7|Cofilin-1 OS=Homo sapiens GN=CFL1 PE=1 SV=3	2	1	1	NA	6	2	3	6.01307	0.396859	22.7324	1.57861	0.138236	0.993156	-5.99578	0.00323301	0.0171691	0.0857868	conc2_R - conc2_C	limma	0.138236	0.993156	FALSE	no hit	6.01307
CCT4	P50991|P50991-2	T-complex protein 1 subunit delta OS=Homo sapiens GN=CCT4 PE=1 SV=4|Isoform 2 of T-complex protein 1 subunit delta OS=Homo sapiens GN=CCT4	3	1	1	1	6	3	2	5.7783	-0.244843	21.9939	-1.57688	0.138633	0.993156	-6.12324	0.00326685	0.0173125	0.0857868	conc2_R - conc2_C	limma	0.138633	0.993156	FALSE	no hit	5.7783
TIMM13	Q9Y5L4	Mitochondrial import inner membrane translocase subunit Tim13 OS=Homo sapiens GN=TIMM13 PE=1 SV=1	2	1	1	NA	6	2	4	5.72898	0.145815	21.3253	1.54861	0.145264	0.997679	-6.03806	0.00386819	0.019765	0.0857868	conc2_R - conc2_C	limma	0.145264	0.997679	FALSE	no hit	5.72898
HSPA8	E9PKE3|P11142	Heat shock cognate 71 kDa protein OS=Homo sapiens GN=HSPA8 PE=1 SV=1|Heat shock cognate 71 kDa protein OS=Homo sapiens GN=HSPA8 PE=1 SV=1	3	1	1	1	6	3	10	6.25671	-0.232099	24.4866	-1.54691	0.145671	0.997679	-6.16551	0.00390742	0.0199189	0.0857868	conc2_R - conc2_C	limma	0.145671	0.997679	FALSE	no hit	6.25671
RAB1B	Q9H0U4	Ras-related protein Rab-1B OS=Homo sapiens GN=RAB1B PE=1 SV=1	3	1	1	1	6	3	3	5.97234	-0.178567	23.0591	-1.54429	0.146301	0.997679	-6.16918	0.00396855	0.0201573	0.0890732	conc2_R - conc2_C	limma	0.146301	0.997679	FALSE	no hit	5.97234
GDI2	P50395	Rab GDP dissociation inhibitor beta OS=Homo sapiens GN=GDI2 PE=1 SV=2	3	1	1	1	6	3	2	6.18841	-0.164679	23.3381	-1.52961	0.149871	0.997679	-6.18965	0.00432705	0.0215379	0.0890732	conc2_R - conc2_C	limma	0.149871	0.997679	FALSE	no hit	6.18841
HSPA9	P38646	Stress-70 protein, mitochondrial OS=Homo sapiens GN=HSPA9 PE=1 SV=2	3	1	1	1	6	3	6	5.83281	-0.286086	23.4748	-1.5223	0.151678	0.997679	-6.1998	0.00451657	0.0222457	0.10427	conc2_R - conc2_C	limma	0.151678	0.997679	FALSE	no hit	5.83281
MTCH2	E9PIE4|Q9Y6C9	Mitochondrial carrier homolog 2 (Fragment) OS=Homo sapiens GN=MTCH2 PE=1 SV=7|Mitochondrial carrier homolog 2 OS=Homo sapiens GN=MTCH2 PE=1 SV=1	2	1	1	NA	6	2	2	6.15759	0.174424	22.111	1.50024	0.157239	0.997679	-6.10505	0.00513427	0.0245712	0.10427	conc2_R - conc2_C	limma	0.157239	0.997679	FALSE	no hit	6.15759
EEF1D	A0A087X1X7|E9PK01|E9PRY8|P29692|P29692-2	Elongation factor 1-delta OS=Homo sapiens GN=EEF1D PE=1 SV=1|Elongation factor 1-delta (Fragment) OS=Homo sapiens GN=EEF1D PE=1 SV=1|Elongation factor 1-delta OS=Homo sapiens GN=EEF1D PE=1 SV=1|Elongation factor 1-delta OS=Homo sapiens GN=EEF1D PE=1 SV=5|Isoform 2 of Elongation factor 1-delta OS=Homo sapiens GN=EEF1D	3	1	1	1	6	3	7	5.88517	-0.182348	22.9991	-1.49944	0.157445	0.997679	-6.23131	0.00515808	0.0246582	0.120971	conc2_R - conc2_C	limma	0.157445	0.997679	FALSE	no hit	5.88517
RHEB	C9J931|Q15382	GTP-binding protein Rheb OS=Homo sapiens GN=RHEB PE=1 SV=1|GTP-binding protein Rheb OS=Homo sapiens GN=RHEB PE=1 SV=1	3	1	1	1	6	3	3	5.85721	-0.19781	22.8306	-1.47551	0.163678	0.997679	-6.26392	0.00591667	0.0274614	0.120971	conc2_R - conc2_C	limma	0.163678	0.997679	FALSE	no hit	5.85721
TMED2	F5GX39|Q15363	Transmembrane emp24 domain-containing protein 2 OS=Homo sapiens GN=TMED2 PE=1 SV=1	3	1	1	1	6	3	3	6.16553	-0.176909	23.1017	-1.47481	0.163865	0.997679	-6.26488	0.00594056	0.027547	0.120971	conc2_R - conc2_C	limma	0.163865	0.997679	FALSE	no hit	6.16553
EPHX1	P07099	Epoxide hydrolase 1 OS=Homo sapiens GN=EPHX1 PE=1 SV=1	3	1	1	1	6	3	6	6.00481	-0.176875	23.3103	-1.46151	0.167421	0.997679	-6.28283	0.00640588	0.0291841	0.120971	conc2_R - conc2_C	limma	0.167421	0.997679	FALSE	no hit	6.00481
TRIM11	Q96F44|Q96F44-3|R4GMV1|R4GNB9	E3 ubiquitin-protein ligase TRIM11 (Fragment) OS=Homo sapiens GN=TRIM11 PE=1 SV=1|E3 ubiquitin-protein ligase TRIM11 OS=Homo sapiens GN=TRIM11 PE=1 SV=1|E3 ubiquitin-protein ligase TRIM11 OS=Homo sapiens GN=TRIM11 PE=1 SV=2|Isoform 3 of E3 ubiquitin-protein ligase TRIM11 OS=Homo sapiens GN=TRIM11	2	NA	1	1	6	2	3	5.84434	0.534825	21.1413	1.45497	0.169193	0.997679	-5.27503	0.00664662	0.0300089	0.15035	conc2_R - conc2_C	limma	0.169193	0.997679	FALSE	no hit	5.84434
CD63	F8VNT9|F8VV56|F8VWK8|F8W022|P08962|P08962-2|P08962-3	CD63 antigen (Fragment) OS=Homo sapiens GN=CD63 PE=1 SV=1|CD63 antigen OS=Homo sapiens GN=CD63 PE=1 SV=1|CD63 antigen OS=Homo sapiens GN=CD63 PE=1 SV=2|Isoform 2 of CD63 antigen OS=Homo sapiens GN=CD63|Isoform 3 of CD63 antigen OS=Homo sapiens GN=CD63|Tetraspanin (Fragment) OS=Homo sapiens GN=CD63 PE=1 SV=1	3	1	1	1	6	3	3	6.25977	0.236226	22.7839	1.44001	0.17331	0.997679	-6.31163	0.00722848	0.0320755	0.15035	conc2_R - conc2_C	limma	0.17331	0.997679	FALSE	no hit	6.25977
SURF4	B7Z1G8|O15260|O15260-2|Q5T8U5	Isoform 2 of Surfeit locus protein 4 OS=Homo sapiens GN=SURF4|Surfeit 4 OS=Homo sapiens GN=SURF4 PE=1 SV=1|Surfeit 4, isoform CRA_b OS=Homo sapiens GN=SURF4 PE=1 SV=1|Surfeit locus protein 4 OS=Homo sapiens GN=SURF4 PE=1 SV=3	2	1	NA	1	6	2	3	5.97464	0.193114	22.7951	1.42259	0.178205	0.997679	-6.20943	0.00796275	0.0345842	0.15035	conc2_R - conc2_C	limma	0.178205	0.997679	FALSE	no hit	5.97464
LBR	Q14739	Lamin-B receptor OS=Homo sapiens GN=LBR PE=1 SV=2	2	1	1	NA	6	2	2	5.66655	0.205514	22.2199	1.42098	0.178665	0.997679	-6.21155	0.00803415	0.0348225	0.152578	conc2_R - conc2_C	limma	0.178665	0.997679	FALSE	no hit	5.66655
RAB7A	C9IZZ0|C9J4V0|C9J8S3|P51149	Ras-related protein Rab-7a (Fragment) OS=Homo sapiens GN=RAB7A PE=1 SV=1|Ras-related protein Rab-7a OS=Homo sapiens GN=RAB7A PE=1 SV=1	3	1	1	1	6	3	5	6.44895	-0.180612	23.5485	-1.39408	0.186467	0.997679	-6.37209	0.0093101	0.0389414	0.152578	conc2_R - conc2_C	limma	0.186467	0.997679	FALSE	no hit	6.44895
TBCA	E5RIW3|E5RJD8|O75347	Tubulin-specific chaperone A OS=Homo sapiens GN=TBCA PE=1 SV=1|Tubulin-specific chaperone A OS=Homo sapiens GN=TBCA PE=1 SV=1|Tubulin-specific chaperone A OS=Homo sapiens GN=TBCA PE=1 SV=3	3	1	1	1	6	3	6	6.3496	-0.551701	23.9297	-1.39154	0.187216	0.997679	-6.37538	0.00943902	0.0393416	0.152578	conc2_R - conc2_C	limma	0.187216	0.997679	FALSE	no hit	6.3496
NME2|NME1-NME2	P22392-2|Q32Q12	Isoform 3 of Nucleoside diphosphate kinase B OS=Homo sapiens GN=NME2|Nucleoside diphosphate kinase OS=Homo sapiens GN=NME1-NME2 PE=1 SV=1	2	1	1	NA	6	2	2	6.40563	0.318674	22.0426	1.38505	0.189147	0.997679	-6.25843	0.0097769	0.0403772	0.152578	conc2_R - conc2_C	limma	0.189147	0.997679	FALSE	no hit	6.40563
MYL6	B7Z6Z4|F8W1R7|G3V1V0|G8JLA2|J3KND3|P60660|P60660-2	Myosin light polypeptide 6 OS=Homo sapiens GN=MYL6 PE=1 SV=1|Myosin light polypeptide 6 OS=Homo sapiens GN=MYL6 PE=1 SV=1|Myosin light polypeptide 6 OS=Homo sapiens GN=MYL6 PE=1 SV=1|Myosin light polypeptide 6 OS=Homo sapiens GN=MYL6 PE=1 SV=1|Myosin light polypeptide 6 OS=Homo sapiens GN=MYL6 PE=1 SV=1|Myosin light polypeptide 6 OS=Homo sapiens GN=MYL6 PE=1 SV=2|Isoform Smooth muscle of Myosin l…	3	1	1	1	6	3	6	6.23188	-0.235938	23.6132	-1.37842	0.191138	0.997679	-6.39237	0.0101335	0.0414498	0.152578	conc2_R - conc2_C	limma	0.191138	0.997679	FALSE	no hit	6.23188
ADPGK	Q9BRR6|Q9BRR6-2|Q9BRR6-3|Q9BRR6-4	ADP-dependent glucokinase OS=Homo sapiens GN=ADPGK PE=1 SV=1|Isoform 2 of ADP-dependent glucokinase OS=Homo sapiens GN=ADPGK|Isoform 3 of ADP-dependent glucokinase OS=Homo sapiens GN=ADPGK|Isoform 4 of ADP-dependent glucokinase OS=Homo sapiens GN=ADPGK	2	1	1	NA	6	2	3	5.88863	0.139456	22.4488	1.36745	0.194465	0.997679	-6.28108	0.010748	0.0432509	0.152578	conc2_R - conc2_C	limma	0.194465	0.997679	FALSE	no hit	5.88863
PTBP1	A6NLN1|P26599|P26599-2|P26599-3	Polypyrimidine tract binding protein 1, isoform CRA_b OS=Homo sapiens GN=PTBP1 PE=1 SV=4|Polypyrimidine tract-binding protein 1 OS=Homo sapiens GN=PTBP1 PE=1 SV=1|Isoform 2 of Polypyrimidine tract-binding protein 1 OS=Homo sapiens GN=PTBP1|Isoform 3 of Polypyrimidine tract-binding protein 1 OS=Homo sapiens GN=PTBP1	3	1	1	1	6	3	5	6.05614	-0.146359	23.3852	-1.36568	0.195007	0.997679	-6.40874	0.0108503	0.0435451	0.165116	conc2_R - conc2_C	limma	0.195007	0.997679	FALSE	no hit	6.05614
YARS	P54577	Tyrosine--tRNA ligase, cytoplasmic OS=Homo sapiens GN=YARS PE=1 SV=4	3	1	1	1	6	3	4	5.74578	-0.125093	22.8427	-1.3571	0.197649	0.997679	-6.41971	0.0113583	0.0450277	0.266236	conc2_R - conc2_C	limma	0.197649	0.997679	FALSE	no hit	5.74578
LYZ	A0A0B4J259|F8VV32|P61626	Lysozyme C OS=Homo sapiens GN=LYZ PE=1 SV=1	3	1	1	1	6	3	6	6.54858	-0.50628	23.5994	-1.31684	0.210442	0.997679	-6.47045	0.0140346	0.0535052	0.266236	conc2_R - conc2_C	limma	0.210442	0.997679	FALSE	no hit	6.54858
HSPA1B|HSPA1A	A0A0G2JIW1|P0DMV8|P0DMV9	Heat shock 70 kDa protein 1B OS=Homo sapiens GN=HSPA1B PE=1 SV=1|Heat shock 70 kDa protein 1A OS=Homo sapiens GN=HSPA1A PE=1 SV=1|Heat shock 70 kDa protein 1B OS=Homo sapiens GN=HSPA1B PE=1 SV=1	3	1	1	1	6	3	16	7.38183	-0.144982	25.8827	-1.29762	0.216779	0.997679	-6.49426	0.0154977	0.0578708	0.266236	conc2_R - conc2_C	limma	0.216779	0.997679	FALSE	no hit	7.38183
EEF1E1	O43324	Eukaryotic translation elongation factor 1 epsilon-1 OS=Homo sapiens GN=EEF1E1 PE=1 SV=1	2	1	1	NA	6	2	3	5.83209	0.153695	22.7636	1.29689	0.217023	0.997679	-6.36964	0.0155559	0.0580407	0.266236	conc2_R - conc2_C	limma	0.217023	0.997679	FALSE	no hit	5.83209
PNP	P00491	Purine nucleoside phosphorylase OS=Homo sapiens GN=PNP PE=1 SV=2	2	1	1	NA	6	2	3	5.58822	0.105441	22.0299	1.2921	0.218628	0.997679	-6.37552	0.0159421	0.0591613	0.266236	conc2_R - conc2_C	limma	0.218628	0.997679	FALSE	no hit	5.58822
CHCHD3	C9JRZ6|Q9NX63	MICOS complex subunit OS=Homo sapiens GN=CHCHD3 PE=1 SV=1|MICOS complex subunit MIC19 OS=Homo sapiens GN=CHCHD3 PE=1 SV=1	3	1	1	1	6	3	7	6.50336	-0.184702	24.4732	-1.28612	0.220645	0.997679	-6.50838	0.0164363	0.0605782	0.266236	conc2_R - conc2_C	limma	0.220645	0.997679	FALSE	no hit	6.50336
VAMP7	P51809|P51809-2	Isoform 2 of Vesicle-associated membrane protein 7 OS=Homo sapiens GN=VAMP7|Vesicle-associated membrane protein 7 OS=Homo sapiens GN=VAMP7 PE=1 SV=3	2	1	1	NA	6	2	4	5.96444	-0.193007	22.925	-1.28522	0.22095	0.997679	-6.38394	0.0165117	0.0607926	0.266236	conc2_R - conc2_C	limma	0.22095	0.997679	FALSE	no hit	5.96444
MLEC	Q14165	Malectin OS=Homo sapiens GN=MLEC PE=1 SV=1	3	1	1	1	6	3	3	5.82056	-0.15385	22.4346	-1.27843	0.223261	0.997679	-6.51776	0.0170913	0.0624261	0.298538	conc2_R - conc2_C	limma	0.223261	0.997679	FALSE	no hit	5.82056
NDUFV1	E9PQP1|G3V0I5|P49821|P49821-2	NADH dehydrogenase [ubiquinone] flavoprotein 1, mitochondrial (Fragment) OS=Homo sapiens GN=NDUFV1 PE=1 SV=1|NADH dehydrogenase (Ubiquinone) flavoprotein 1, 51kDa, isoform CRA_c OS=Homo sapiens GN=NDUFV1 PE=1 SV=1|NADH dehydrogenase [ubiquinone] flavoprotein 1, mitochondrial OS=Homo sapiens GN=NDUFV1 PE=1 SV=4|Isoform 2 of NADH dehydrogenase [ubiquinone] flavoprotein 1, mitochondrial OS=Homo sapi…	2	1	NA	1	6	2	3	5.68262	0.144402	22.2898	1.26005	0.229612	0.997679	-6.41444	0.0187505	0.0671238	0.298538	conc2_R - conc2_C	limma	0.229612	0.997679	FALSE	no hit	5.68262
CYB5A	P00167|P00167-2	Cytochrome b5 OS=Homo sapiens GN=CYB5A PE=1 SV=2|Isoform 2 of Cytochrome b5 OS=Homo sapiens GN=CYB5A	3	1	1	1	6	3	3	5.8376	0.168305	21.2425	1.23994	0.236729	0.997679	-6.56409	0.0207268	0.072481	0.298538	conc2_R - conc2_C	limma	0.236729	0.997679	FALSE	no hit	5.8376
PDCD10	C9J5C3|C9J6F3|C9JND6|C9JSA3|H7C5M9|Q9BUL8	Programmed cell death protein 10 (Fragment) OS=Homo sapiens GN=PDCD10 PE=1 SV=1|Programmed cell death protein 10 OS=Homo sapiens GN=PDCD10 PE=1 SV=1|Programmed cell death protein 10 (Fragment) OS=Homo sapiens GN=PDCD10 PE=1 SV=1|Programmed cell death protein 10 (Fragment) OS=Homo sapiens GN=PDCD10 PE=1 SV=1|Programmed cell death protein 10 (Fragment) OS=Homo sapiens GN=PDCD10 PE=1 SV=1|Programmed…	3	1	1	1	6	3	3	5.88329	-0.120278	22.6398	-1.23619	0.238072	0.997679	-6.56854	0.0211139	0.0735012	0.298538	conc2_R - conc2_C	limma	0.238072	0.997679	FALSE	no hit	5.88329
EEF1A1|EEF1A1P5	P68104|Q5VTE0	Elongation factor 1-alpha 1 OS=Homo sapiens GN=EEF1A1 PE=1 SV=1|Putative elongation factor 1-alpha-like 3 OS=Homo sapiens GN=EEF1A1P5 PE=5 SV=1	3	1	1	1	6	3	10	6.99835	-0.162868	25.4439	-1.23554	0.238305	0.997679	-6.5693	0.0211814	0.0736784	0.298538	conc2_R - conc2_C	limma	0.238305	0.997679	FALSE	no hit	6.99835
BAX	Q07812|Q07812-2|Q07812-5|Q07812-8	Apoptosis regulator BAX OS=Homo sapiens GN=BAX PE=1 SV=1|Isoform Beta of Apoptosis regulator BAX OS=Homo sapiens GN=BAX|Isoform Epsilon of Apoptosis regulator BAX OS=Homo sapiens GN=BAX|Isoform Sigma of Apoptosis regulator BAX OS=Homo sapiens GN=BAX	3	1	1	1	6	3	5	6.70082	-0.180449	23.7798	-1.22852	0.240844	0.997679	-6.57761	0.021927	0.0756148	0.298538	conc2_R - conc2_C	limma	0.240844	0.997679	FALSE	no hit	6.70082
TIMM8B	G3XAN8|Q9Y5J9	Mitochondrial import inner membrane translocase subunit Tim8 B OS=Homo sapiens GN=TIMM8B PE=1 SV=1	3	1	1	1	6	3	3	6.46222	-0.153838	23.1664	-1.2133	0.246419	0.997679	-6.5955	0.0236214	0.0798942	0.298538	conc2_R - conc2_C	limma	0.246419	0.997679	FALSE	no hit	6.46222
DNAJC11	Q9NVH1|Q9NVH1-3	DnaJ homolog subfamily C member 11 OS=Homo sapiens GN=DNAJC11 PE=1 SV=2|Isoform 3 of DnaJ homolog subfamily C member 11 OS=Homo sapiens GN=DNAJC11	2	1	1	NA	6	2	3	5.77098	0.135781	21.5207	1.20194	0.250643	0.997679	-6.48305	0.024958	0.0831559	0.298538	conc2_R - conc2_C	limma	0.250643	0.997679	FALSE	no hit	5.77098
HIST1H4A	P62805	Histone H4 OS=Homo sapiens GN=HIST1H4A PE=1 SV=2	3	1	1	1	6	3	3	5.7326	0.175898	22.4347	1.19401	0.253627	0.997679	-6.61789	0.0259304	0.0854682	0.298538	conc2_R - conc2_C	limma	0.253627	0.997679	FALSE	no hit	5.7326
RANBP1	F6WQW2|P43487|P43487-2	Ran-specific GTPase-activating protein OS=Homo sapiens GN=RANBP1 PE=1 SV=1|Ran-specific GTPase-activating protein OS=Homo sapiens GN=RANBP1 PE=1 SV=1|Isoform 2 of Ran-specific GTPase-activating protein OS=Homo sapiens GN=RANBP1	2	1	NA	1	6	2	4	6.04189	-0.203681	23.7157	-1.19212	0.254342	0.997679	-6.49439	0.0261669	0.086023	0.298538	conc2_R - conc2_C	limma	0.254342	0.997679	FALSE	no hit	6.04189
PAICS	E9PBS1|P22234|P22234-2	Multifunctional protein ADE2 (Fragment) OS=Homo sapiens GN=PAICS PE=1 SV=1|Multifunctional protein ADE2 OS=Homo sapiens GN=PAICS PE=1 SV=3|Isoform 2 of Multifunctional protein ADE2 OS=Homo sapiens GN=PAICS	3	1	1	1	6	3	4	5.90775	0.193811	22.9442	1.17724	0.260026	0.997679	-6.63713	0.028094	0.0904391	0.298538	conc2_R - conc2_C	limma	0.260026	0.997679	FALSE	no hit	5.90775
FKBP1A	P62942	Peptidyl-prolyl cis-trans isomerase FKBP1A OS=Homo sapiens GN=FKBP1A PE=1 SV=2	2	1	1	NA	6	2	2	5.82573	-0.19802	21.5122	-1.16631	0.264262	0.997679	-6.52383	0.0295859	0.0937339	0.298538	conc2_R - conc2_C	limma	0.264262	0.997679	FALSE	no hit	5.82573
GALNT2	Q10471	Polypeptide N-acetylgalactosaminyltransferase 2 OS=Homo sapiens GN=GALNT2 PE=1 SV=1	3	1	1	1	6	3	4	5.82382	-0.120965	22.9268	-1.15625	0.268208	0.997679	-6.6609	0.031019	0.096802	0.298538	conc2_R - conc2_C	limma	0.268208	0.997679	FALSE	no hit	5.82382
FAM3C	Q92520	Protein FAM3C OS=Homo sapiens GN=FAM3C PE=1 SV=1	3	1	1	1	6	3	6	6.49879	-0.161822	24.4088	-1.14558	0.272445	0.997679	-6.67285	0.0326044	0.100091	0.298538	conc2_R - conc2_C	limma	0.272445	0.997679	FALSE	no hit	6.49879
SLC3A2	F5GZS6|J3KPF3|P08195|P08195-2|P08195-3|P08195-4	4F2 cell-surface antigen heavy chain OS=Homo sapiens GN=SLC3A2 PE=1 SV=1|4F2 cell-surface antigen heavy chain OS=Homo sapiens GN=SLC3A2 PE=1 SV=1|4F2 cell-surface antigen heavy chain OS=Homo sapiens GN=SLC3A2 PE=1 SV=3|Isoform 2 of 4F2 cell-surface antigen heavy chain OS=Homo sapiens GN=SLC3A2|Isoform 3 of 4F2 cell-surface antigen heavy chain OS=Homo sapiens GN=SLC3A2|Isoform 4 of 4F2 cell-surfac…	3	1	1	1	6	3	5	5.96481	0.147632	23.3655	1.13875	0.275183	0.997679	-6.68045	0.0336553	0.102212	0.298538	conc2_R - conc2_C	limma	0.275183	0.997679	FALSE	no hit	5.96481
HSPH1	A0A0A0MSM0|Q92598|Q92598-2|Q92598-3|Q92598-4	Heat shock protein 105 kDa OS=Homo sapiens GN=HSPH1 PE=1 SV=1|Heat shock protein 105 kDa OS=Homo sapiens GN=HSPH1 PE=1 SV=1|Isoform Beta of Heat shock protein 105 kDa OS=Homo sapiens GN=HSPH1|Isoform 3 of Heat shock protein 105 kDa OS=Homo sapiens GN=HSPH1|Isoform 4 of Heat shock protein 105 kDa OS=Homo sapiens GN=HSPH1	2	1	1	NA	6	2	3	5.72023	0.119674	21.8264	1.1333	0.277382	0.997679	-6.56072	0.0345137	0.103912	0.298538	conc2_R - conc2_C	limma	0.277382	0.997679	FALSE	no hit	5.72023
RAP2A|RAP2B|RAP2C	F6U784|P10114|P61225|Q9Y3L5	Ras-related protein Rap-2a OS=Homo sapiens GN=RAP2A PE=4 SV=1|Ras-related protein Rap-2a OS=Homo sapiens GN=RAP2A PE=1 SV=1|Ras-related protein Rap-2b OS=Homo sapiens GN=RAP2B PE=1 SV=1|Ras-related protein Rap-2c OS=Homo sapiens GN=RAP2C PE=1 SV=1	2	1	1	NA	6	2	2	5.83553	0.105835	22.475	1.131	0.278317	0.997679	-6.56327	0.034883	0.104634	0.298538	conc2_R - conc2_C	limma	0.278317	0.997679	FALSE	no hit	5.83553
PDCD6	A0A024QZ42|O75340	HCG1985580, isoform CRA_c OS=Homo sapiens GN=PDCD6 PE=1 SV=1|Programmed cell death protein 6 OS=Homo sapiens GN=PDCD6 PE=1 SV=1	3	1	1	1	6	3	3	5.8054	0.196965	21.842	1.11362	0.285437	0.997679	-6.7081	0.0377731	0.110106	0.298538	conc2_R - conc2_C	limma	0.285437	0.997679	FALSE	no hit	5.8054
COX5A	H3BNX8|H3BRM5|H3BV69|P20674	Cytochrome c oxidase subunit 5A, mitochondrial OS=Homo sapiens GN=COX5A PE=1 SV=1|Cytochrome c oxidase subunit 5A, mitochondrial OS=Homo sapiens GN=COX5A PE=1 SV=1|Cytochrome c oxidase subunit 5A, mitochondrial OS=Homo sapiens GN=COX5A PE=1 SV=1|Cytochrome c oxidase subunit 5A, mitochondrial OS=Homo sapiens GN=COX5A PE=1 SV=2	2	1	1	NA	6	2	2	6.67217	-0.146356	23.027	-1.11312	0.285647	0.997679	-6.58285	0.0378606	0.110267	0.298538	conc2_R - conc2_C	limma	0.285647	0.997679	FALSE	no hit	6.67217
SSBP1	A0A0G2JLD8|E7EUY5|Q04837	Single-stranded DNA-binding protein, mitochondrial (Fragment) OS=Homo sapiens GN=SSBP1 PE=1 SV=1|Single-stranded DNA-binding protein, mitochondrial (Fragment) OS=Homo sapiens GN=SSBP1 PE=1 SV=1|Single-stranded DNA-binding protein, mitochondrial OS=Homo sapiens GN=SSBP1 PE=1 SV=1	2	1	1	NA	6	2	4	6.23992	-0.191146	23.2308	-1.11051	0.286727	0.997679	-6.58569	0.0383121	0.111092	0.298538	conc2_R - conc2_C	limma	0.286727	0.997679	FALSE	no hit	6.23992
CNN3	Q15417|Q15417-3	Calponin-3 OS=Homo sapiens GN=CNN3 PE=1 SV=1|Isoform 3 of Calponin-3 OS=Homo sapiens GN=CNN3	2	1	1	NA	6	2	2	5.60266	0.126015	22.0258	1.10971	0.287058	0.997679	-6.58655	0.0384512	0.111345	0.298538	conc2_R - conc2_C	limma	0.287058	0.997679	FALSE	no hit	5.60266
HM13	Q8TCT9|Q8TCT9-2|Q8TCT9-5	Isoform 2 of Minor histocompatibility antigen H13 OS=Homo sapiens GN=HM13|Isoform 5 of Minor histocompatibility antigen H13 OS=Homo sapiens GN=HM13|Minor histocompatibility antigen H13 OS=Homo sapiens GN=HM13 PE=1 SV=1	3	1	1	1	6	3	3	6.30144	-0.102896	23.9702	-1.10812	0.28772	0.997679	-6.71408	0.0387298	0.11185	0.298538	conc2_R - conc2_C	limma	0.28772	0.997679	FALSE	no hit	6.30144
YWHAZ	E7EX29|P63104	14-3-3 protein zeta/delta (Fragment) OS=Homo sapiens GN=YWHAZ PE=1 SV=1|14-3-3 protein zeta/delta OS=Homo sapiens GN=YWHAZ PE=1 SV=1	3	1	1	1	6	3	9	6.49246	-0.242845	24.4744	-1.10399	0.289444	0.997679	-6.71856	0.0394619	0.113163	0.298538	conc2_R - conc2_C	limma	0.289444	0.997679	FALSE	no hit	6.49246
HSPE1	B8ZZL8|P61604	10 kDa heat shock protein, mitochondrial OS=Homo sapiens GN=HSPE1 PE=1 SV=1|10 kDa heat shock protein, mitochondrial OS=Homo sapiens GN=HSPE1 PE=1 SV=2	3	1	1	1	6	3	3	6.1557	-0.4668	22.929	-1.09833	0.29182	0.997679	-6.72468	0.0404845	0.114966	0.298538	conc2_R - conc2_C	limma	0.29182	0.997679	FALSE	no hit	6.1557
STMN1	P16949|P16949-2	Stathmin OS=Homo sapiens GN=STMN1 PE=1 SV=3|Isoform 2 of Stathmin OS=Homo sapiens GN=STMN1	3	1	1	1	6	3	2	5.78981	-0.359828	22.3695	-1.0973	0.292251	0.997679	-6.72578	0.040672	0.115293	0.298538	conc2_R - conc2_C	limma	0.292251	0.997679	FALSE	no hit	5.78981
DKFZp434B2017|SAR1B	Q9H029|Q9Y6B6	GTP-binding protein SAR1b OS=Homo sapiens GN=DKFZp434B2017 PE=1 SV=1|GTP-binding protein SAR1b OS=Homo sapiens GN=SAR1B PE=1 SV=1	3	1	1	1	6	3	4	6.50821	0.166096	23.3544	1.09251	0.294273	0.997679	-6.73093	0.0415572	0.11682	0.298538	conc2_R - conc2_C	limma	0.294273	0.997679	FALSE	no hit	6.50821
ATG3	Q9NT62|Q9NT62-2	Ubiquitin-like-conjugating enzyme ATG3 OS=Homo sapiens GN=ATG3 PE=1 SV=1|Isoform 2 of Ubiquitin-like-conjugating enzyme ATG3 OS=Homo sapiens GN=ATG3	2	NA	1	1	6	2	2	5.80495	-0.28185	21.979	-1.09176	0.294589	0.997679	-5.70056	0.0416969	0.117059	0.298538	conc2_R - conc2_C	limma	0.294589	0.997679	FALSE	no hit	5.80495
FIS1	Q9Y3D6	Mitochondrial fission 1 protein OS=Homo sapiens GN=FIS1 PE=1 SV=2	3	1	1	1	6	3	2	6.05486	-0.138239	22.7602	-1.09075	0.29502	0.997679	-6.73282	0.0418873	0.117383	0.299817	conc2_R - conc2_C	limma	0.29502	0.997679	FALSE	no hit	6.05486
VAMP8	B8ZZT4|Q9BV40	Vesicle-associated membrane protein 8 OS=Homo sapiens GN=VAMP8 PE=1 SV=1|Vesicle-associated membrane protein 8 OS=Homo sapiens GN=VAMP8 PE=1 SV=1	2	1	1	NA	6	2	3	5.88704	-0.129393	22.6295	-1.07548	0.301548	0.997679	-6.62323	0.0448389	0.122281	0.299817	conc2_R - conc2_C	limma	0.301548	0.997679	FALSE	no hit	5.88704
RAB14	P61106|X6RFL8	Ras-related protein Rab-14 (Fragment) OS=Homo sapiens GN=RAB14 PE=1 SV=1|Ras-related protein Rab-14 OS=Homo sapiens GN=RAB14 PE=1 SV=4	3	1	1	1	6	3	6	6.38279	-0.12446	24.265	-1.0673	0.305092	0.997679	-6.75772	0.0464925	0.124912	0.299817	conc2_R - conc2_C	limma	0.305092	0.997679	FALSE	no hit	6.38279
B4DLN1|MRPL12	B4DLN1|P52815	Uncharacterized protein OS=Homo sapiens PE=2 SV=1|39S ribosomal protein L12, mitochondrial OS=Homo sapiens GN=MRPL12 PE=1 SV=2	3	1	1	1	6	3	2	6.05815	-0.179355	23.0333	-1.06604	0.305638	0.997679	-6.75904	0.0467502	0.125315	0.299817	conc2_R - conc2_C	limma	0.305638	0.997679	FALSE	no hit	6.05815
FAM136A	E7EQY1|Q96C01	Protein FAM136A OS=Homo sapiens GN=FAM136A PE=1 SV=1|Protein FAM136A OS=Homo sapiens GN=FAM136A PE=1 SV=1	3	1	1	1	6	3	5	6.21212	-0.135311	23.9996	-1.06244	0.307209	0.997679	-6.76282	0.0474973	0.126473	0.299817	conc2_R - conc2_C	limma	0.307209	0.997679	FALSE	no hit	6.21212
YWHAE	P62258	14-3-3 protein epsilon OS=Homo sapiens GN=YWHAE PE=1 SV=1	3	1	1	1	6	3	10	6.5714	-0.246533	25.0536	-1.06173	0.30752	0.997679	-6.76356	0.0476461	0.126701	0.299817	conc2_R - conc2_C	limma	0.30752	0.997679	FALSE	no hit	6.5714
DDB1	Q16531	DNA damage-binding protein 1 OS=Homo sapiens GN=DDB1 PE=1 SV=1	3	1	1	1	6	3	8	5.82876	0.107819	23.8427	1.05951	0.308494	0.997679	-6.76589	0.0481137	0.127416	0.299817	conc2_R - conc2_C	limma	0.308494	0.997679	FALSE	no hit	5.82876
ST13	P50502	Hsc70-interacting protein OS=Homo sapiens GN=ST13 PE=1 SV=2	2	1	NA	1	6	2	9	6.40491	-0.091892	24.8293	-1.05783	0.309229	0.997679	-6.64177	0.0484684	0.127955	0.299817	conc2_R - conc2_C	limma	0.309229	0.997679	FALSE	no hit	6.40491
PSME1	Q06323|Q06323-2|Q06323-3	Proteasome activator complex subunit 1 OS=Homo sapiens GN=PSME1 PE=1 SV=1|Isoform 2 of Proteasome activator complex subunit 1 OS=Homo sapiens GN=PSME1|Isoform 3 of Proteasome activator complex subunit 1 OS=Homo sapiens GN=PSME1	2	1	1	NA	6	2	2	5.66036	-0.156794	21.5976	-1.0535	0.311139	0.997679	-6.64628	0.049397	0.129349	0.299817	conc2_R - conc2_C	limma	0.311139	0.997679	FALSE	no hit	5.66036
PDIA6	Q15084|Q15084-2|Q15084-3|Q15084-4|Q15084-5	Protein disulfide-isomerase A6 OS=Homo sapiens GN=PDIA6 PE=1 SV=1|Isoform 2 of Protein disulfide-isomerase A6 OS=Homo sapiens GN=PDIA6|Isoform 3 of Protein disulfide-isomerase A6 OS=Homo sapiens GN=PDIA6|Isoform 4 of Protein disulfide-isomerase A6 OS=Homo sapiens GN=PDIA6|Isoform 5 of Protein disulfide-isomerase A6 OS=Homo sapiens GN=PDIA6	3	1	1	1	6	3	6	6.17938	-0.110459	23.1721	-1.04986	0.312748	0.997679	-6.77595	0.0501881	0.130518	0.367072	conc2_R - conc2_C	limma	0.312748	0.997679	FALSE	no hit	6.17938
HMOX2	P30519	Heme oxygenase 2 OS=Homo sapiens GN=HMOX2 PE=1 SV=2	3	1	1	1	6	3	6	6.10179	-0.109747	24.0222	-1.04474	0.31502	0.997679	-6.78124	0.0513173	0.132396	0.631396	conc2_R - conc2_C	limma	0.31502	0.997679	FALSE	no hit	6.10179
GALNT1	Q10472	Polypeptide N-acetylgalactosaminyltransferase 1 OS=Homo sapiens GN=GALNT1 PE=1 SV=1	3	1	1	1	6	3	3	5.65584	0.152813	21.4395	1.02669	0.323132	0.997679	-6.79976	0.0554735	0.140729	0.631396	conc2_R - conc2_C	limma	0.323132	0.997679	FALSE	no hit	5.65584
RPSA	A0A0C4DG17|C9J9K3|P08865	40S ribosomal protein SA OS=Homo sapiens GN=RPSA PE=1 SV=1|40S ribosomal protein SA (Fragment) OS=Homo sapiens GN=RPSA PE=1 SV=7|40S ribosomal protein SA OS=Homo sapiens GN=RPSA PE=1 SV=4	3	1	1	1	6	3	3	6.44277	-0.173559	22.2538	-1.02183	0.325343	0.997679	-6.8047	0.0566398	0.143017	0.631396	conc2_R - conc2_C	limma	0.325343	0.997679	FALSE	no hit	6.44277
IMMT	B9A067|Q16891|Q16891-2|Q16891-4	MICOS complex subunit MIC60 OS=Homo sapiens GN=IMMT PE=1 SV=2|MICOS complex subunit MIC60 OS=Homo sapiens GN=IMMT PE=1 SV=1|Isoform 2 of MICOS complex subunit MIC60 OS=Homo sapiens GN=IMMT|Isoform 4 of MICOS complex subunit MIC60 OS=Homo sapiens GN=IMMT	3	1	1	1	6	3	22	6.70677	-0.145789	26.3834	-1.01564	0.328173	0.997679	-6.81096	0.0581535	0.145956	0.631396	conc2_R - conc2_C	limma	0.328173	0.997679	FALSE	no hit	6.70677
VAT1	Q99536|Q99536-2|Q99536-3	Isoform 2 of Synaptic vesicle membrane protein VAT-1 homolog OS=Homo sapiens GN=VAT1|Isoform 3 of Synaptic vesicle membrane protein VAT-1 homolog OS=Homo sapiens GN=VAT1|Synaptic vesicle membrane protein VAT-1 homolog OS=Homo sapiens GN=VAT1 PE=1 SV=2	2	1	1	NA	6	2	2	5.70003	0.141331	21.6181	1.00904	0.331211	0.997679	-6.69166	0.0598052	0.149122	0.631396	conc2_R - conc2_C	limma	0.331211	0.997679	FALSE	no hit	5.70003
ECI1	P42126|P42126-2	Enoyl-CoA delta isomerase 1, mitochondrial OS=Homo sapiens GN=ECI1 PE=1 SV=1|Isoform 2 of Enoyl-CoA delta isomerase 1, mitochondrial OS=Homo sapiens GN=ECI1	2	1	1	NA	6	2	3	6.06389	0.0897664	21.0881	1.0018	0.334567	0.997679	-6.69889	0.0616614	0.152632	0.631396	conc2_R - conc2_C	limma	0.334567	0.997679	FALSE	no hit	6.06389
ANXA5	P08758	Annexin A5 OS=Homo sapiens GN=ANXA5 PE=1 SV=2	3	1	1	1	6	3	6	6.41646	-0.141251	24.6779	-0.989798	0.340186	0.997679	-6.83675	0.0648447	0.158533	0.631396	conc2_R - conc2_C	limma	0.340186	0.997679	FALSE	no hit	6.41646
RAB2A	P61019	Ras-related protein Rab-2A OS=Homo sapiens GN=RAB2A PE=1 SV=1	3	1	1	1	6	3	6	6.43287	-0.106233	23.6558	-0.989543	0.340305	0.997679	-6.837	0.0649135	0.158659	0.893407	conc2_R - conc2_C	limma	0.340305	0.997679	FALSE	no hit	6.43287
SSB	P05455	Lupus La protein OS=Homo sapiens GN=SSB PE=1 SV=2	3	1	1	1	6	3	3	5.65762	-0.347801	22.1558	-0.986848	0.341576	0.997679	-6.83965	0.065647	0.16013	1	conc2_R - conc2_C	limma	0.341576	0.997679	FALSE	no hit	5.65762
VDAC1	P21796	Voltage-dependent anion-selective channel protein 1 OS=Homo sapiens GN=VDAC1 PE=1 SV=2	3	1	1	1	6	3	14	7.79998	-0.20552	25.8221	-0.977517	0.346003	0.997679	-6.8488	0.0682399	0.165409	1	conc2_R - conc2_C	limma	0.346003	0.997679	FALSE	no hit	7.79998
PRDX4	H7C3T4|Q13162	Peroxiredoxin-4 (Fragment) OS=Homo sapiens GN=PRDX4 PE=1 SV=1|Peroxiredoxin-4 OS=Homo sapiens GN=PRDX4 PE=1 SV=1	2	1	1	NA	6	2	2	5.83508	-0.156369	22.7258	-0.963917	0.352527	0.997679	-6.73601	0.0721689	0.173282	1	conc2_R - conc2_C	limma	0.352527	0.997679	FALSE	no hit	5.83508
VAMP3	Q15836	Vesicle-associated membrane protein 3 OS=Homo sapiens GN=VAMP3 PE=1 SV=3	2	1	1	NA	6	2	2	6.14393	0.124219	22.2893	0.959699	0.354568	0.997679	-6.74006	0.0734245	0.175767	1	conc2_R - conc2_C	limma	0.354568	0.997679	FALSE	no hit	6.14393
COPS4	D6RD63|Q9BT78	COP9 signalosome complex subunit 4 (Fragment) OS=Homo sapiens GN=COPS4 PE=1 SV=1|COP9 signalosome complex subunit 4 OS=Homo sapiens GN=COPS4 PE=1 SV=1	2	1	NA	1	6	2	3	6.04286	0.141312	22.9807	0.958677	0.355064	0.997679	-6.74104	0.0737313	0.176372	1	conc2_R - conc2_C	limma	0.355064	0.997679	FALSE	no hit	6.04286
RER1	A0A0A0MR06|O15258|Q5T091|Q5T092|Q9P0H9	Protein RER1 (Fragment) OS=Homo sapiens GN=RER1 PE=1 SV=1|Protein RER1 OS=Homo sapiens GN=RER1 PE=1 SV=1|Protein RER1 OS=Homo sapiens GN=RER1 PE=1 SV=1|Protein RER1 (Fragment) OS=Homo sapiens GN=RER1 PE=1 SV=1|Protein RER1 OS=Homo sapiens GN=RER1 PE=1 SV=1	3	1	1	1	6	3	2	5.78772	0.139557	21.0341	0.958329	0.355233	0.997679	-6.86738	0.073836	0.176578	1	conc2_R - conc2_C	limma	0.355233	0.997679	FALSE	no hit	5.78772
NPM1	P06748|P06748-3	Isoform 3 of Nucleophosmin OS=Homo sapiens GN=NPM1|Nucleophosmin OS=Homo sapiens GN=NPM1 PE=1 SV=2	3	1	1	1	6	3	7	6.28941	-0.232941	24.8184	-0.928168	0.37009	0.997679	-6.89592	0.0833866	0.194965	1	conc2_R - conc2_C	limma	0.37009	0.997679	FALSE	no hit	6.28941
ANXA7	P20073|P20073-2	Annexin A7 OS=Homo sapiens GN=ANXA7 PE=1 SV=3|Isoform 2 of Annexin A7 OS=Homo sapiens GN=ANXA7	3	1	1	1	6	3	8	6.22891	-0.0822453	24.2655	-0.925976	0.371186	0.997679	-6.89797	0.0841178	0.196339	1	conc2_R - conc2_C	limma	0.371186	0.997679	FALSE	no hit	6.22891
LMAN1	P49257	Protein ERGIC-53 OS=Homo sapiens GN=LMAN1 PE=1 SV=2	3	1	1	1	6	3	11	6.76717	0.142808	25.1058	0.919625	0.374376	0.997679	-6.90386	0.0862663	0.20035	1	conc2_R - conc2_C	limma	0.374376	0.997679	FALSE	no hit	6.76717
SHMT2	G3V2Y4|H0YIZ0|P34897|P34897-2|P34897-3	Isoform 2 of Serine hydroxymethyltransferase, mitochondrial OS=Homo sapiens GN=SHMT2|Isoform 3 of Serine hydroxymethyltransferase, mitochondrial OS=Homo sapiens GN=SHMT2|Serine hydroxymethyltransferase (Fragment) OS=Homo sapiens GN=SHMT2 PE=1 SV=1|Serine hydroxymethyltransferase, mitochondrial OS=Homo sapiens GN=SHMT2 PE=1 SV=3	2	1	NA	1	6	2	3	5.70406	0.130047	22.2864	0.914777	0.376823	0.997679	-6.78229	0.0879361	0.203439	1	conc2_R - conc2_C	limma	0.376823	0.997679	FALSE	no hit	5.70406
UCHL1	D6RE83|P09936	Ubiquitin carboxyl-terminal hydrolase OS=Homo sapiens GN=UCHL1 PE=1 SV=1|Ubiquitin carboxyl-terminal hydrolase isozyme L1 OS=Homo sapiens GN=UCHL1 PE=1 SV=2	3	1	1	1	6	3	8	6.69248	-0.117408	25.1299	-0.914428	0.376999	0.997679	-6.90866	0.088057	0.203661	1	conc2_R - conc2_C	limma	0.376999	0.997679	FALSE	no hit	6.69248
VBP1	B4DWR3|P61758	Prefoldin subunit 3 OS=Homo sapiens GN=VBP1 PE=1 SV=1|Prefoldin subunit 3 OS=Homo sapiens GN=VBP1 PE=1 SV=3	3	1	1	1	6	3	3	5.58801	-0.161897	22.4874	-0.909066	0.37972	0.997679	-6.91359	0.0899363	0.207108	1	conc2_R - conc2_C	limma	0.37972	0.997679	FALSE	no hit	5.58801
PPAT	Q06203	Amidophosphoribosyltransferase OS=Homo sapiens GN=PPAT PE=1 SV=1	3	1	1	1	6	3	9	6.16512	0.125696	24.2856	0.892874	0.388016	0.997679	-6.92831	0.0958069	0.217684	1	conc2_R - conc2_C	limma	0.388016	0.997679	FALSE	no hit	6.16512
PSMB6	P28072	Proteasome subunit beta type-6 OS=Homo sapiens GN=PSMB6 PE=1 SV=4	3	1	1	1	6	3	3	5.86984	-0.181872	22.654	-0.890522	0.389232	0.997679	-6.93043	0.0966848	0.219241	1	conc2_R - conc2_C	limma	0.389232	0.997679	FALSE	no hit	5.86984
OCIAD1	D6RBN5|D6RDK6|Q9NX40	OCIA domain-containing protein 1 (Fragment) OS=Homo sapiens GN=OCIAD1 PE=1 SV=1|OCIA domain-containing protein 1 OS=Homo sapiens GN=OCIAD1 PE=1 SV=1	2	1	1	NA	6	2	2	5.62559	0.14007	22.5671	0.883362	0.392948	0.997679	-6.81076	0.0993964	0.224013	1	conc2_R - conc2_C	limma	0.392948	0.997679	FALSE	no hit	5.62559
FUCA2	Q9BTY2	Plasma alpha-L-fucosidase OS=Homo sapiens GN=FUCA2 PE=1 SV=2	2	1	1	NA	6	2	3	5.76032	0.0810988	22.4687	0.881509	0.393913	0.997679	-6.81241	0.100108	0.225255	1	conc2_R - conc2_C	limma	0.393913	0.997679	FALSE	no hit	5.76032
DDRGK1	Q96HY6	DDRGK domain-containing protein 1 OS=Homo sapiens GN=DDRGK1 PE=1 SV=2	2	1	1	NA	6	2	3	5.81304	-0.0987848	22.1108	-0.871953	0.398918	0.997679	-6.82088	0.103842	0.231711	1	conc2_R - conc2_C	limma	0.398918	0.997679	FALSE	no hit	5.81304
PARK7	K7ELW0|Q99497	Protein deglycase DJ-1 OS=Homo sapiens GN=PARK7 PE=1 SV=1|Protein deglycase DJ-1 OS=Homo sapiens GN=PARK7 PE=1 SV=2	2	1	1	NA	6	2	3	6.05187	-0.10205	23.0301	-0.860113	0.405178	0.997679	-6.83126	0.108622	0.239818	1	conc2_R - conc2_C	limma	0.405178	0.997679	FALSE	no hit	6.05187
HNRNPA1	F8W6I7|P09651|P09651-2|P09651-3	Heterogeneous nuclear ribonucleoprotein A1 OS=Homo sapiens GN=HNRNPA1 PE=1 SV=2|Heterogeneous nuclear ribonucleoprotein A1 OS=Homo sapiens GN=HNRNPA1 PE=1 SV=5|Isoform A1-A of Heterogeneous nuclear ribonucleoprotein A1 OS=Homo sapiens GN=HNRNPA1|Isoform 2 of Heterogeneous nuclear ribonucleoprotein A1 OS=Homo sapiens GN=HNRNPA1	3	1	1	1	6	3	6	6.0279	0.15904	23.5521	0.856502	0.4071	0.997679	-6.96052	0.110113	0.242313	1	conc2_R - conc2_C	limma	0.4071	0.997679	FALSE	no hit	6.0279
NUTF2	H3BRV9|P61970	Nuclear transport factor 2 (Fragment) OS=Homo sapiens GN=NUTF2 PE=1 SV=1|Nuclear transport factor 2 OS=Homo sapiens GN=NUTF2 PE=1 SV=1	2	1	1	NA	6	2	2	6.42655	-0.136441	22.9857	-0.852563	0.409203	0.997679	-6.83782	0.111759	0.245047	1	conc2_R - conc2_C	limma	0.409203	0.997679	FALSE	no hit	6.42655
RPLP2	P05387	60S acidic ribosomal protein P2 OS=Homo sapiens GN=RPLP2 PE=1 SV=1	3	1	1	1	6	3	4	6.63752	-0.153693	23.8134	-0.849843	0.41066	0.997679	-6.96629	0.112907	0.246943	1	conc2_R - conc2_C	limma	0.41066	0.997679	FALSE	no hit	6.63752
SET	A0A0C4DFV9|Q01105|Q01105-2|Q01105-3|Q01105-4	Protein SET OS=Homo sapiens GN=SET PE=1 SV=1|Protein SET OS=Homo sapiens GN=SET PE=1 SV=3|Isoform 2 of Protein SET OS=Homo sapiens GN=SET|Isoform 3 of Protein SET OS=Homo sapiens GN=SET|Isoform 4 of Protein SET OS=Homo sapiens GN=SET	3	1	1	1	6	3	3	5.71246	-0.343396	21.7098	-0.847728	0.411795	0.997679	-6.96811	0.113806	0.24842	1	conc2_R - conc2_C	limma	0.411795	0.997679	FALSE	no hit	5.71246
CCT7	Q99832|Q99832-3	T-complex protein 1 subunit eta OS=Homo sapiens GN=CCT7 PE=1 SV=2|Isoform 3 of T-complex protein 1 subunit eta OS=Homo sapiens GN=CCT7	3	1	1	1	6	3	5	5.58899	-0.179217	22.5665	-0.843129	0.414271	0.997679	-6.97206	0.11578	0.251644	1	conc2_R - conc2_C	limma	0.414271	0.997679	FALSE	no hit	5.58899
MDH2	P40926	Malate dehydrogenase, mitochondrial OS=Homo sapiens GN=MDH2 PE=1 SV=3	3	1	1	1	6	3	6	6.23534	-0.132726	24.1755	-0.840063	0.415927	0.997679	-6.97469	0.11711	0.253803	1	conc2_R - conc2_C	limma	0.415927	0.997679	FALSE	no hit	6.23534
NASP	P49321|P49321-3	Nuclear autoantigenic sperm protein OS=Homo sapiens GN=NASP PE=1 SV=2|Isoform 3 of Nuclear autoantigenic sperm protein OS=Homo sapiens GN=NASP	3	1	1	1	6	3	11	6.09041	-0.108363	23.9577	-0.838828	0.416595	0.997679	-6.97574	0.11765	0.254674	1	conc2_R - conc2_C	limma	0.416595	0.997679	FALSE	no hit	6.09041
COX6B1	P14854	Cytochrome c oxidase subunit 6B1 OS=Homo sapiens GN=COX6B1 PE=1 SV=2	3	1	1	1	6	3	3	6.05872	0.0847882	22.424	0.834644	0.418864	0.997679	-6.9793	0.119492	0.257634	1	conc2_R - conc2_C	limma	0.418864	0.997679	FALSE	no hit	6.05872
AZGP1	P25311	Zinc-alpha-2-glycoprotein OS=Homo sapiens GN=AZGP1 PE=1 SV=2	3	1	1	1	6	3	5	5.80047	-0.26637	22.6911	-0.830031	0.421376	0.997679	-6.98321	0.121549	0.260912	1	conc2_R - conc2_C	limma	0.421376	0.997679	FALSE	no hit	5.80047
PFDN1	E5RGS4|O60925	Prefoldin subunit 1 OS=Homo sapiens GN=PFDN1 PE=1 SV=1|Prefoldin subunit 1 OS=Homo sapiens GN=PFDN1 PE=1 SV=2	3	1	1	1	6	3	3	6.22357	-0.0879559	23.6384	-0.82647	0.423321	0.997679	-6.98622	0.123155	0.263452	1	conc2_R - conc2_C	limma	0.423321	0.997679	FALSE	no hit	6.22357
XRCC5	P13010	X-ray repair cross-complementing protein 5 OS=Homo sapiens GN=XRCC5 PE=1 SV=3	3	1	1	1	6	3	4	5.79354	-0.103931	22.3079	-0.809921	0.432437	0.997679	-7.00002	0.130841	0.275366	1	conc2_R - conc2_C	limma	0.432437	0.997679	FALSE	no hit	5.79354
TMEM43	Q9BTV4	Transmembrane protein 43 OS=Homo sapiens GN=TMEM43 PE=1 SV=1	3	1	1	1	6	3	6	6.00244	-0.0993495	23.6984	-0.806418	0.434383	0.997679	-7.00291	0.132515	0.277909	1	conc2_R - conc2_C	limma	0.434383	0.997679	FALSE	no hit	6.00244
UQCRB	B7Z2R2|P14927|P14927-2	Cytochrome b-c1 complex subunit 7 OS=Homo sapiens GN=UQCRB PE=1 SV=1|Cytochrome b-c1 complex subunit 7 OS=Homo sapiens GN=UQCRB PE=1 SV=2|Isoform 2 of Cytochrome b-c1 complex subunit 7 OS=Homo sapiens GN=UQCRB	3	1	1	1	6	3	7	6.76192	-0.0933371	24.7151	-0.804509	0.435447	0.997679	-7.00448	0.133434	0.279299	1	conc2_R - conc2_C	limma	0.435447	0.997679	FALSE	no hit	6.76192
PSMD12	O00232|O00232-2	26S proteasome non-ATPase regulatory subunit 12 OS=Homo sapiens GN=PSMD12 PE=1 SV=3|Isoform 2 of 26S proteasome non-ATPase regulatory subunit 12 OS=Homo sapiens GN=PSMD12	2	1	NA	1	6	2	3	5.75838	0.086114	22.5732	0.795792	0.440321	0.997679	-6.88542	0.137693	0.285667	1	conc2_R - conc2_C	limma	0.440321	0.997679	FALSE	no hit	5.75838
EIF3H	A0A087WZK9|B3KS98|O15372	Eukaryotic translation initiation factor 3 subunit H OS=Homo sapiens GN=EIF3H PE=1 SV=1|Eukaryotic translation initiation factor 3 subunit H OS=Homo sapiens GN=EIF3H PE=1 SV=1|Eukaryotic translation initiation factor 3 subunit H OS=Homo sapiens GN=EIF3H PE=1 SV=1	3	1	1	1	6	3	3	5.49505	-0.132701	21.9424	-0.79512	0.440699	0.997679	-7.01215	0.138026	0.286159	1	conc2_R - conc2_C	limma	0.440699	0.997679	FALSE	no hit	5.49505
ATP6V1A	P38606|P38606-2	V-type proton ATPase catalytic subunit A OS=Homo sapiens GN=ATP6V1A PE=1 SV=2|Isoform 2 of V-type proton ATPase catalytic subunit A OS=Homo sapiens GN=ATP6V1A	3	1	1	1	6	3	5	6.03287	0.0777345	22.8905	0.792392	0.442232	0.997679	-7.01437	0.139382	0.288161	1	conc2_R - conc2_C	limma	0.442232	0.997679	FALSE	no hit	6.03287
HNRNPA2B1	P22626	Heterogeneous nuclear ribonucleoproteins A2/B1 OS=Homo sapiens GN=HNRNPA2B1 PE=1 SV=2	3	1	1	1	6	3	8	6.17502	-0.180836	24.0323	-0.780456	0.448982	0.997679	-7.02397	0.145439	0.296965	1	conc2_R - conc2_C	limma	0.448982	0.997679	FALSE	no hit	6.17502
PGK1	P00558|P00558-2	Isoform 2 of Phosphoglycerate kinase 1 OS=Homo sapiens GN=PGK1|Phosphoglycerate kinase 1 OS=Homo sapiens GN=PGK1 PE=1 SV=3	3	1	1	1	6	3	8	6.40524	0.0817114	23.9213	0.778315	0.450199	0.997679	-7.02568	0.146547	0.298552	1	conc2_R - conc2_C	limma	0.450199	0.997679	FALSE	no hit	6.40524
GAPDH	P04406	Glyceraldehyde-3-phosphate dehydrogenase OS=Homo sapiens GN=GAPDH PE=1 SV=3	3	1	1	1	6	3	12	7.21557	-0.0745529	25.6767	-0.767827	0.456194	0.997679	-7.03399	0.152066	0.30635	1	conc2_R - conc2_C	limma	0.456194	0.997679	FALSE	no hit	7.21557
SH3GLB1	Q9Y371	Endophilin-B1 OS=Homo sapiens GN=SH3GLB1 PE=1 SV=1	3	1	1	1	6	3	6	6.16883	-0.0636365	24.0058	-0.762654	0.459169	0.997679	-7.03805	0.154845	0.310213	1	conc2_R - conc2_C	limma	0.459169	0.997679	FALSE	no hit	6.16883
S100A8	P05109	Protein S100-A8 OS=Homo sapiens GN=S100A8 PE=1 SV=1	3	1	1	1	6	3	6	6.22125	0.68087	23.0606	0.760437	0.460448	0.997679	-7.03979	0.156049	0.311872	1	conc2_R - conc2_C	limma	0.460448	0.997679	FALSE	no hit	6.22125
ENDOD1	O94919	Endonuclease domain-containing 1 protein OS=Homo sapiens GN=ENDOD1 PE=1 SV=2	3	1	1	1	6	3	3	5.6652	-0.107395	22.1763	-0.754828	0.463694	0.997679	-7.04415	0.159124	0.316075	1	conc2_R - conc2_C	limma	0.463694	0.997679	FALSE	no hit	5.6652
NUDC	Q9Y266	Nuclear migration protein nudC OS=Homo sapiens GN=NUDC PE=1 SV=1	3	1	1	1	6	3	6	5.91371	-0.218439	23.8866	-0.753654	0.464375	0.997679	-7.04506	0.159773	0.316956	1	conc2_R - conc2_C	limma	0.464375	0.997679	FALSE	no hit	5.91371
CAND1	Q86VP6	Cullin-associated NEDD8-dissociated protein 1 OS=Homo sapiens GN=CAND1 PE=1 SV=2	2	1	NA	1	6	2	3	5.57175	0.15766	22.5117	0.746942	0.46828	0.997679	-6.924	0.163524	0.322002	1	conc2_R - conc2_C	limma	0.46828	0.997679	FALSE	no hit	5.57175
DDX39B	A0A0G2JJZ9|Q13838|Q13838-2	Spliceosome RNA helicase DDX39B (Fragment) OS=Homo sapiens GN=DDX39B PE=1 SV=1|Spliceosome RNA helicase DDX39B OS=Homo sapiens GN=DDX39B PE=1 SV=1|Isoform 2 of Spliceosome RNA helicase DDX39B OS=Homo sapiens GN=DDX39B	3	1	1	1	6	3	4	6.08341	0.0986538	23.3532	0.742891	0.470647	0.997679	-7.05334	0.16582	0.325053	1	conc2_R - conc2_C	limma	0.470647	0.997679	FALSE	no hit	6.08341
ENAH	A0A0U1RRM6|Q8N8S7|Q8N8S7-2|Q8N8S7-3	Protein enabled homolog OS=Homo sapiens GN=ENAH PE=1 SV=1|Protein enabled homolog OS=Homo sapiens GN=ENAH PE=1 SV=2|Isoform 2 of Protein enabled homolog OS=Homo sapiens GN=ENAH|Isoform 3 of Protein enabled homolog OS=Homo sapiens GN=ENAH	2	1	NA	1	6	2	2	5.54274	-0.0807154	21.1463	-0.739321	0.47274	0.997679	-6.92982	0.167864	0.327747	1	conc2_R - conc2_C	limma	0.47274	0.997679	FALSE	no hit	5.54274
COPS5	Q92905	COP9 signalosome complex subunit 5 OS=Homo sapiens GN=COPS5 PE=1 SV=4	2	1	1	NA	6	2	3	5.49071	0.086171	21.2202	0.712291	0.488765	0.997679	-6.95001	0.183954	0.348222	1	conc2_R - conc2_C	limma	0.488765	0.997679	FALSE	no hit	5.49071
GSTP1	A8MX94|P09211	Glutathione S-transferase P OS=Homo sapiens GN=GSTP1 PE=1 SV=1|Glutathione S-transferase P OS=Homo sapiens GN=GSTP1 PE=1 SV=2	2	1	1	NA	6	2	3	6.03337	-0.101681	22.8062	-0.702876	0.494423	0.997679	-6.95688	0.189819	0.355379	1	conc2_R - conc2_C	limma	0.494423	0.997679	FALSE	no hit	6.03337
TAGLN2	P37802|P37802-2	Transgelin-2 OS=Homo sapiens GN=TAGLN2 PE=1 SV=3|Isoform 2 of Transgelin-2 OS=Homo sapiens GN=TAGLN2	3	1	1	1	6	3	6	6.55266	0.0828233	24.4678	0.698415	0.497117	0.997679	-7.08638	0.192645	0.358771	1	conc2_R - conc2_C	limma	0.497117	0.997679	FALSE	no hit	6.55266
STOML2	A0A087WYB4|Q9UJZ1|Q9UJZ1-2	Stomatin-like protein 2, mitochondrial OS=Homo sapiens GN=STOML2 PE=1 SV=1|Stomatin-like protein 2, mitochondrial OS=Homo sapiens GN=STOML2 PE=1 SV=1|Isoform 2 of Stomatin-like protein 2, mitochondrial OS=Homo sapiens GN=STOML2	2	1	1	NA	6	2	3	5.78402	-0.0816717	22.0372	-0.691272	0.50145	0.997679	-6.96522	0.197235	0.364206	1	conc2_R - conc2_C	limma	0.50145	0.997679	FALSE	no hit	5.78402
EIF5A	I3L397|I3L504|P63241|P63241-2	Eukaryotic translation initiation factor 5A (Fragment) OS=Homo sapiens GN=EIF5A PE=1 SV=7|Eukaryotic translation initiation factor 5A-1 OS=Homo sapiens GN=EIF5A PE=1 SV=1|Eukaryotic translation initiation factor 5A-1 OS=Homo sapiens GN=EIF5A PE=1 SV=2|Isoform 2 of Eukaryotic translation initiation factor 5A-1 OS=Homo sapiens GN=EIF5A	3	1	1	1	6	3	3	6.14929	-0.124274	23.3257	-0.669391	0.514859	0.997679	-7.10691	0.211791	0.380849	1	conc2_R - conc2_C	limma	0.514859	0.997679	FALSE	no hit	6.14929
LNP	Q9C0E8|Q9C0E8-2|Q9C0E8-4	Protein lunapark OS=Homo sapiens GN=LNP PE=1 SV=2|Isoform 2 of Protein lunapark OS=Homo sapiens GN=LNP|Isoform 4 of Protein lunapark OS=Homo sapiens GN=LNP	3	1	1	1	6	3	5	6.00162	-0.116275	23.0159	-0.665803	0.517078	0.997679	-7.1094	0.214251	0.383575	1	conc2_R - conc2_C	limma	0.517078	0.997679	FALSE	no hit	6.00162
PSMD6	Q15008|Q15008-4	26S proteasome non-ATPase regulatory subunit 6 OS=Homo sapiens GN=PSMD6 PE=1 SV=1|Isoform 4 of 26S proteasome non-ATPase regulatory subunit 6 OS=Homo sapiens GN=PSMD6	3	1	1	1	6	3	11	6.48052	0.072976	24.835	0.660653	0.520273	0.997679	-7.11294	0.217817	0.387485	1	conc2_R - conc2_C	limma	0.520273	0.997679	FALSE	no hit	6.48052
APRT	H3BQB1|H3BQZ9|P07741|P07741-2	Adenine phosphoribosyltransferase (Fragment) OS=Homo sapiens GN=APRT PE=1 SV=1|Adenine phosphoribosyltransferase OS=Homo sapiens GN=APRT PE=1 SV=1|Adenine phosphoribosyltransferase OS=Homo sapiens GN=APRT PE=1 SV=2|Isoform 2 of Adenine phosphoribosyltransferase OS=Homo sapiens GN=APRT	3	1	1	1	6	3	5	5.89276	-0.103199	23.3864	-0.649864	0.527001	0.997679	-7.12028	0.225424	0.395664	1	conc2_R - conc2_C	limma	0.527001	0.997679	FALSE	no hit	5.89276
RAB10	P61026	Ras-related protein Rab-10 OS=Homo sapiens GN=RAB10 PE=1 SV=1	3	1	1	1	6	3	4	6.10599	-0.0640898	23.35	-0.644543	0.530337	0.997679	-7.12385	0.229245	0.39969	1	conc2_R - conc2_C	limma	0.530337	0.997679	FALSE	no hit	6.10599
DNAJC7	K7EIH8|K7EPP7|Q99615|Q99615-2	DnaJ homolog subfamily C member 7 (Fragment) OS=Homo sapiens GN=DNAJC7 PE=1 SV=7|DnaJ homolog subfamily C member 7 OS=Homo sapiens GN=DNAJC7 PE=1 SV=1|DnaJ homolog subfamily C member 7 OS=Homo sapiens GN=DNAJC7 PE=1 SV=2|Isoform 2 of DnaJ homolog subfamily C member 7 OS=Homo sapiens GN=DNAJC7	3	1	1	1	6	3	4	5.84765	-0.0879324	23.2606	-0.636677	0.535291	0.997679	-7.12909	0.234978	0.405631	1	conc2_R - conc2_C	limma	0.535291	0.997679	FALSE	no hit	5.84765
PPA1	Q15181	Inorganic pyrophosphatase OS=Homo sapiens GN=PPA1 PE=1 SV=2	2	1	1	NA	6	2	3	6.0416	-0.0844748	22.6706	-0.634549	0.536636	0.997679	-7.00417	0.236547	0.407236	1	conc2_R - conc2_C	limma	0.536636	0.997679	FALSE	no hit	6.0416
DAD1	F5GXX5|P61803	Dolichyl-diphosphooligosaccharide--protein glycosyltransferase subunit DAD1 OS=Homo sapiens GN=DAD1 PE=1 SV=1|Dolichyl-diphosphooligosaccharide--protein glycosyltransferase subunit DAD1 OS=Homo sapiens GN=DAD1 PE=1 SV=3	2	1	NA	1	6	2	2	6.48241	-0.0768638	22.6315	-0.631174	0.538773	0.997679	-7.00638	0.23905	0.409779	1	conc2_R - conc2_C	limma	0.538773	0.997679	FALSE	no hit	6.48241
ERP44	Q9BS26	Endoplasmic reticulum resident protein 44 OS=Homo sapiens GN=ERP44 PE=1 SV=1	3	1	1	1	6	3	5	5.92711	0.0916717	23.1323	0.624071	0.543286	0.997679	-7.13735	0.244377	0.415121	1	conc2_R - conc2_C	limma	0.543286	0.997679	FALSE	no hit	5.92711
KIAA0196	E7EQI7|Q12768	WASH complex subunit strumpellin OS=Homo sapiens GN=KIAA0196 PE=1 SV=1|WASH complex subunit strumpellin OS=Homo sapiens GN=KIAA0196 PE=1 SV=1	3	1	1	1	6	3	2	5.64682	-0.113296	21.8983	-0.623156	0.543869	0.997679	-7.13795	0.24507	0.415807	1	conc2_R - conc2_C	limma	0.543869	0.997679	FALSE	no hit	5.64682
MAPRE1	Q15691	Microtubule-associated protein RP/EB family member 1 OS=Homo sapiens GN=MAPRE1 PE=1 SV=3	3	1	1	1	6	3	5	6.08542	-0.0699873	23.2008	-0.622268	0.544434	0.997679	-7.13852	0.245742	0.416474	1	conc2_R - conc2_C	limma	0.544434	0.997679	FALSE	no hit	6.08542
RBM12	Q9NTZ6	RNA-binding protein 12 OS=Homo sapiens GN=RBM12 PE=1 SV=1	3	1	1	1	6	3	2	5.7187	0.0983598	21.8864	0.621104	0.545176	0.997679	-7.13928	0.246626	0.417347	1	conc2_R - conc2_C	limma	0.545176	0.997679	FALSE	no hit	5.7187
LRRC59	Q96AG4	Leucine-rich repeat-containing protein 59 OS=Homo sapiens GN=LRRC59 PE=1 SV=1	3	1	1	1	6	3	5	5.84755	0.0738163	23.4234	0.6157	0.548631	0.997679	-7.14276	0.250762	0.421396	1	conc2_R - conc2_C	limma	0.548631	0.997679	FALSE	no hit	5.84755
BZW1	C9IZ80|Q7L1Q6|Q7L1Q6-2|Q7L1Q6-3|Q7L1Q6-4	Basic leucine zipper and W2 domain-containing protein 1 (Fragment) OS=Homo sapiens GN=BZW1 PE=1 SV=1|Basic leucine zipper and W2 domain-containing protein 1 OS=Homo sapiens GN=BZW1 PE=1 SV=1|Isoform 2 of Basic leucine zipper and W2 domain-containing protein 1 OS=Homo sapiens GN=BZW1|Isoform 3 of Basic leucine zipper and W2 domain-containing protein 1 OS=Homo sapiens GN=BZW1|Isoform 4 of Basic leu…	3	1	1	1	6	3	3	6.16732	-0.091946	22.9225	-0.615122	0.549001	0.997679	-7.14313	0.251207	0.421828	1	conc2_R - conc2_C	limma	0.549001	0.997679	FALSE	no hit	6.16732
HSPA5	P11021	78 kDa glucose-regulated protein OS=Homo sapiens GN=HSPA5 PE=1 SV=2	3	1	1	1	6	3	7	5.99649	-0.148309	23.6344	-0.614337	0.549503	0.997679	-7.14363	0.251812	0.422415	1	conc2_R - conc2_C	limma	0.549503	0.997679	FALSE	no hit	5.99649
PKM	H3BTN5|P14618|P14618-2	Isoform M1 of Pyruvate kinase PKM OS=Homo sapiens GN=PKM|Pyruvate kinase (Fragment) OS=Homo sapiens GN=PKM PE=1 SV=1|Pyruvate kinase PKM OS=Homo sapiens GN=PKM PE=1 SV=4	3	1	1	1	6	3	11	6.31775	-0.0840763	24.0588	-0.608255	0.553408	0.997679	-7.1475	0.256537	0.426957	1	conc2_R - conc2_C	limma	0.553408	0.997679	FALSE	no hit	6.31775
FUBP1	E9PEB5|Q96AE4|Q96AE4-2	Far upstream element-binding protein 1 OS=Homo sapiens GN=FUBP1 PE=1 SV=1|Far upstream element-binding protein 1 OS=Homo sapiens GN=FUBP1 PE=1 SV=3|Isoform 2 of Far upstream element-binding protein 1 OS=Homo sapiens GN=FUBP1	3	1	1	1	6	3	14	6.66066	-0.09021	25.271	-0.601693	0.557638	0.997679	-7.15164	0.261704	0.431843	1	conc2_R - conc2_C	limma	0.557638	0.997679	FALSE	no hit	6.66066
PSMA4	H0YN18|P25789|P25789-2	Proteasome subunit alpha type-4 OS=Homo sapiens GN=PSMA4 PE=1 SV=1|Proteasome subunit alpha type-4 OS=Homo sapiens GN=PSMA4 PE=1 SV=1|Isoform 2 of Proteasome subunit alpha type-4 OS=Homo sapiens GN=PSMA4	2	1	NA	1	6	2	2	5.76131	-0.0823249	22.1864	-0.59438	0.562373	0.997679	-7.02985	0.267546	0.437268	1	conc2_R - conc2_C	limma	0.562373	0.997679	FALSE	no hit	5.76131
S100A9	P06702	Protein S100-A9 OS=Homo sapiens GN=S100A9 PE=1 SV=1	3	1	1	1	6	3	4	6.1901	0.336516	22.4577	0.591787	0.564057	0.997679	-7.15781	0.269639	0.439186	1	conc2_R - conc2_C	limma	0.564057	0.997679	FALSE	no hit	6.1901
KDSR	Q06136	3-ketodihydrosphingosine reductase OS=Homo sapiens GN=KDSR PE=1 SV=1	2	1	1	NA	6	2	2	5.96568	0.0540766	22.3993	0.586597	0.567435	0.997679	-7.03464	0.273861	0.443016	1	conc2_R - conc2_C	limma	0.567435	0.997679	FALSE	no hit	5.96568
BAT3|BAG6	A0A024RCR6|A0A0G2JK23|A0A0G2JL47|P46379|P46379-2|P46379-3|P46379-5	HLA-B associated transcript 3, isoform CRA_a OS=Homo sapiens GN=BAT3 PE=1 SV=1|Large proline-rich protein BAG6 OS=Homo sapiens GN=BAG6 PE=1 SV=1|Large proline-rich protein BAG6 OS=Homo sapiens GN=BAG6 PE=1 SV=1|Large proline-rich protein BAG6 OS=Homo sapiens GN=BAG6 PE=1 SV=2|Isoform 2 of Large proline-rich protein BAG6 OS=Homo sapiens GN=BAG6|Isoform 3 of Large proline-rich protein BAG6 OS=Homo …	3	1	1	1	6	3	6	5.93624	-0.0563698	23.0334	-0.583283	0.569599	0.997679	-7.16303	0.276581	0.445456	1	conc2_R - conc2_C	limma	0.569599	0.997679	FALSE	no hit	5.93624
NUP210	Q8TEM1	Nuclear pore membrane glycoprotein 210 OS=Homo sapiens GN=NUP210 PE=1 SV=3	3	1	1	1	6	3	5	5.71118	-0.0687306	22.7925	-0.581207	0.570956	0.997679	-7.16429	0.278294	0.446982	1	conc2_R - conc2_C	limma	0.570956	0.997679	FALSE	no hit	5.71118
RHOA	P61586	Transforming protein RhoA OS=Homo sapiens GN=RHOA PE=1 SV=1	2	1	1	NA	6	2	2	6.07317	-0.0595438	22.9231	-0.580427	0.571466	0.997679	-7.03839	0.278939	0.447555	1	conc2_R - conc2_C	limma	0.571466	0.997679	FALSE	no hit	6.07317
YWHAQ	P27348	14-3-3 protein theta OS=Homo sapiens GN=YWHAQ PE=1 SV=1	3	1	1	1	6	3	5	6.21816	-0.0729288	23.6195	-0.577686	0.573262	0.997679	-7.16642	0.281216	0.449565	1	conc2_R - conc2_C	limma	0.573262	0.997679	FALSE	no hit	6.21816
SOD1	P00441	Superoxide dismutase [Cu-Zn] OS=Homo sapiens GN=SOD1 PE=1 SV=2	3	1	1	1	6	3	2	6.23169	0.143035	22.9359	0.565677	0.581164	0.997679	-7.1736	0.291339	0.458331	1	conc2_R - conc2_C	limma	0.581164	0.997679	FALSE	no hit	6.23169
CANX	P27824|P27824-2|P27824-3	Calnexin OS=Homo sapiens GN=CANX PE=1 SV=2|Isoform 2 of Calnexin OS=Homo sapiens GN=CANX|Isoform 3 of Calnexin OS=Homo sapiens GN=CANX	3	1	1	1	6	3	6	6.05761	0.0617441	23.5687	0.562643	0.583169	0.997679	-7.17539	0.293934	0.460533	1	conc2_R - conc2_C	limma	0.583169	0.997679	FALSE	no hit	6.05761
GHITM	Q9H3K2	Growth hormone-inducible transmembrane protein OS=Homo sapiens GN=GHITM PE=1 SV=2	2	1	1	NA	6	2	4	6.21564	0.063712	23.4218	0.557586	0.58652	0.997679	-7.05197	0.298294	0.464194	1	conc2_R - conc2_C	limma	0.58652	0.997679	FALSE	no hit	6.21564
PPIA	P62937|P62937-2	Isoform 2 of Peptidyl-prolyl cis-trans isomerase A OS=Homo sapiens GN=PPIA|Peptidyl-prolyl cis-trans isomerase A OS=Homo sapiens GN=PPIA PE=1 SV=2	3	1	1	1	6	3	4	6.46038	-0.176869	23.7572	-0.556461	0.587266	0.997679	-7.17901	0.29927	0.465006	1	conc2_R - conc2_C	limma	0.587266	0.997679	FALSE	no hit	6.46038
HSP90AA1	P07900|P07900-2	Heat shock protein HSP 90-alpha OS=Homo sapiens GN=HSP90AA1 PE=1 SV=5|Isoform 2 of Heat shock protein HSP 90-alpha OS=Homo sapiens GN=HSP90AA1	3	1	1	1	6	3	11	6.75576	-0.0724586	25.3859	-0.543811	0.595697	0.997679	-7.1863	0.310391	0.474094	1	conc2_R - conc2_C	limma	0.595697	0.997679	FALSE	no hit	6.75576
TPI1	P60174|P60174-1	Triosephosphate isomerase OS=Homo sapiens GN=TPI1 PE=1 SV=3|Isoform 2 of Triosephosphate isomerase OS=Homo sapiens GN=TPI1	3	1	1	1	6	3	7	6.5561	-0.177767	24.2289	-0.537354	0.600023	0.997679	-7.18996	0.316171	0.478696	1	conc2_R - conc2_C	limma	0.600023	0.997679	FALSE	no hit	6.5561
PPP3CA	E7ETC2|Q08209|Q08209-2|Q08209-4|Q08209-5	Isoform 2 of Serine/threonine-protein phosphatase 2B catalytic subunit alpha isoform OS=Homo sapiens GN=PPP3CA|Isoform 4 of Serine/threonine-protein phosphatase 2B catalytic subunit alpha isoform OS=Homo sapiens GN=PPP3CA|Isoform 5 of Serine/threonine-protein phosphatase 2B catalytic subunit alpha isoform OS=Homo sapiens GN=PPP3CA|Serine/threonine-protein phosphatase 2B catalytic subunit alpha is…	3	1	1	1	6	3	3	5.55631	-0.0782257	21.958	-0.53514	0.601511	0.997679	-7.19121	0.318169	0.480268	1	conc2_R - conc2_C	limma	0.601511	0.997679	FALSE	no hit	5.55631
SEC22B	O75396	Vesicle-trafficking protein SEC22b OS=Homo sapiens GN=SEC22B PE=1 SV=4	3	1	1	1	6	3	4	5.7414	-0.0412983	22.6127	-0.534764	0.601763	0.997679	-7.19142	0.318508	0.480535	1	conc2_R - conc2_C	limma	0.601763	0.997679	FALSE	no hit	5.7414
SCAMP2	O15127	Secretory carrier-associated membrane protein 2 OS=Homo sapiens GN=SCAMP2 PE=1 SV=2	3	1	1	1	6	3	5	6.34124	-0.0723987	23.4285	-0.525495	0.608011	0.997679	-7.19658	0.32697	0.487082	1	conc2_R - conc2_C	limma	0.608011	0.997679	FALSE	no hit	6.34124
FDFT1	P37268|P37268-5	Squalene synthase OS=Homo sapiens GN=FDFT1 PE=1 SV=1|Isoform 5 of Squalene synthase OS=Homo sapiens GN=FDFT1	3	1	1	1	6	3	4	5.94078	-0.0907978	22.5254	-0.52452	0.60867	0.997679	-7.19711	0.327868	0.487768	1	conc2_R - conc2_C	limma	0.60867	0.997679	FALSE	no hit	5.94078
ALDOA	J3KPS3|P04075|P04075-2	Fructose-bisphosphate aldolase OS=Homo sapiens GN=ALDOA PE=1 SV=1|Fructose-bisphosphate aldolase A OS=Homo sapiens GN=ALDOA PE=1 SV=2|Isoform 2 of Fructose-bisphosphate aldolase A OS=Homo sapiens GN=ALDOA	3	1	1	1	6	3	15	7.26588	-0.0518395	25.6455	-0.523279	0.609509	0.997679	-7.1978	0.329013	0.488639	1	conc2_R - conc2_C	limma	0.609509	0.997679	FALSE	no hit	7.26588
TCP1	P17987	T-complex protein 1 subunit alpha OS=Homo sapiens GN=TCP1 PE=1 SV=1	2	NA	1	1	6	2	5	5.76425	-0.131938	22.3229	-0.519069	0.612361	0.997679	-6.15436	0.33292	0.491589	1	conc2_R - conc2_C	limma	0.612361	0.997679	FALSE	no hit	5.76425
HSPB1	P04792	Heat shock protein beta-1 OS=Homo sapiens GN=HSPB1 PE=1 SV=2	3	1	1	1	6	3	4	5.84619	0.170775	22.6568	0.500506	0.625013	0.997679	-7.21004	0.350498	0.504451	1	conc2_R - conc2_C	limma	0.625013	0.997679	FALSE	no hit	5.84619
NCL	P19338	Nucleolin OS=Homo sapiens GN=NCL PE=1 SV=3	2	NA	1	1	6	2	3	5.70139	-0.328187	22.5651	-0.500154	0.625254	0.997679	-6.16419	0.350837	0.504693	1	conc2_R - conc2_C	limma	0.625254	0.997679	FALSE	no hit	5.70139
SLC39A14	Q15043|Q15043-2|Q15043-3	Zinc transporter ZIP14 OS=Homo sapiens GN=SLC39A14 PE=1 SV=3|Isoform 2 of Zinc transporter ZIP14 OS=Homo sapiens GN=SLC39A14|Isoform 3 of Zinc transporter ZIP14 OS=Homo sapiens GN=SLC39A14	3	1	1	1	6	3	4	6.26737	-0.0798218	22.9784	-0.499838	0.625471	0.997679	-7.2104	0.351142	0.50491	1	conc2_R - conc2_C	limma	0.625471	0.997679	FALSE	no hit	6.26737
XP32	Q5T750	Skin-specific protein 32 OS=Homo sapiens GN=XP32 PE=1 SV=1	3	1	1	1	6	3	6	6.07918	-0.276269	22.2627	-0.499802	0.625495	0.997679	-7.21041	0.351176	0.504934	1	conc2_R - conc2_C	limma	0.625495	0.997679	FALSE	no hit	6.07918
RAB4A	P20338	Ras-related protein Rab-4A OS=Homo sapiens GN=RAB4A PE=1 SV=3	2	1	NA	1	6	2	3	5.65334	0.0624579	22.4246	0.49332	0.629945	0.997679	-7.08737	0.357458	0.509366	1	conc2_R - conc2_C	limma	0.629945	0.997679	FALSE	no hit	5.65334
VDAC3	Q9Y277	Voltage-dependent anion-selective channel protein 3 OS=Homo sapiens GN=VDAC3 PE=1 SV=1	3	1	1	1	6	3	7	6.83819	-0.100672	25.1122	-0.491728	0.63104	0.997679	-7.21463	0.359012	0.51045	1	conc2_R - conc2_C	limma	0.63104	0.997679	FALSE	no hit	6.83819
ZMPSTE24	O75844	CAAX prenyl protease 1 homolog OS=Homo sapiens GN=ZMPSTE24 PE=1 SV=2	3	1	1	1	6	3	5	6.19548	-0.0674712	23.2512	-0.490305	0.632019	0.997679	-7.21536	0.360404	0.511417	1	conc2_R - conc2_C	limma	0.632019	0.997679	FALSE	no hit	6.19548
KHSRP	A0A087WTP3|Q92945	Far upstream element-binding protein 2 OS=Homo sapiens GN=KHSRP PE=1 SV=1|Far upstream element-binding protein 2 OS=Homo sapiens GN=KHSRP PE=1 SV=4	3	1	1	1	6	3	24	6.70686	-0.0696934	25.8388	-0.486743	0.634474	0.997679	-7.21719	0.363904	0.513832	1	conc2_R - conc2_C	limma	0.634474	0.997679	FALSE	no hit	6.70686
DSG1	Q02413	Desmoglein-1 OS=Homo sapiens GN=DSG1 PE=1 SV=2	3	1	1	1	6	3	12	6.24986	-0.148357	24.7254	-0.485973	0.635006	0.997679	-7.21759	0.364663	0.514352	1	conc2_R - conc2_C	limma	0.635006	0.997679	FALSE	no hit	6.24986
BOLA2	A0A087WZT3|Q9H3K6	BolA-like protein 2 OS=Homo sapiens GN=BOLA2 PE=1 SV=2|BolA-like protein 2 OS=Homo sapiens GN=BOLA2 PE=1 SV=1	3	1	1	1	6	3	3	5.91307	-0.0956266	22.5779	-0.485607	0.635258	0.997679	-7.21777	0.365025	0.5146	1	conc2_R - conc2_C	limma	0.635258	0.997679	FALSE	no hit	5.91307
VMA21	Q3ZAQ7|Q3ZAQ7-2	Isoform 2 of Vacuolar ATPase assembly integral membrane protein VMA21 OS=Homo sapiens GN=VMA21|Vacuolar ATPase assembly integral membrane protein VMA21 OS=Homo sapiens GN=VMA21 PE=1 SV=1	2	NA	1	1	6	2	2	5.60325	0.234636	21.6219	0.482859	0.637157	0.997679	-6.17287	0.367745	0.516454	1	conc2_R - conc2_C	limma	0.637157	0.997679	FALSE	no hit	5.60325
ATP5H	O75947	ATP synthase subunit d, mitochondrial OS=Homo sapiens GN=ATP5H PE=1 SV=3	3	1	1	1	6	3	5	6.17212	-0.0533039	24.2284	-0.476557	0.641521	0.997679	-7.22236	0.37403	0.520685	1	conc2_R - conc2_C	limma	0.641521	0.997679	FALSE	no hit	6.17212
CALM2|CALM1	E7EMB3|E7ETZ0|H0Y7A7|P62158	Calmodulin OS=Homo sapiens GN=CALM2 PE=1 SV=1|Calmodulin OS=Homo sapiens GN=CALM1 PE=1 SV=1|Calmodulin (Fragment) OS=Homo sapiens GN=CALM2 PE=1 SV=1|Calmodulin OS=Homo sapiens GN=CALM1 PE=1 SV=2	3	1	1	1	6	3	6	6.14019	0.102615	23.8294	0.474463	0.642973	0.997679	-7.22341	0.376133	0.522084	1	conc2_R - conc2_C	limma	0.642973	0.997679	FALSE	no hit	6.14019
GLMN	Q92990	Glomulin OS=Homo sapiens GN=GLMN PE=1 SV=2	3	1	1	1	6	3	3	5.83954	-0.0999137	22.7487	-0.473329	0.643761	0.997679	-7.22397	0.377275	0.52284	1	conc2_R - conc2_C	limma	0.643761	0.997679	FALSE	no hit	5.83954
FAM49B	Q9NUQ9	Protein FAM49B OS=Homo sapiens GN=FAM49B PE=1 SV=1	3	1	1	1	6	3	5	6.1254	0.0598345	23.2637	0.465654	0.649102	0.997679	-7.22777	0.385059	0.527933	1	conc2_R - conc2_C	limma	0.649102	0.997679	FALSE	no hit	6.1254
VKORC1	Q9BQB6	Vitamin K epoxide reductase complex subunit 1 OS=Homo sapiens GN=VKORC1 PE=1 SV=1	3	1	1	1	6	3	2	6.18747	-0.104463	22.3913	-0.465103	0.649487	0.997679	-7.22804	0.385622	0.528297	1	conc2_R - conc2_C	limma	0.649487	0.997679	FALSE	no hit	6.18747
CALR	K7EJB9|P27797	Calreticulin (Fragment) OS=Homo sapiens GN=CALR PE=1 SV=1|Calreticulin OS=Homo sapiens GN=CALR PE=1 SV=1	3	1	1	1	6	3	5	5.93503	-0.152515	23.3131	-0.46261	0.651226	0.997679	-7.22926	0.388174	0.52994	1	conc2_R - conc2_C	limma	0.651226	0.997679	FALSE	no hit	5.93503
AKR1B1	P15121	Aldose reductase OS=Homo sapiens GN=AKR1B1 PE=1 SV=3	2	1	1	NA	6	2	2	5.81388	-0.0536086	22.6018	-0.458276	0.654256	0.997679	-7.10492	0.392634	0.532785	1	conc2_R - conc2_C	limma	0.654256	0.997679	FALSE	no hit	5.81388
STT3A	P46977|P46977-2	Dolichyl-diphosphooligosaccharide--protein glycosyltransferase subunit STT3A OS=Homo sapiens GN=STT3A PE=1 SV=2|Isoform 2 of Dolichyl-diphosphooligosaccharide--protein glycosyltransferase subunit STT3A OS=Homo sapiens GN=STT3A	3	1	1	1	6	3	6	6.41776	-0.0683304	24.1153	-0.45665	0.655395	0.997679	-7.23215	0.394316	0.533849	1	conc2_R - conc2_C	limma	0.655395	0.997679	FALSE	no hit	6.41776
SF3B3	Q15393	Splicing factor 3B subunit 3 OS=Homo sapiens GN=SF3B3 PE=1 SV=4	3	1	1	1	6	3	3	5.61506	-0.0576305	22.24	-0.451568	0.658958	0.997679	-7.23459	0.3996	0.53716	1	conc2_R - conc2_C	limma	0.658958	0.997679	FALSE	no hit	5.61506
PIGT	B7Z7C5|Q969N2|Q969N2-5|Q969N2-6	GPI transamidase component PIG-T OS=Homo sapiens GN=PIGT PE=1 SV=1|Isoform 5 of GPI transamidase component PIG-T OS=Homo sapiens GN=PIGT|Isoform 6 of GPI transamidase component PIG-T OS=Homo sapiens GN=PIGT	2	NA	1	1	6	2	4	5.79518	0.296845	21.8326	0.444167	0.664163	0.997679	-6.19121	0.40737	0.541944	1	conc2_R - conc2_C	limma	0.664163	0.997679	FALSE	no hit	5.79518
ENO1	P06733	Alpha-enolase OS=Homo sapiens GN=ENO1 PE=1 SV=2	3	1	1	1	6	3	14	7.06309	-0.0563933	25.642	-0.442042	0.665661	0.997679	-7.23908	0.409617	0.54331	1	conc2_R - conc2_C	limma	0.665661	0.997679	FALSE	no hit	7.06309
LGALS7	P47929	Galectin-7 OS=Homo sapiens GN=LGALS7 PE=1 SV=2	2	1	NA	1	6	2	4	6.10227	0.248412	22.8653	0.431252	0.67329	0.997679	-7.11759	0.421143	0.550186	1	conc2_R - conc2_C	limma	0.67329	0.997679	FALSE	no hit	6.10227
TUBA1C|TUBA1B|TUBA4A|TUBA1A	F5H5D3|P68363|P68363-2|P68366|P68366-2|Q71U36|Q71U36-2|Q9BQE3	Isoform 2 of Tubulin alpha-1A chain OS=Homo sapiens GN=TUBA1A|Isoform 2 of Tubulin alpha-1B chain OS=Homo sapiens GN=TUBA1B|Isoform 2 of Tubulin alpha-4A chain OS=Homo sapiens GN=TUBA4A|Tubulin alpha-1A chain OS=Homo sapiens GN=TUBA1A PE=1 SV=1|Tubulin alpha-1B chain OS=Homo sapiens GN=TUBA1B PE=1 SV=1|Tubulin alpha-1C chain OS=Homo sapiens GN=TUBA1C PE=1 SV=1|Tubulin alpha-4A chain OS=Homo sapie…	3	1	1	1	6	3	3	6.31862	-0.108885	22.7032	-0.429519	0.674518	0.997679	-7.24485	0.423011	0.551281	1	conc2_R - conc2_C	limma	0.674518	0.997679	FALSE	no hit	6.31862
SCARB2	Q14108	Lysosome membrane protein 2 OS=Homo sapiens GN=SCARB2 PE=1 SV=2	3	1	1	1	6	3	3	6.20398	-0.0849009	23.1545	-0.427812	0.67573	0.997679	-7.24562	0.424858	0.552358	1	conc2_R - conc2_C	limma	0.67573	0.997679	FALSE	no hit	6.20398
COX5B	P10606	Cytochrome c oxidase subunit 5B, mitochondrial OS=Homo sapiens GN=COX5B PE=1 SV=2	3	1	1	1	6	3	3	5.7007	-0.0770419	21.9727	-0.414226	0.685404	0.997679	-7.25167	0.439711	0.560839	1	conc2_R - conc2_C	limma	0.685404	0.997679	FALSE	no hit	5.7007
DSP	P15924	Desmoplakin OS=Homo sapiens GN=DSP PE=1 SV=3	3	1	1	1	6	3	36	6.23271	0.152604	26.2058	0.411766	0.687162	0.997679	-7.25274	0.442433	0.562359	1	conc2_R - conc2_C	limma	0.687162	0.997679	FALSE	no hit	6.23271
PGRMC2	O15173|O15173-2	Membrane-associated progesterone receptor component 2 OS=Homo sapiens GN=PGRMC2 PE=1 SV=1|Isoform 2 of Membrane-associated progesterone receptor component 2 OS=Homo sapiens GN=PGRMC2	2	NA	1	1	6	2	3	6.29758	-0.123946	23.7946	-0.406188	0.691155	0.997679	-6.20777	0.448639	0.565784	1	conc2_R - conc2_C	limma	0.691155	0.997679	FALSE	no hit	6.29758
NAPA	M0R0Y2|P54920	Alpha-soluble NSF attachment protein OS=Homo sapiens GN=NAPA PE=1 SV=1|Alpha-soluble NSF attachment protein OS=Homo sapiens GN=NAPA PE=1 SV=3	3	1	1	1	6	3	6	6.06836	-0.0684192	23.2143	-0.404288	0.692517	0.997679	-7.25597	0.450764	0.566944	1	conc2_R - conc2_C	limma	0.692517	0.997679	FALSE	no hit	6.06836
UBA1	P22314|P22314-2	Ubiquitin-like modifier-activating enzyme 1 OS=Homo sapiens GN=UBA1 PE=1 SV=3|Isoform 2 of Ubiquitin-like modifier-activating enzyme 1 OS=Homo sapiens GN=UBA1	3	1	1	1	6	3	19	6.79172	0.0583173	25.818	0.401376	0.694607	0.997679	-7.25721	0.454031	0.568716	1	conc2_R - conc2_C	limma	0.694607	0.997679	FALSE	no hit	6.79172
CISD2	Q8N5K1	CDGSH iron-sulfur domain-containing protein 2 OS=Homo sapiens GN=CISD2 PE=1 SV=1	3	1	1	1	6	3	3	6.22222	0.0673166	23.1297	0.399292	0.696105	0.997679	-7.2581	0.456379	0.569981	1	conc2_R - conc2_C	limma	0.696105	0.997679	FALSE	no hit	6.22222
TMX1	Q9H3N1	Thioredoxin-related transmembrane protein 1 OS=Homo sapiens GN=TMX1 PE=1 SV=1	3	1	1	1	6	3	2	5.68505	0.0582948	21.9714	0.398373	0.696765	0.997679	-7.25849	0.457416	0.570537	1	conc2_R - conc2_C	limma	0.696765	0.997679	FALSE	no hit	5.68505
WFS1	O76024	Wolframin OS=Homo sapiens GN=WFS1 PE=1 SV=2	3	1	1	1	6	3	5	5.9859	-0.071348	22.9827	-0.397157	0.69764	0.997679	-7.259	0.45879	0.571272	1	conc2_R - conc2_C	limma	0.69764	0.997679	FALSE	no hit	5.9859
VCL	P18206|P18206-2	Vinculin OS=Homo sapiens GN=VCL PE=1 SV=4|Isoform 1 of Vinculin OS=Homo sapiens GN=VCL	3	1	1	1	6	3	28	6.24523	-0.0510636	25.8382	-0.394479	0.699568	0.997679	-7.26012	0.461825	0.572886	1	conc2_R - conc2_C	limma	0.699568	0.997679	FALSE	no hit	6.24523
SF3B1	O75533	Splicing factor 3B subunit 1 OS=Homo sapiens GN=SF3B1 PE=1 SV=3	3	1	1	1	6	3	9	6.16852	0.0630399	24.5381	0.394419	0.699612	0.997679	-7.26015	0.461893	0.572922	1	conc2_R - conc2_C	limma	0.699612	0.997679	FALSE	no hit	6.16852
VDAC2	P45880	Voltage-dependent anion-selective channel protein 2 OS=Homo sapiens GN=VDAC2 PE=1 SV=2	3	1	1	1	6	3	11	7.77749	-0.0848637	25.1867	-0.394372	0.699646	0.997679	-7.26017	0.461947	0.572951	1	conc2_R - conc2_C	limma	0.699646	0.997679	FALSE	no hit	7.77749
ARG1	P05089|P05089-2|P05089-3	Arginase-1 OS=Homo sapiens GN=ARG1 PE=1 SV=2|Isoform 2 of Arginase-1 OS=Homo sapiens GN=ARG1|Isoform 3 of Arginase-1 OS=Homo sapiens GN=ARG1	3	1	1	1	6	3	5	6.0668	-0.110672	23.1971	-0.391298	0.701861	0.997679	-7.26144	0.465445	0.574795	1	conc2_R - conc2_C	limma	0.701861	0.997679	FALSE	no hit	6.0668
IPO4	H0YN14|Q8TEX9|Q8TEX9-2	Importin-4 OS=Homo sapiens GN=IPO4 PE=1 SV=1|Importin-4 OS=Homo sapiens GN=IPO4 PE=1 SV=2|Isoform 2 of Importin-4 OS=Homo sapiens GN=IPO4	3	1	1	1	6	3	6	5.87013	0.0860754	22.8344	0.388801	0.703663	0.997679	-7.26248	0.468296	0.576287	1	conc2_R - conc2_C	limma	0.703663	0.997679	FALSE	no hit	5.87013
IPO9	Q96P70	Importin-9 OS=Homo sapiens GN=IPO9 PE=1 SV=3	2	1	NA	1	6	2	3	5.75289	-0.0596685	22.4979	-0.387845	0.704353	0.997679	-7.13638	0.469391	0.576857	1	conc2_R - conc2_C	limma	0.704353	0.997679	FALSE	no hit	5.75289
LDHB	P07195	L-lactate dehydrogenase B chain OS=Homo sapiens GN=LDHB PE=1 SV=2	3	1	1	1	6	3	8	6.497	-0.063846	24.4483	-0.387464	0.704628	0.997679	-7.26303	0.469827	0.577084	1	conc2_R - conc2_C	limma	0.704628	0.997679	FALSE	no hit	6.497
RPN2	P04844|P04844-2	Dolichyl-diphosphooligosaccharide--protein glycosyltransferase subunit 2 OS=Homo sapiens GN=RPN2 PE=1 SV=3|Isoform 2 of Dolichyl-diphosphooligosaccharide--protein glycosyltransferase subunit 2 OS=Homo sapiens GN=RPN2	2	1	1	NA	6	2	3	5.98203	0.0729009	23.243	0.386158	0.705572	0.997679	-7.13707	0.471326	0.577861	1	conc2_R - conc2_C	limma	0.705572	0.997679	FALSE	no hit	5.98203
DSC1	Q08554|Q08554-2	Desmocollin-1 OS=Homo sapiens GN=DSC1 PE=1 SV=2|Isoform 1B of Desmocollin-1 OS=Homo sapiens GN=DSC1	3	1	1	1	6	3	4	6.04822	-0.107436	22.3758	-0.384757	0.706585	0.997679	-7.26413	0.472936	0.578693	1	conc2_R - conc2_C	limma	0.706585	0.997679	FALSE	no hit	6.04822
DDOST	A0A0C4DGS1|P39656|P39656-3	Dolichyl-diphosphooligosaccharide--protein glycosyltransferase 48 kDa subunit OS=Homo sapiens GN=DDOST PE=1 SV=1|Dolichyl-diphosphooligosaccharide--protein glycosyltransferase 48 kDa subunit OS=Homo sapiens GN=DDOST PE=1 SV=4|Isoform 3 of Dolichyl-diphosphooligosaccharide--protein glycosyltransferase 48 kDa subunit OS=Homo sapiens GN=DDOST	3	1	1	1	6	3	7	6.4347	-0.0522307	24.3799	-0.383865	0.707231	0.997679	-7.2645	0.473963	0.579222	1	conc2_R - conc2_C	limma	0.707231	0.997679	FALSE	no hit	6.4347
AHSA1	O95433	Activator of 90 kDa heat shock protein ATPase homolog 1 OS=Homo sapiens GN=AHSA1 PE=1 SV=1	3	1	1	1	6	3	3	5.80314	-0.046029	23.0496	-0.37832	0.711247	0.997679	-7.26674	0.480374	0.582493	1	conc2_R - conc2_C	limma	0.711247	0.997679	FALSE	no hit	5.80314
NRAS	P01111	GTPase NRas OS=Homo sapiens GN=NRAS PE=1 SV=1	3	1	1	1	6	3	3	5.7379	-0.0434822	22.6181	-0.374292	0.71417	0.997679	-7.26834	0.485059	0.584851	1	conc2_R - conc2_C	limma	0.71417	0.997679	FALSE	no hit	5.7379
CKB	P12277	Creatine kinase B-type OS=Homo sapiens GN=CKB PE=1 SV=1	3	1	1	1	6	3	6	6.42992	0.0467608	24.0404	0.370606	0.716848	0.997679	-7.2698	0.489368	0.586997	1	conc2_R - conc2_C	limma	0.716848	0.997679	FALSE	no hit	6.42992
ANXA11	P50995|P50995-2	Annexin A11 OS=Homo sapiens GN=ANXA11 PE=1 SV=1|Isoform 2 of Annexin A11 OS=Homo sapiens GN=ANXA11	2	1	1	NA	6	2	3	5.6528	0.0473486	21.9697	0.370465	0.716951	0.997679	-7.14336	0.489534	0.587079	1	conc2_R - conc2_C	limma	0.716951	0.997679	FALSE	no hit	5.6528
KPNA2	P52292	Importin subunit alpha-1 OS=Homo sapiens GN=KPNA2 PE=1 SV=1	3	1	1	1	6	3	2	5.61519	0.0506534	21.5113	0.366796	0.719622	0.997679	-7.27129	0.493845	0.589203	1	conc2_R - conc2_C	limma	0.719622	0.997679	FALSE	no hit	5.61519
PHB2	F5GY37|J3KPX7|Q99623	Prohibitin-2 OS=Homo sapiens GN=PHB2 PE=1 SV=1|Prohibitin-2 OS=Homo sapiens GN=PHB2 PE=1 SV=2|Prohibitin-2 OS=Homo sapiens GN=PHB2 PE=1 SV=2	3	1	1	1	6	3	12	6.73847	-0.109903	24.9812	-0.36615	0.720092	0.997679	-7.27154	0.494606	0.589576	1	conc2_R - conc2_C	limma	0.720092	0.997679	FALSE	no hit	6.73847
SDHB	P21912	Succinate dehydrogenase [ubiquinone] iron-sulfur subunit, mitochondrial OS=Homo sapiens GN=SDHB PE=1 SV=3	3	1	1	1	6	3	8	6.55217	0.14065	24.8053	0.344926	0.73562	0.997679	-7.27955	0.519958	0.601615	1	conc2_R - conc2_C	limma	0.73562	0.997679	FALSE	no hit	6.55217
TPM3|DKFZp686J1372	A0A087WWU8|P06753-2|P06753-3|P06753-5|P06753-6|Q5HYB6	Epididymis luminal protein 189 OS=Homo sapiens GN=DKFZp686J1372 PE=1 SV=1|Isoform 2 of Tropomyosin alpha-3 chain OS=Homo sapiens GN=TPM3|Isoform 3 of Tropomyosin alpha-3 chain OS=Homo sapiens GN=TPM3|Isoform 5 of Tropomyosin alpha-3 chain OS=Homo sapiens GN=TPM3|Isoform 6 of Tropomyosin alpha-3 chain OS=Homo sapiens GN=TPM3|Tropomyosin alpha-3 chain OS=Homo sapiens GN=TPM3 PE=1 SV=1	3	1	1	1	6	3	6	5.92536	-0.0818177	22.9629	-0.343427	0.736721	0.997679	-7.2801	0.521774	0.60245	1	conc2_R - conc2_C	limma	0.736721	0.997679	FALSE	no hit	5.92536
SOAT1	P35610	Sterol O-acyltransferase 1 OS=Homo sapiens GN=SOAT1 PE=1 SV=3	2	NA	1	1	6	2	3	5.61623	-0.166646	22.0726	-0.342453	0.737436	0.997679	-6.23231	0.522954	0.602991	1	conc2_R - conc2_C	limma	0.737436	0.997679	FALSE	no hit	5.61623
CYB5R3	B1AHF3|P00387|P00387-2|P00387-3	NADH-cytochrome b5 reductase 3 (Fragment) OS=Homo sapiens GN=CYB5R3 PE=1 SV=1|NADH-cytochrome b5 reductase 3 OS=Homo sapiens GN=CYB5R3 PE=1 SV=3|Isoform 2 of NADH-cytochrome b5 reductase 3 OS=Homo sapiens GN=CYB5R3|Isoform 3 of NADH-cytochrome b5 reductase 3 OS=Homo sapiens GN=CYB5R3	3	1	1	1	6	3	5	6.37137	0.0543102	23.5839	0.34142	0.738196	0.997679	-7.28083	0.524209	0.603565	1	conc2_R - conc2_C	limma	0.738196	0.997679	FALSE	no hit	6.37137
COG6	Q9Y2V7|Q9Y2V7-2	Conserved oligomeric Golgi complex subunit 6 OS=Homo sapiens GN=COG6 PE=1 SV=2|Isoform 2 of Conserved oligomeric Golgi complex subunit 6 OS=Homo sapiens GN=COG6	3	1	1	1	6	3	4	5.59126	0.0857539	22.4365	0.328786	0.747509	0.997679	-7.28533	0.539676	0.610501	1	conc2_R - conc2_C	limma	0.747509	0.997679	FALSE	no hit	5.59126
YWHAB	P31946|P31946-2	14-3-3 protein beta/alpha OS=Homo sapiens GN=YWHAB PE=1 SV=3|Isoform Short of 14-3-3 protein beta/alpha OS=Homo sapiens GN=YWHAB	3	1	1	1	6	3	3	6.00758	-0.0508551	22.2648	-0.327338	0.748579	0.997679	-7.28583	0.541463	0.611287	1	conc2_R - conc2_C	limma	0.748579	0.997679	FALSE	no hit	6.00758
ANXA2	H0YMD0|H0YMU9|H0YN42|P07355|P07355-2	Annexin (Fragment) OS=Homo sapiens GN=ANXA2 PE=1 SV=1|Annexin A2 OS=Homo sapiens GN=ANXA2 PE=1 SV=2|Annexin OS=Homo sapiens GN=ANXA2 PE=1 SV=1|Isoform 2 of Annexin A2 OS=Homo sapiens GN=ANXA2	3	1	1	1	6	3	9	6.20843	-0.092743	24.9214	-0.326953	0.748864	0.997679	-7.28597	0.541938	0.611495	1	conc2_R - conc2_C	limma	0.748864	0.997679	FALSE	no hit	6.20843
SCAMP3	O14828|O14828-2	Secretory carrier-associated membrane protein 3 OS=Homo sapiens GN=SCAMP3 PE=1 SV=3|Isoform 2 of Secretory carrier-associated membrane protein 3 OS=Homo sapiens GN=SCAMP3	3	1	1	1	6	3	2	6.07649	0.0659968	22.2535	0.325105	0.75023	0.997679	-7.28661	0.544224	0.612495	1	conc2_R - conc2_C	limma	0.75023	0.997679	FALSE	no hit	6.07649
COX4I1	H3BN72|H3BNV9|P13073	Cytochrome c oxidase subunit 4 isoform 1, mitochondrial OS=Homo sapiens GN=COX4I1 PE=1 SV=1	3	1	1	1	6	3	7	6.601	-0.0581249	24.5839	-0.324141	0.750944	0.997679	-7.28694	0.545419	0.613015	1	conc2_R - conc2_C	limma	0.750944	0.997679	FALSE	no hit	6.601
LANCL1	E9PHS0|F8WDS9|O43813	LanC-like protein 1 (Fragment) OS=Homo sapiens GN=LANCL1 PE=1 SV=1|LanC-like protein 1 OS=Homo sapiens GN=LANCL1 PE=1 SV=1	3	1	1	1	6	3	3	6.01339	-0.110814	22.9082	-0.322756	0.751968	0.997679	-7.28742	0.547137	0.613761	1	conc2_R - conc2_C	limma	0.751968	0.997679	FALSE	no hit	6.01339
DCD	P81605	Dermcidin OS=Homo sapiens GN=DCD PE=1 SV=2	2	NA	1	1	6	2	3	6.59929	-0.223662	24.6575	-0.321256	0.753079	0.997679	-6.23957	0.549002	0.614567	1	conc2_R - conc2_C	limma	0.753079	0.997679	FALSE	no hit	6.59929
ATP1A1	P05023|P05023-4	Sodium/potassium-transporting ATPase subunit alpha-1 OS=Homo sapiens GN=ATP1A1 PE=1 SV=1|Isoform 4 of Sodium/potassium-transporting ATPase subunit alpha-1 OS=Homo sapiens GN=ATP1A1	3	1	1	1	6	3	11	6.25101	0.0657176	24.2476	0.320904	0.75334	0.997679	-7.28805	0.549439	0.614756	1	conc2_R - conc2_C	limma	0.75334	0.997679	FALSE	no hit	6.25101
CLCC1	Q96S66	Chloride channel CLIC-like protein 1 OS=Homo sapiens GN=CLCC1 PE=1 SV=1	3	1	1	1	6	3	9	6.08776	0.054656	24.3779	0.313868	0.758558	0.997679	-7.29043	0.558227	0.618507	1	conc2_R - conc2_C	limma	0.758558	0.997679	FALSE	no hit	6.08776
TRAP1	I3L0K7|Q12931|Q12931-2	Heat shock protein 75 kDa, mitochondrial OS=Homo sapiens GN=TRAP1 PE=1 SV=1|Heat shock protein 75 kDa, mitochondrial OS=Homo sapiens GN=TRAP1 PE=1 SV=3|Isoform 2 of Heat shock protein 75 kDa, mitochondrial OS=Homo sapiens GN=TRAP1	3	1	1	1	6	3	7	6.04904	0.0736691	23.2136	0.313831	0.758586	0.997679	-7.29044	0.558274	0.618527	1	conc2_R - conc2_C	limma	0.758586	0.997679	FALSE	no hit	6.04904
HSD17B4	E7EWE5|P51659|P51659-2|P51659-3	Isoform 2 of Peroxisomal multifunctional enzyme type 2 OS=Homo sapiens GN=HSD17B4|Isoform 3 of Peroxisomal multifunctional enzyme type 2 OS=Homo sapiens GN=HSD17B4|Peroxisomal multifunctional enzyme type 2 OS=Homo sapiens GN=HSD17B4 PE=1 SV=1|Peroxisomal multifunctional enzyme type 2 OS=Homo sapiens GN=HSD17B4 PE=1 SV=3	2	NA	1	1	6	2	2	5.41019	-0.126733	21.0834	-0.312309	0.759717	0.997679	-6.24249	0.560184	0.619333	1	conc2_R - conc2_C	limma	0.759717	0.997679	FALSE	no hit	5.41019
PSMD13	A0A087WUL9|E9PL38|Q9UNM6|Q9UNM6-2	26S proteasome non-ATPase regulatory subunit 13 (Fragment) OS=Homo sapiens GN=PSMD13 PE=1 SV=1|26S proteasome non-ATPase regulatory subunit 13 OS=Homo sapiens GN=PSMD13 PE=1 SV=1|26S proteasome non-ATPase regulatory subunit 13 OS=Homo sapiens GN=PSMD13 PE=1 SV=2|Isoform 2 of 26S proteasome non-ATPase regulatory subunit 13 OS=Homo sapiens GN=PSMD13	3	1	1	1	6	3	4	6.11456	0.0489637	23.7032	0.311287	0.760476	0.997679	-7.29129	0.561469	0.619872	1	conc2_R - conc2_C	limma	0.760476	0.997679	FALSE	no hit	6.11456
GLO1	Q04760|Q04760-2	Lactoylglutathione lyase OS=Homo sapiens GN=GLO1 PE=1 SV=4|Isoform 2 of Lactoylglutathione lyase OS=Homo sapiens GN=GLO1	3	1	1	1	6	3	4	6.14932	-0.0480215	23.3672	-0.306594	0.763966	0.997679	-7.29283	0.567384	0.622339	1	conc2_R - conc2_C	limma	0.763966	0.997679	FALSE	no hit	6.14932
IPO7	O95373	Importin-7 OS=Homo sapiens GN=IPO7 PE=1 SV=1	3	1	1	1	6	3	15	6.96777	0.0749925	25.5622	0.305891	0.764489	0.997679	-7.29306	0.568273	0.622706	1	conc2_R - conc2_C	limma	0.764489	0.997679	FALSE	no hit	6.96777
ATP5F1	P24539|Q5QNZ2	ATP synthase F(0) complex subunit B1, mitochondrial OS=Homo sapiens GN=ATP5F1 PE=1 SV=2|ATP synthase F(0) complex subunit B1, mitochondrial OS=Homo sapiens GN=ATP5F1 PE=1 SV=1	3	1	1	1	6	3	6	6.32867	-0.03603	23.329	-0.304652	0.765412	0.997679	-7.29346	0.569841	0.623354	1	conc2_R - conc2_C	limma	0.765412	0.997679	FALSE	no hit	6.32867
MT-CO2	P00403	Cytochrome c oxidase subunit 2 OS=Homo sapiens GN=MT-CO2 PE=1 SV=1	3	1	1	1	6	3	3	6.69582	-0.104448	22.3929	-0.303755	0.766081	0.997679	-7.29375	0.570978	0.623821	1	conc2_R - conc2_C	limma	0.766081	0.997679	FALSE	no hit	6.69582
RAN	B5MDF5|J3KQE5|P62826	GTP-binding nuclear protein Ran (Fragment) OS=Homo sapiens GN=RAN PE=1 SV=1|GTP-binding nuclear protein Ran OS=Homo sapiens GN=RAN PE=1 SV=1|GTP-binding nuclear protein Ran OS=Homo sapiens GN=RAN PE=1 SV=3	3	1	1	1	6	3	3	6.03455	-0.0610314	22.8279	-0.303231	0.766471	0.997679	-7.29392	0.571642	0.624094	1	conc2_R - conc2_C	limma	0.766471	0.997679	FALSE	no hit	6.03455
PCMT1	A0A0A0MRJ6|F6S8N6|H7BY58|P22061|P22061-2	Protein-L-isoaspartate O-methyltransferase OS=Homo sapiens GN=PCMT1 PE=1 SV=1|Protein-L-isoaspartate(D-aspartate) O-methyltransferase OS=Homo sapiens GN=PCMT1 PE=1 SV=1|Protein-L-isoaspartate O-methyltransferase OS=Homo sapiens GN=PCMT1 PE=1 SV=1|Protein-L-isoaspartate(D-aspartate) O-methyltransferase OS=Homo sapiens GN=PCMT1 PE=1 SV=4|Isoform 2 of Protein-L-isoaspartate(D-aspartate) O-methyltran…	2	NA	1	1	6	2	3	5.65217	0.120596	21.9689	0.303193	0.766499	0.997679	-6.24539	0.57169	0.624114	1	conc2_R - conc2_C	limma	0.766499	0.997679	FALSE	no hit	5.65217
GPS1	C9JFE4|Q13098|Q13098-5|Q13098-7	COP9 signalosome complex subunit 1 OS=Homo sapiens GN=GPS1 PE=1 SV=2|COP9 signalosome complex subunit 1 OS=Homo sapiens GN=GPS1 PE=1 SV=4|Isoform 4 of COP9 signalosome complex subunit 1 OS=Homo sapiens GN=GPS1|Isoform 2 of COP9 signalosome complex subunit 1 OS=Homo sapiens GN=GPS1	2	NA	1	1	6	2	3	5.88333	-0.0956125	21.9044	-0.297895	0.770451	0.997679	-6.24703	0.578429	0.626859	1	conc2_R - conc2_C	limma	0.770451	0.997679	FALSE	no hit	5.88333
XPO5	Q9HAV4	Exportin-5 OS=Homo sapiens GN=XPO5 PE=1 SV=1	3	1	1	1	6	3	10	6.38751	0.0820324	24.5686	0.289702	0.776575	0.997679	-7.29819	0.588923	0.631055	1	conc2_R - conc2_C	limma	0.776575	0.997679	FALSE	no hit	6.38751
JUP	P14923	Junction plakoglobin OS=Homo sapiens GN=JUP PE=1 SV=3	3	1	1	1	6	3	8	5.88344	-0.0983718	23.8371	-0.28887	0.777197	0.997679	-7.29845	0.589993	0.631477	1	conc2_R - conc2_C	limma	0.777197	0.997679	FALSE	no hit	5.88344
C14orf166	Q9Y224	UPF0568 protein C14orf166 OS=Homo sapiens GN=C14orf166 PE=1 SV=1	3	1	1	1	6	3	8	6.1873	0.0331402	24.2169	0.286791	0.778754	0.997679	-7.29908	0.592672	0.632531	1	conc2_R - conc2_C	limma	0.778754	0.997679	FALSE	no hit	6.1873
IPO8	O15397	Importin-8 OS=Homo sapiens GN=IPO8 PE=1 SV=2	3	1	1	1	6	3	4	5.60865	-0.0574441	22.0085	-0.286125	0.779252	0.997679	-7.29929	0.593531	0.632868	1	conc2_R - conc2_C	limma	0.779252	0.997679	FALSE	no hit	5.60865
BAK1	A0A0A0MRG8|Q16611|Q16611-2	Bcl-2 homologous antagonist/killer OS=Homo sapiens GN=BAK1 PE=1 SV=1|Isoform 2 of Bcl-2 homologous antagonist/killer OS=Homo sapiens GN=BAK1	2	NA	1	1	6	2	3	5.81396	-0.0759	22.8612	-0.2827	0.78182	0.997679	-6.25159	0.597959	0.634593	1	conc2_R - conc2_C	limma	0.78182	0.997679	FALSE	no hit	5.81396
KIAA2013	Q8IYS2|Q8IYS2-2	Uncharacterized protein KIAA2013 OS=Homo sapiens GN=KIAA2013 PE=1 SV=1|Isoform 2 of Uncharacterized protein KIAA2013 OS=Homo sapiens GN=KIAA2013	2	NA	1	1	6	2	4	5.86768	-0.106524	22.5464	-0.281435	0.782769	0.997679	-6.25196	0.599599	0.635228	1	conc2_R - conc2_C	limma	0.782769	0.997679	FALSE	no hit	5.86768
CS	B4DJV2|O75390	Citrate synthase OS=Homo sapiens GN=CS PE=1 SV=1|Citrate synthase, mitochondrial OS=Homo sapiens GN=CS PE=1 SV=2	3	1	1	1	6	3	10	6.69447	0.0364299	24.6468	0.280393	0.78355	0.997679	-7.30102	0.600951	0.635749	1	conc2_R - conc2_C	limma	0.78355	0.997679	FALSE	no hit	6.69447
RNPEP	A6NKB8|Q9H4A4	Aminopeptidase B OS=Homo sapiens GN=RNPEP PE=1 SV=1|Aminopeptidase B OS=Homo sapiens GN=RNPEP PE=1 SV=2	2	NA	1	1	6	2	2	5.96115	0.180043	21.7224	0.277779	0.785513	0.997679	-6.25302	0.604348	0.637054	1	conc2_R - conc2_C	limma	0.785513	0.997679	FALSE	no hit	5.96115
ATP5B	P06576	ATP synthase subunit beta, mitochondrial OS=Homo sapiens GN=ATP5B PE=1 SV=3	3	1	1	1	6	3	11	6.25923	-0.0380999	24.6179	-0.277727	0.785552	0.997679	-7.30181	0.604416	0.63708	1	conc2_R - conc2_C	limma	0.785552	0.997679	FALSE	no hit	6.25923
SIGMAR1	Q99720|Q99720-3|Q99720-4	Sigma non-opioid intracellular receptor 1 OS=Homo sapiens GN=SIGMAR1 PE=1 SV=1|Isoform 3 of Sigma non-opioid intracellular receptor 1 OS=Homo sapiens GN=SIGMAR1|Isoform 4 of Sigma non-opioid intracellular receptor 1 OS=Homo sapiens GN=SIGMAR1	3	1	1	1	6	3	3	6.75504	-0.0349828	23.201	-0.27608	0.78679	0.997679	-7.3023	0.606561	0.637899	1	conc2_R - conc2_C	limma	0.78679	0.997679	FALSE	no hit	6.75504
P4HB	H7BZ94|P07237	Protein disulfide-isomerase OS=Homo sapiens GN=P4HB PE=1 SV=2|Protein disulfide-isomerase OS=Homo sapiens GN=P4HB PE=1 SV=3	3	1	1	1	6	3	7	6.15969	0.0453569	24.0991	0.274005	0.788349	0.997679	-7.3029	0.609268	0.638927	1	conc2_R - conc2_C	limma	0.788349	0.997679	FALSE	no hit	6.15969
PSME3	B3KQ25|K7ESG5|K9J957|P61289|P61289-2|P61289-3	Proteasome activator complex subunit 3 OS=Homo sapiens GN=PSME3 PE=1 SV=1|Proteasome activator complex subunit 3 OS=Homo sapiens GN=PSME3 PE=1 SV=1|Proteasome activator complex subunit 3 OS=Homo sapiens GN=PSME3 PE=1 SV=1|Proteasome activator complex subunit 3 OS=Homo sapiens GN=PSME3 PE=1 SV=1|Isoform 2 of Proteasome activator complex subunit 3 OS=Homo sapiens GN=PSME3|Isoform 3 of Proteasome ac…	3	1	1	1	6	3	3	5.99771	-0.034338	22.7068	-0.270106	0.791283	0.997679	-7.30403	0.61437	0.640848	1	conc2_R - conc2_C	limma	0.791283	0.997679	FALSE	no hit	5.99771
RAB6A	P20340|P20340-2|P20340-4	Ras-related protein Rab-6A OS=Homo sapiens GN=RAB6A PE=1 SV=3|Isoform 2 of Ras-related protein Rab-6A OS=Homo sapiens GN=RAB6A|Isoform 4 of Ras-related protein Rab-6A OS=Homo sapiens GN=RAB6A	2	1	NA	1	6	2	2	6.20681	-0.0284957	22.197	-0.269712	0.791579	0.997679	-7.17761	0.614887	0.641042	1	conc2_R - conc2_C	limma	0.791579	0.997679	FALSE	no hit	6.20681
HSP90AB1	P08238	Heat shock protein HSP 90-beta OS=Homo sapiens GN=HSP90AB1 PE=1 SV=4	3	1	1	1	6	3	12	6.67882	-0.0515368	25.5312	-0.259203	0.799503	0.997679	-7.30711	0.628736	0.646151	1	conc2_R - conc2_C	limma	0.799503	0.997679	FALSE	no hit	6.67882
COPS8	E9PGT6|H7C3S9|Q99627|Q99627-2	COP9 signalosome complex subunit 8 OS=Homo sapiens GN=COPS8 PE=1 SV=1|COP9 signalosome complex subunit 8 (Fragment) OS=Homo sapiens GN=COPS8 PE=1 SV=1|COP9 signalosome complex subunit 8 OS=Homo sapiens GN=COPS8 PE=1 SV=1|Isoform 2 of COP9 signalosome complex subunit 8 OS=Homo sapiens GN=COPS8	2	1	1	NA	6	2	2	5.67088	-0.0251171	21.3024	-0.257573	0.800734	0.997679	-7.18102	0.630896	0.646934	1	conc2_R - conc2_C	limma	0.800734	0.997679	FALSE	no hit	5.67088
CASP14	P31944	Caspase-14 OS=Homo sapiens GN=CASP14 PE=1 SV=2	3	1	1	1	6	3	5	6.02128	-0.104599	22.8835	-0.256471	0.801567	0.997679	-7.30786	0.632358	0.647463	1	conc2_R - conc2_C	limma	0.801567	0.997679	FALSE	no hit	6.02128
NNT	Q13423	NAD(P) transhydrogenase, mitochondrial OS=Homo sapiens GN=NNT PE=1 SV=3	3	1	1	1	6	3	8	5.88636	-0.0476185	23.9976	-0.256372	0.801642	0.997679	-7.30789	0.63249	0.64751	1	conc2_R - conc2_C	limma	0.801642	0.997679	FALSE	no hit	5.88636
XPO4	F2Z2X4|Q9C0E2	Exportin-4 OS=Homo sapiens GN=XPO4 PE=1 SV=1|Exportin-4 OS=Homo sapiens GN=XPO4 PE=1 SV=2	3	1	1	1	6	3	4	5.8126	0.0661786	22.4404	0.253409	0.803881	0.997679	-7.30869	0.636428	0.648926	1	conc2_R - conc2_C	limma	0.803881	0.997679	FALSE	no hit	5.8126
PSMD1	A0A087WW66|Q99460|Q99460-2	26S proteasome non-ATPase regulatory subunit 1 OS=Homo sapiens GN=PSMD1 PE=1 SV=1|26S proteasome non-ATPase regulatory subunit 1 OS=Homo sapiens GN=PSMD1 PE=1 SV=2|Isoform 2 of 26S proteasome non-ATPase regulatory subunit 1 OS=Homo sapiens GN=PSMD1	3	1	1	1	6	3	5	6.09295	0.0370546	23.3544	0.248018	0.807962	0.997679	-7.31014	0.64362	0.651482	1	conc2_R - conc2_C	limma	0.807962	0.997679	FALSE	no hit	6.09295
ALDH7A1	A0A140T9V3|F8VS02|P49419|P49419-2|P49419-4	Alpha-aminoadipic semialdehyde dehydrogenase OS=Homo sapiens GN=ALDH7A1 PE=1 SV=1|Alpha-aminoadipic semialdehyde dehydrogenase OS=Homo sapiens GN=ALDH7A1 PE=1 SV=5|Isoform 2 of Alpha-aminoadipic semialdehyde dehydrogenase OS=Homo sapiens GN=ALDH7A1|Isoform 4 of Alpha-aminoadipic semialdehyde dehydrogenase OS=Homo sapiens GN=ALDH7A1	3	1	1	1	6	3	5	6.00988	0.041138	23.7035	0.247634	0.808253	0.997679	-7.31024	0.644134	0.651663	1	conc2_R - conc2_C	limma	0.808253	0.997679	FALSE	no hit	6.00988
SRSF3	P84103|P84103-2	Serine/arginine-rich splicing factor 3 OS=Homo sapiens GN=SRSF3 PE=1 SV=1|Isoform 2 of Serine/arginine-rich splicing factor 3 OS=Homo sapiens GN=SRSF3	2	NA	1	1	6	2	2	5.74719	0.171136	21.5959	0.244716	0.810464	0.997679	-6.26195	0.648043	0.653035	1	conc2_R - conc2_C	limma	0.810464	0.997679	FALSE	no hit	5.74719
ATP5J	P18859|P18859-2	ATP synthase-coupling factor 6, mitochondrial OS=Homo sapiens GN=ATP5J PE=1 SV=1|Isoform 2 of ATP synthase-coupling factor 6, mitochondrial OS=Homo sapiens GN=ATP5J	2	1	1	NA	6	2	3	5.94065	-0.0219262	22.901	-0.2414	0.812979	0.997679	-7.18532	0.652496	0.654585	1	conc2_R - conc2_C	limma	0.812979	0.997679	FALSE	no hit	5.94065
PPP2CA	P67775|P67775-2	Serine/threonine-protein phosphatase 2A catalytic subunit alpha isoform OS=Homo sapiens GN=PPP2CA PE=1 SV=1|Isoform 2 of Serine/threonine-protein phosphatase 2A catalytic subunit alpha isoform OS=Homo sapiens GN=PPP2CA	3	1	1	1	6	3	4	6.05395	0.0326255	23.1188	0.238645	0.81507	0.997679	-7.31257	0.656205	0.655865	1	conc2_R - conc2_C	limma	0.81507	0.997679	FALSE	no hit	6.05395
BCLAF1	E9PK09|E9PK91|E9PKI6|E9PQN2|Q9NYF8|Q9NYF8-2|Q9NYF8-3	Bcl-2-associated transcription factor 1 (Fragment) OS=Homo sapiens GN=BCLAF1 PE=1 SV=7|Bcl-2-associated transcription factor 1 OS=Homo sapiens GN=BCLAF1 PE=1 SV=1|Bcl-2-associated transcription factor 1 OS=Homo sapiens GN=BCLAF1 PE=1 SV=1|Bcl-2-associated transcription factor 1 OS=Homo sapiens GN=BCLAF1 PE=1 SV=1|Bcl-2-associated transcription factor 1 OS=Homo sapiens GN=BCLAF1 PE=1 SV=2|Isoform …	2	NA	1	1	6	2	3	5.6189	0.113949	21.9189	0.237283	0.816104	0.997679	-6.26381	0.658042	0.656496	1	conc2_R - conc2_C	limma	0.816104	0.997679	FALSE	no hit	5.6189
PSMA3	P25788|P25788-2	Proteasome subunit alpha type-3 OS=Homo sapiens GN=PSMA3 PE=1 SV=2|Isoform 2 of Proteasome subunit alpha type-3 OS=Homo sapiens GN=PSMA3	3	1	1	1	6	3	2	5.94788	0.0478873	22.6518	0.236683	0.81656	0.997679	-7.31307	0.658853	0.656774	1	conc2_R - conc2_C	limma	0.81656	0.997679	FALSE	no hit	5.94788
IPO11	F8WDV0|Q9UI26|Q9UI26-2	Importin-11 OS=Homo sapiens GN=IPO11 PE=1 SV=1|Isoform 2 of Importin-11 OS=Homo sapiens GN=IPO11	3	1	1	1	6	3	4	6.14122	-0.0594724	23.4815	-0.23569	0.817314	0.997679	-7.31332	0.660193	0.657232	1	conc2_R - conc2_C	limma	0.817314	0.997679	FALSE	no hit	6.14122
hCG_2039566|A0A0U1RRH7|HIST1H2AB|HIST1H2AG|H2AFX|HIST1H2AD|HIST2H2AC|HIST2H2AA3|HIST3H2A|HIST2H2AB|HIST1H2AC|HIST1H2AH|HIST1H2AA|HIST1H2AJ|H2AFJ	A0A0U1RR32|A0A0U1RRH7|P04908|P0C0S8|P16104|P20671|Q16777|Q6FI13|Q7L7L0|Q8IUE6|Q93077|Q96KK5|Q96QV6|Q99878|Q9BTM1|Q9BTM1-2	Histone H2A OS=Homo sapiens GN=hCG_2039566 PE=3 SV=1|Histone H2A OS=Homo sapiens PE=3 SV=1|Histone H2A type 1-B/E OS=Homo sapiens GN=HIST1H2AB PE=1 SV=2|Histone H2A type 1 OS=Homo sapiens GN=HIST1H2AG PE=1 SV=2|Histone H2AX OS=Homo sapiens GN=H2AFX PE=1 SV=2|Histone H2A type 1-D OS=Homo sapiens GN=HIST1H2AD PE=1 SV=2|Histone H2A type 2-C OS=Homo sapiens GN=HIST2H2AC PE=1 SV=4|Histone H2A type 2-A…	2	NA	1	1	6	2	2	5.95615	0.0791514	21.956	0.231628	0.820402	0.997679	-6.26518	0.665691	0.659098	1	conc2_R - conc2_C	limma	0.820402	0.997679	FALSE	no hit	5.95615
LOC102724023|A0A096LPI6|C21orf33	A0A096LNH5|A0A096LP12|A0A096LP73|A0A096LPI6|A0A0B4J2D5|F2Z2Q0|H7C2G3|P30042	ES1 protein homolog, mitochondrial (Fragment) OS=Homo sapiens GN=C21orf33 PE=4 SV=1|ES1 protein homolog, mitochondrial (Fragment) OS=Homo sapiens GN=LOC102724023 PE=1 SV=2|ES1 protein homolog, mitochondrial OS=Homo sapiens GN=C21orf33 PE=1 SV=1|ES1 protein homolog, mitochondrial OS=Homo sapiens GN=C21orf33 PE=1 SV=3|Protein LOC102724023 (Fragment) OS=Homo sapiens GN=LOC102724023 PE=1 SV=1|Protein…	3	1	1	1	6	3	3	5.79288	0.0214542	22.5339	0.230552	0.821221	0.997679	-7.3146	0.667151	0.65959	1	conc2_R - conc2_C	limma	0.821221	0.997679	FALSE	no hit	5.79288
STAG2	Q8N3U4|Q8N3U4-2	Cohesin subunit SA-2 OS=Homo sapiens GN=STAG2 PE=1 SV=3|Isoform 2 of Cohesin subunit SA-2 OS=Homo sapiens GN=STAG2	3	1	1	1	6	3	5	6.05482	-0.0552603	23.4135	-0.227992	0.823169	0.997679	-7.31522	0.670627	0.660756	1	conc2_R - conc2_C	limma	0.823169	0.997679	FALSE	no hit	6.05482
VCP	P55072	Transitional endoplasmic reticulum ATPase OS=Homo sapiens GN=VCP PE=1 SV=4	3	1	1	1	6	3	5	5.70897	0.0403683	22.3902	0.22696	0.823954	0.997679	-7.31547	0.672031	0.661224	1	conc2_R - conc2_C	limma	0.823954	0.997679	FALSE	no hit	5.70897
EIF4A1	J3KT12|J3KTB5|J3QL43|J3QS69|P60842|P60842-2	Eukaryotic initiation factor 4A-I (Fragment) OS=Homo sapiens GN=EIF4A1 PE=1 SV=1|Eukaryotic initiation factor 4A-I OS=Homo sapiens GN=EIF4A1 PE=1 SV=1|Isoform 2 of Eukaryotic initiation factor 4A-I OS=Homo sapiens GN=EIF4A1	2	1	NA	1	6	2	6	5.63624	0.0300655	22.5632	0.226672	0.824174	0.997679	-7.18899	0.672423	0.661355	1	conc2_R - conc2_C	limma	0.824174	0.997679	FALSE	no hit	5.63624
ATP1B3	P54709	Sodium/potassium-transporting ATPase subunit beta-3 OS=Homo sapiens GN=ATP1B3 PE=1 SV=1	3	1	1	1	6	3	3	6.08503	-0.0270974	23.0677	-0.226324	0.824439	0.997679	-7.31563	0.672897	0.661513	1	conc2_R - conc2_C	limma	0.824439	0.997679	FALSE	no hit	6.08503
KPRP	Q5T749	Keratinocyte proline-rich protein OS=Homo sapiens GN=KPRP PE=1 SV=1	3	1	1	1	6	3	15	6.45155	0.0791319	24.1182	0.225518	0.825053	0.997679	-7.31582	0.673995	0.661878	1	conc2_R - conc2_C	limma	0.825053	0.997679	FALSE	no hit	6.45155
LTA4H	P09960	Leukotriene A-4 hydrolase OS=Homo sapiens GN=LTA4H PE=1 SV=2	3	1	1	1	6	3	5	5.67901	-0.0456548	22.9784	-0.224699	0.825677	0.997679	-7.31602	0.675111	0.662248	1	conc2_R - conc2_C	limma	0.825677	0.997679	FALSE	no hit	5.67901
ATP2A2	P16615|P16615-2|P16615-3|P16615-4|P16615-5	Isoform 2 of Sarcoplasmic/endoplasmic reticulum calcium ATPase 2 OS=Homo sapiens GN=ATP2A2|Isoform 3 of Sarcoplasmic/endoplasmic reticulum calcium ATPase 2 OS=Homo sapiens GN=ATP2A2|Isoform 4 of Sarcoplasmic/endoplasmic reticulum calcium ATPase 2 OS=Homo sapiens GN=ATP2A2|Isoform 5 of Sarcoplasmic/endoplasmic reticulum calcium ATPase 2 OS=Homo sapiens GN=ATP2A2|Sarcoplasmic/endoplasmic reticulum …	3	1	1	1	6	3	6	5.87102	0.0309052	23.2488	0.2215	0.828115	0.997679	-7.31678	0.679476	0.663688	1	conc2_R - conc2_C	limma	0.828115	0.997679	FALSE	no hit	5.87102
PLS3	A0A0A0MSQ0|P13797|P13797-2|P13797-3	Isoform 2 of Plastin-3 OS=Homo sapiens GN=PLS3|Isoform 3 of Plastin-3 OS=Homo sapiens GN=PLS3|Plastin-3 OS=Homo sapiens GN=PLS3 PE=1 SV=1|Plastin-3 OS=Homo sapiens GN=PLS3 PE=1 SV=4	2	1	1	NA	6	2	6	5.80931	-0.0215561	23.0791	-0.220746	0.82869	0.997679	-7.1904	0.680508	0.664026	1	conc2_R - conc2_C	limma	0.82869	0.997679	FALSE	no hit	5.80931
TRAPPC3	A0A087WWM0|O43617	Trafficking protein particle complex subunit 3 OS=Homo sapiens GN=TRAPPC3 PE=1 SV=1|Trafficking protein particle complex subunit 3 OS=Homo sapiens GN=TRAPPC3 PE=1 SV=1	3	1	1	1	6	3	3	5.67772	-0.0224841	21.9763	-0.220678	0.828742	0.997679	-7.31697	0.6806	0.664057	1	conc2_R - conc2_C	limma	0.828742	0.997679	FALSE	no hit	5.67772
CYB5B	D6RFH4|H3BUX2|J3KNF8|O43169	Cytochrome b5 type B OS=Homo sapiens GN=CYB5B PE=1 SV=1|Cytochrome b5 type B OS=Homo sapiens GN=CYB5B PE=1 SV=2	3	1	1	1	6	3	3	6.30942	-0.0333271	22.5357	-0.213578	0.834161	0.997679	-7.31862	0.690336	0.667218	1	conc2_R - conc2_C	limma	0.834161	0.997679	FALSE	no hit	6.30942
SYNGR2	K7ELD9|K7ELS8|K7ENG9|O43760|O43760-2	Isoform 2 of Synaptogyrin-2 OS=Homo sapiens GN=SYNGR2|Synaptogyrin-2 (Fragment) OS=Homo sapiens GN=SYNGR2 PE=1 SV=1|Synaptogyrin-2 OS=Homo sapiens GN=SYNGR2 PE=1 SV=1	2	NA	1	1	6	2	3	6.18567	-0.0541087	22.9843	-0.213225	0.83443	0.997679	-6.26942	0.69082	0.667374	1	conc2_R - conc2_C	limma	0.83443	0.997679	FALSE	no hit	6.18567
NSDHL	C9JDR0|Q15738	Sterol-4-alpha-carboxylate 3-dehydrogenase, decarboxylating (Fragment) OS=Homo sapiens GN=NSDHL PE=1 SV=1|Sterol-4-alpha-carboxylate 3-dehydrogenase, decarboxylating OS=Homo sapiens GN=NSDHL PE=1 SV=2	3	1	1	1	6	3	3	5.69233	-0.0602469	22.5321	-0.209837	0.83702	0.997679	-7.31947	0.695486	0.668866	1	conc2_R - conc2_C	limma	0.83702	0.997679	FALSE	no hit	5.69233
REEP5	Q00765	Receptor expression-enhancing protein 5 OS=Homo sapiens GN=REEP5 PE=1 SV=3	3	1	1	1	6	3	6	6.67311	0.0230969	24.4031	0.207229	0.839014	0.997679	-7.32005	0.699084	0.670008	1	conc2_R - conc2_C	limma	0.839014	0.997679	FALSE	no hit	6.67311
GPD2	P43304	Glycerol-3-phosphate dehydrogenase, mitochondrial OS=Homo sapiens GN=GPD2 PE=1 SV=3	3	1	1	1	6	3	12	6.41143	0.0487277	24.9653	0.20707	0.839136	0.997679	-7.32008	0.699304	0.670078	1	conc2_R - conc2_C	limma	0.839136	0.997679	FALSE	no hit	6.41143
PRDX2	P32119	Peroxiredoxin-2 OS=Homo sapiens GN=PRDX2 PE=1 SV=5	3	1	1	1	6	3	3	6.76822	0.0311552	23.329	0.206569	0.839519	0.997679	-7.32019	0.699996	0.670296	1	conc2_R - conc2_C	limma	0.839519	0.997679	FALSE	no hit	6.76822
NDUFS8	E9PPW7|O00217	NADH dehydrogenase [ubiquinone] iron-sulfur protein 8, mitochondrial (Fragment) OS=Homo sapiens GN=NDUFS8 PE=1 SV=1|NADH dehydrogenase [ubiquinone] iron-sulfur protein 8, mitochondrial OS=Homo sapiens GN=NDUFS8 PE=1 SV=1	3	1	1	1	6	3	5	6.09265	0.0570624	23.2177	0.204756	0.840907	0.997679	-7.32059	0.702504	0.671086	1	conc2_R - conc2_C	limma	0.840907	0.997679	FALSE	no hit	6.09265
PPP2R1A	P30153	Serine/threonine-protein phosphatase 2A 65 kDa regulatory subunit A alpha isoform OS=Homo sapiens GN=PPP2R1A PE=1 SV=4	2	1	1	NA	6	2	5	6.32772	0.0352218	24.0571	0.203869	0.841586	0.997679	-7.19423	0.703731	0.671471	1	conc2_R - conc2_C	limma	0.841586	0.997679	FALSE	no hit	6.32772
RPL11	P62913|P62913-2	60S ribosomal protein L11 OS=Homo sapiens GN=RPL11 PE=1 SV=2|Isoform 2 of 60S ribosomal protein L11 OS=Homo sapiens GN=RPL11	2	1	NA	1	6	2	2	5.79189	0.0448367	22.4474	0.201792	0.843176	0.997679	-7.19468	0.706609	0.672371	1	conc2_R - conc2_C	limma	0.843176	0.997679	FALSE	no hit	5.79189
API5	G3V1C3|Q9BZZ5|Q9BZZ5-1|Q9BZZ5-2|Q9BZZ5-5|Q9BZZ5-6	Apoptosis inhibitor 5 OS=Homo sapiens GN=API5 PE=1 SV=1|Apoptosis inhibitor 5 OS=Homo sapiens GN=API5 PE=1 SV=3|Isoform 1 of Apoptosis inhibitor 5 OS=Homo sapiens GN=API5|Isoform 2 of Apoptosis inhibitor 5 OS=Homo sapiens GN=API5|Isoform 5 of Apoptosis inhibitor 5 OS=Homo sapiens GN=API5|Isoform 6 of Apoptosis inhibitor 5 OS=Homo sapiens GN=API5	2	NA	1	1	6	2	5	5.97287	0.072	22.379	0.201471	0.843422	0.997679	-6.27195	0.707054	0.672509	1	conc2_R - conc2_C	limma	0.843422	0.997679	FALSE	no hit	5.97287
SEC61A1	B4DR61|P61619	Protein transport protein Sec61 subunit alpha isoform 1 OS=Homo sapiens GN=SEC61A1 PE=1 SV=1|Protein transport protein Sec61 subunit alpha isoform 1 OS=Homo sapiens GN=SEC61A1 PE=1 SV=2	2	NA	1	1	6	2	3	5.7475	-0.078728	22.641	-0.196144	0.847504	0.997679	-6.27305	0.714455	0.674799	1	conc2_R - conc2_C	limma	0.847504	0.997679	FALSE	no hit	5.7475
TM9SF4	A0A0C4DFM1|Q92544	Transmembrane 9 superfamily member OS=Homo sapiens GN=TM9SF4 PE=1 SV=1|Transmembrane 9 superfamily member 4 OS=Homo sapiens GN=TM9SF4 PE=1 SV=2	3	1	1	1	6	3	5	6.50612	-0.0381008	23.1944	-0.194684	0.848624	0.997679	-7.32274	0.716489	0.675422	1	conc2_R - conc2_C	limma	0.848624	0.997679	FALSE	no hit	6.50612
B3GAT3	E9PNA1|G3V150|O94766|O94766-2	Beta-1,3-glucuronyltransferase 3 (Glucuronosyltransferase I), isoform CRA_a OS=Homo sapiens GN=B3GAT3 PE=1 SV=1|Galactosylgalactosylxylosylprotein 3-beta-glucuronosyltransferase 3 (Fragment) OS=Homo sapiens GN=B3GAT3 PE=1 SV=1|Galactosylgalactosylxylosylprotein 3-beta-glucuronosyltransferase 3 OS=Homo sapiens GN=B3GAT3 PE=1 SV=2|Isoform 2 of Galactosylgalactosylxylosylprotein 3-beta-glucuronosylt…	3	1	1	1	6	3	3	5.91097	0.0282934	22.0869	0.192996	0.849919	0.997679	-7.32309	0.718842	0.676141	1	conc2_R - conc2_C	limma	0.849919	0.997679	FALSE	no hit	5.91097
SRI	C9J0K6|P30626|P30626-2|P30626-3	Sorcin OS=Homo sapiens GN=SRI PE=1 SV=1|Sorcin OS=Homo sapiens GN=SRI PE=1 SV=1|Isoform 2 of Sorcin OS=Homo sapiens GN=SRI|Isoform 3 of Sorcin OS=Homo sapiens GN=SRI	3	1	1	1	6	3	4	6.65352	-0.0246905	23.3693	-0.19225	0.850492	0.997679	-7.32324	0.719883	0.676457	1	conc2_R - conc2_C	limma	0.850492	0.997679	FALSE	no hit	6.65352
PDIA3	H7BZJ3|P30101	Protein disulfide-isomerase A3 (Fragment) OS=Homo sapiens GN=PDIA3 PE=1 SV=1|Protein disulfide-isomerase A3 OS=Homo sapiens GN=PDIA3 PE=1 SV=4	3	1	1	1	6	3	12	6.1794	-0.0249175	24.2798	-0.190851	0.851565	0.997679	-7.32353	0.721836	0.67705	1	conc2_R - conc2_C	limma	0.851565	0.997679	FALSE	no hit	6.1794
FLNA	P21333|P21333-2|Q5HY54|Q60FE5	Filamin-A OS=Homo sapiens GN=FLNA PE=1 SV=1|Filamin-A OS=Homo sapiens GN=FLNA PE=1 SV=4|Filamin A OS=Homo sapiens GN=FLNA PE=1 SV=1|Isoform 2 of Filamin-A OS=Homo sapiens GN=FLNA	3	1	1	1	6	3	6	5.58508	-0.0262621	22.0345	-0.190525	0.851816	0.997679	-7.3236	0.722292	0.677188	1	conc2_R - conc2_C	limma	0.851816	0.997679	FALSE	no hit	5.58508
ARHGDIA	J3KTF8|J3QQX2|P52565	Rho GDP-dissociation inhibitor 1 (Fragment) OS=Homo sapiens GN=ARHGDIA PE=1 SV=7|Rho GDP-dissociation inhibitor 1 OS=Homo sapiens GN=ARHGDIA PE=1 SV=1|Rho GDP-dissociation inhibitor 1 OS=Homo sapiens GN=ARHGDIA PE=1 SV=3	3	1	1	1	6	3	3	5.74442	-0.0332907	22.3068	-0.190346	0.851953	0.997679	-7.32363	0.722542	0.677264	1	conc2_R - conc2_C	limma	0.851953	0.997679	FALSE	no hit	5.74442
SYNGR1	B5MCD7|O43759|O43759-2	Synaptogyrin-1 OS=Homo sapiens GN=SYNGR1 PE=1 SV=1|Synaptogyrin-1 OS=Homo sapiens GN=SYNGR1 PE=1 SV=2|Isoform 1B of Synaptogyrin-1 OS=Homo sapiens GN=SYNGR1	2	NA	1	1	6	2	2	5.75887	0.0576675	21.8866	0.189837	0.852344	0.997679	-6.27431	0.723253	0.677479	1	conc2_R - conc2_C	limma	0.852344	0.997679	FALSE	no hit	5.75887
DYNC1H1	Q14204	Cytoplasmic dynein 1 heavy chain 1 OS=Homo sapiens GN=DYNC1H1 PE=1 SV=5	2	1	NA	1	6	2	27	5.78329	-0.0736008	23.8406	-0.18865	0.853256	0.997679	-7.19741	0.724914	0.67798	1	conc2_R - conc2_C	limma	0.853256	0.997679	FALSE	no hit	5.78329
TLN1	Q9Y490	Talin-1 OS=Homo sapiens GN=TLN1 PE=1 SV=3	3	1	1	1	6	3	39	6.42663	0.0315883	26.6553	0.187694	0.85399	0.997679	-7.32417	0.726252	0.678382	1	conc2_R - conc2_C	limma	0.85399	0.997679	FALSE	no hit	6.42663
DHCR7	Q9UBM7	7-dehydrocholesterol reductase OS=Homo sapiens GN=DHCR7 PE=1 SV=1	2	NA	1	1	6	2	3	6.23228	-0.0760771	23.2135	-0.186148	0.855178	0.997679	-6.27503	0.728417	0.679031	1	conc2_R - conc2_C	limma	0.855178	0.997679	FALSE	no hit	6.23228
PGAM1	P18669	Phosphoglycerate mutase 1 OS=Homo sapiens GN=PGAM1 PE=1 SV=2	3	1	1	1	6	3	7	6.15569	-0.0517052	23.591	-0.18218	0.858228	0.997679	-7.32526	0.733984	0.680688	1	conc2_R - conc2_C	limma	0.858228	0.997679	FALSE	no hit	6.15569
PGRMC1	O00264	Membrane-associated progesterone receptor component 1 OS=Homo sapiens GN=PGRMC1 PE=1 SV=3	3	1	1	1	6	3	7	7.07664	0.022416	24.2911	0.179765	0.860085	0.997679	-7.32573	0.737379	0.681691	1	conc2_R - conc2_C	limma	0.860085	0.997679	FALSE	no hit	7.07664
ARF3|ARF1	P61204|P61204-2|P84077	ADP-ribosylation factor 3 OS=Homo sapiens GN=ARF3 PE=1 SV=2|Isoform 2 of ADP-ribosylation factor 3 OS=Homo sapiens GN=ARF3|ADP-ribosylation factor 1 OS=Homo sapiens GN=ARF1 PE=1 SV=2	3	1	1	1	6	3	2	6.70036	-0.0357194	23.3195	-0.177457	0.861861	0.997679	-7.32617	0.740628	0.682644	1	conc2_R - conc2_C	limma	0.861861	0.997679	FALSE	no hit	6.70036
CCT5	B7ZAR1|E7ENZ3|E9PCA1|P48643|P48643-2	Isoform 2 of T-complex protein 1 subunit epsilon OS=Homo sapiens GN=CCT5|T-complex protein 1 subunit epsilon OS=Homo sapiens GN=CCT5 PE=1 SV=1	2	NA	1	1	6	2	3	5.7512	-0.0511428	21.6301	-0.173482	0.864922	0.997679	-6.27739	0.746236	0.684276	1	conc2_R - conc2_C	limma	0.864922	0.997679	FALSE	no hit	5.7512
PA2G4	Q9UQ80|Q9UQ80-2	Proliferation-associated protein 2G4 OS=Homo sapiens GN=PA2G4 PE=1 SV=3|Isoform 2 of Proliferation-associated protein 2G4 OS=Homo sapiens GN=PA2G4	2	1	NA	1	6	2	2	5.77285	-0.0253945	21.8236	-0.171493	0.866454	0.997679	-7.20071	0.749047	0.685087	1	conc2_R - conc2_C	limma	0.866454	0.997679	FALSE	no hit	5.77285
TOMM40	K7EKG4|O96008|O96008-2	Mitochondrial import receptor subunit TOM40 homolog (Fragment) OS=Homo sapiens GN=TOMM40 PE=1 SV=1|Mitochondrial import receptor subunit TOM40 homolog OS=Homo sapiens GN=TOMM40 PE=1 SV=1|Isoform 2 of Mitochondrial import receptor subunit TOM40 homolog OS=Homo sapiens GN=TOMM40	3	1	1	1	6	3	5	6.1221	0.0317049	23.4859	0.170104	0.867525	0.997679	-7.32753	0.751013	0.685653	1	conc2_R - conc2_C	limma	0.867525	0.997679	FALSE	no hit	6.1221
PITPNB	A0A0A0MSW4|P48739|P48739-2|P48739-3	Phosphatidylinositol transfer protein beta isoform OS=Homo sapiens GN=PITPNB PE=1 SV=1|Phosphatidylinositol transfer protein beta isoform OS=Homo sapiens GN=PITPNB PE=1 SV=2|Isoform 2 of Phosphatidylinositol transfer protein beta isoform OS=Homo sapiens GN=PITPNB|Isoform 3 of Phosphatidylinositol transfer protein beta isoform OS=Homo sapiens GN=PITPNB	3	1	1	1	6	3	5	5.89663	-0.0258927	23.1001	-0.16911	0.868291	0.997679	-7.32771	0.752419	0.686056	1	conc2_R - conc2_C	limma	0.868291	0.997679	FALSE	no hit	5.89663
ETFDH	Q16134|Q16134-3	Electron transfer flavoprotein-ubiquinone oxidoreductase, mitochondrial OS=Homo sapiens GN=ETFDH PE=1 SV=2|Isoform 2 of Electron transfer flavoprotein-ubiquinone oxidoreductase, mitochondrial OS=Homo sapiens GN=ETFDH	2	NA	1	1	6	2	3	5.59504	-0.211785	20.7832	-0.164924	0.871519	0.997679	-6.27889	0.758354	0.687746	1	conc2_R - conc2_C	limma	0.871519	0.997679	FALSE	no hit	5.59504
SERINC1	Q9NRX5	Serine incorporator 1 OS=Homo sapiens GN=SERINC1 PE=1 SV=1	3	1	1	1	6	3	4	6.13529	0.0232862	22.7947	0.155736	0.878613	0.997679	-7.33004	0.77143	0.691405	1	conc2_R - conc2_C	limma	0.878613	0.997679	FALSE	no hit	6.13529
SCAMP1	O15126	Secretory carrier-associated membrane protein 1 OS=Homo sapiens GN=SCAMP1 PE=1 SV=2	3	1	1	1	6	3	7	6.23232	0.0166067	24.2059	0.155475	0.878815	0.997679	-7.33008	0.771804	0.691508	1	conc2_R - conc2_C	limma	0.878815	0.997679	FALSE	no hit	6.23232
EEF2	P13639	Elongation factor 2 OS=Homo sapiens GN=EEF2 PE=1 SV=4	3	1	1	1	6	3	25	6.94588	0.0169395	26.1429	0.155035	0.879155	0.997679	-7.33015	0.772431	0.691682	1	conc2_R - conc2_C	limma	0.879155	0.997679	FALSE	no hit	6.94588
MBOAT7	Q96N66|Q96N66-2|Q96N66-3	Isoform 2 of Lysophospholipid acyltransferase 7 OS=Homo sapiens GN=MBOAT7|Isoform 3 of Lysophospholipid acyltransferase 7 OS=Homo sapiens GN=MBOAT7|Lysophospholipid acyltransferase 7 OS=Homo sapiens GN=MBOAT7 PE=1 SV=2	3	1	1	1	6	3	3	5.63572	-0.0303775	21.763	-0.154794	0.879341	0.997679	-7.33019	0.772776	0.691777	1	conc2_R - conc2_C	limma	0.879341	0.997679	FALSE	no hit	5.63572
PRKCSH	K7ELL7|P14314|P14314-2	Glucosidase 2 subunit beta OS=Homo sapiens GN=PRKCSH PE=1 SV=1|Glucosidase 2 subunit beta OS=Homo sapiens GN=PRKCSH PE=1 SV=2|Isoform 2 of Glucosidase 2 subunit beta OS=Homo sapiens GN=PRKCSH	2	NA	1	1	6	2	2	5.55328	-0.0462112	21.4119	-0.15286	0.880835	0.997679	-6.28088	0.775537	0.692537	1	conc2_R - conc2_C	limma	0.880835	0.997679	FALSE	no hit	5.55328
IPO5	O00410|O00410-3	Importin-5 OS=Homo sapiens GN=IPO5 PE=1 SV=4|Isoform 3 of Importin-5 OS=Homo sapiens GN=IPO5	3	1	1	1	6	3	21	7.41376	-0.0434304	26.2342	-0.149342	0.883556	0.997679	-7.33108	0.78057	0.693912	1	conc2_R - conc2_C	limma	0.883556	0.997679	FALSE	no hit	7.41376
LDHA	P00338|P00338-3	L-lactate dehydrogenase A chain OS=Homo sapiens GN=LDHA PE=1 SV=2|Isoform 3 of L-lactate dehydrogenase A chain OS=Homo sapiens GN=LDHA	3	1	1	1	6	3	6	6.52643	0.0363132	24.1589	0.143034	0.888438	0.997679	-7.33207	0.789615	0.696354	1	conc2_R - conc2_C	limma	0.888438	0.997679	FALSE	no hit	6.52643
HNRNPK	P61978|P61978-2|P61978-3	Heterogeneous nuclear ribonucleoprotein K OS=Homo sapiens GN=HNRNPK PE=1 SV=1|Isoform 2 of Heterogeneous nuclear ribonucleoprotein K OS=Homo sapiens GN=HNRNPK|Isoform 3 of Heterogeneous nuclear ribonucleoprotein K OS=Homo sapiens GN=HNRNPK	3	1	1	1	6	3	3	5.56498	0.0308042	22.0449	0.135616	0.894185	0.997679	-7.33317	0.80029	0.699186	1	conc2_R - conc2_C	limma	0.894185	0.997679	FALSE	no hit	5.56498
TNPO2	O14787-2	Isoform 2 of Transportin-2 OS=Homo sapiens GN=TNPO2	3	1	1	1	6	3	4	6.25216	-0.0402118	22.2742	-0.134567	0.894998	0.997679	-7.33333	0.801802	0.699583	1	conc2_R - conc2_C	limma	0.894998	0.997679	FALSE	no hit	6.25216
ABCB7	A0A087WW65|B4DGL8|O75027|O75027-2|O75027-3	ATP-binding cassette sub-family B member 7, mitochondrial (Fragment) OS=Homo sapiens GN=ABCB7 PE=1 SV=1|ATP-binding cassette sub-family B member 7, mitochondrial OS=Homo sapiens GN=ABCB7 PE=1 SV=1|ATP-binding cassette sub-family B member 7, mitochondrial OS=Homo sapiens GN=ABCB7 PE=1 SV=2|Isoform 2 of ATP-binding cassette sub-family B member 7, mitochondrial OS=Homo sapiens GN=ABCB7|Isoform 3 of …	3	1	1	1	6	3	4	5.82031	0.0228713	22.2764	0.134377	0.895145	0.997679	-7.33335	0.802075	0.699654	1	conc2_R - conc2_C	limma	0.895145	0.997679	FALSE	no hit	5.82031
TNPO1	Q92973|Q92973-2	Transportin-1 OS=Homo sapiens GN=TNPO1 PE=1 SV=2|Isoform 2 of Transportin-1 OS=Homo sapiens GN=TNPO1	3	1	1	1	6	3	6	6.19047	0.0491091	23.1629	0.134052	0.895397	0.997679	-7.3334	0.802545	0.699777	1	conc2_R - conc2_C	limma	0.895397	0.997679	FALSE	no hit	6.19047
RFT1	B5MDE0|Q96AA3	Protein RFT1 homolog OS=Homo sapiens GN=RFT1 PE=1 SV=1	3	1	1	1	6	3	5	6.23682	0.0292345	23.7939	0.133961	0.895468	0.997679	-7.33341	0.802677	0.699812	1	conc2_R - conc2_C	limma	0.895468	0.997679	FALSE	no hit	6.23682
SCAMP4	Q969E2|Q969E2-2	Secretory carrier-associated membrane protein 4 OS=Homo sapiens GN=SCAMP4 PE=1 SV=1|Isoform 2 of Secretory carrier-associated membrane protein 4 OS=Homo sapiens GN=SCAMP4	3	1	1	1	6	3	3	6.22895	-0.0169058	22.8409	-0.133284	0.895992	0.997679	-7.33351	0.803653	0.700067	1	conc2_R - conc2_C	limma	0.895992	0.997679	FALSE	no hit	6.22895
COG5	Q9UP83|Q9UP83-2|Q9UP83-3	Conserved oligomeric Golgi complex subunit 5 OS=Homo sapiens GN=COG5 PE=1 SV=3|Isoform 2 of Conserved oligomeric Golgi complex subunit 5 OS=Homo sapiens GN=COG5|Isoform 3 of Conserved oligomeric Golgi complex subunit 5 OS=Homo sapiens GN=COG5	3	1	1	1	6	3	8	5.95914	0.0307138	23.9768	0.129786	0.898706	0.997679	-7.334	0.808705	0.701381	1	conc2_R - conc2_C	limma	0.898706	0.997679	FALSE	no hit	5.95914
RPS3	E9PL09|E9PPU1|P23396|P23396-2	40S ribosomal protein S3 OS=Homo sapiens GN=RPS3 PE=1 SV=1|40S ribosomal protein S3 OS=Homo sapiens GN=RPS3 PE=1 SV=2|Isoform 2 of 40S ribosomal protein S3 OS=Homo sapiens GN=RPS3	3	1	1	1	6	3	4	5.91154	0.0324813	23.0401	0.128374	0.899801	0.997679	-7.3342	0.810746	0.701909	1	conc2_R - conc2_C	limma	0.899801	0.997679	FALSE	no hit	5.91154
GNG5	P63218	Guanine nucleotide-binding protein G(I)/G(S)/G(O) subunit gamma-5 OS=Homo sapiens GN=GNG5 PE=1 SV=3	2	1	NA	1	6	2	2	6.47285	-0.0165302	22.8759	-0.124839	0.902544	0.997679	-7.2081	0.815862	0.703224	1	conc2_R - conc2_C	limma	0.902544	0.997679	FALSE	no hit	6.47285
NDUFS1	P28331|P28331-2|P28331-4|P28331-5	NADH-ubiquinone oxidoreductase 75 kDa subunit, mitochondrial OS=Homo sapiens GN=NDUFS1 PE=1 SV=3|Isoform 2 of NADH-ubiquinone oxidoreductase 75 kDa subunit, mitochondrial OS=Homo sapiens GN=NDUFS1|Isoform 4 of NADH-ubiquinone oxidoreductase 75 kDa subunit, mitochondrial OS=Homo sapiens GN=NDUFS1|Isoform 5 of NADH-ubiquinone oxidoreductase 75 kDa subunit, mitochondrial OS=Homo sapiens GN=NDUFS1	3	1	1	1	6	3	8	6.16026	0.0368237	24.0466	0.121884	0.904839	0.997679	-7.33507	0.820146	0.704315	1	conc2_R - conc2_C	limma	0.904839	0.997679	FALSE	no hit	6.16026
PRDX6	P30041	Peroxiredoxin-6 OS=Homo sapiens GN=PRDX6 PE=1 SV=3	3	1	1	1	6	3	5	6.36907	0.0283401	23.8603	0.121367	0.90524	0.997679	-7.33513	0.820895	0.704505	1	conc2_R - conc2_C	limma	0.90524	0.997679	FALSE	no hit	6.36907
CYP51A1	A0A0C4DFL7|Q16850|Q16850-2	Lanosterol 14-alpha demethylase OS=Homo sapiens GN=CYP51A1 PE=1 SV=1|Lanosterol 14-alpha demethylase OS=Homo sapiens GN=CYP51A1 PE=1 SV=3|Isoform 2 of Lanosterol 14-alpha demethylase OS=Homo sapiens GN=CYP51A1	2	NA	1	1	6	2	3	5.65205	0.0633781	21.6019	0.116519	0.909007	0.997679	-6.28597	0.827935	0.70628	1	conc2_R - conc2_C	limma	0.909007	0.997679	FALSE	no hit	5.65205
CSE1L	P55060|P55060-3	Exportin-2 OS=Homo sapiens GN=CSE1L PE=1 SV=3|Isoform 3 of Exportin-2 OS=Homo sapiens GN=CSE1L	3	1	1	1	6	3	20	7.26715	0.0284956	26.0606	0.113308	0.911503	0.997679	-7.33615	0.832606	0.707446	1	conc2_R - conc2_C	limma	0.911503	0.997679	FALSE	no hit	7.26715
KPNB1	Q14974	Importin subunit beta-1 OS=Homo sapiens GN=KPNB1 PE=1 SV=2	3	1	1	1	6	3	13	6.7019	0.0408374	25.2332	0.112205	0.91236	0.997679	-7.33628	0.834212	0.707844	1	conc2_R - conc2_C	limma	0.91236	0.997679	FALSE	no hit	6.7019
RQCD1	Q92600|Q92600-2	Cell differentiation protein RCD1 homolog OS=Homo sapiens GN=RQCD1 PE=1 SV=1|Isoform 2 of Cell differentiation protein RCD1 homolog OS=Homo sapiens GN=RQCD1	3	1	1	1	6	3	4	5.89403	0.00976604	23.0274	0.109545	0.914429	0.997679	-7.3366	0.838087	0.708802	1	conc2_R - conc2_C	limma	0.914429	0.997679	FALSE	no hit	5.89403
PHB	C9JW96|P35232	Prohibitin (Fragment) OS=Homo sapiens GN=PHB PE=1 SV=2|Prohibitin OS=Homo sapiens GN=PHB PE=1 SV=1	3	1	1	1	6	3	9	6.85549	-0.029122	24.9858	-0.108917	0.914918	0.997679	-7.33667	0.839003	0.709027	1	conc2_R - conc2_C	limma	0.914918	0.997679	FALSE	no hit	6.85549
TM9SF3	Q5TB53|Q9HD45	Transmembrane 9 superfamily member (Fragment) OS=Homo sapiens GN=TM9SF3 PE=1 SV=7|Transmembrane 9 superfamily member 3 OS=Homo sapiens GN=TM9SF3 PE=1 SV=2	3	1	1	1	6	3	6	6.27179	-0.0147951	24.0892	-0.107433	0.916072	0.997679	-7.33684	0.841167	0.709558	1	conc2_R - conc2_C	limma	0.916072	0.997679	FALSE	no hit	6.27179
PAIP1	D6REB4|D6RJF2|Q9H074|Q9H074-2|Q9H074-3	Isoform 2 of Polyadenylate-binding protein-interacting protein 1 OS=Homo sapiens GN=PAIP1|Isoform 3 of Polyadenylate-binding protein-interacting protein 1 OS=Homo sapiens GN=PAIP1|Polyadenylate-binding protein-interacting protein 1 (Fragment) OS=Homo sapiens GN=PAIP1 PE=1 SV=1|Polyadenylate-binding protein-interacting protein 1 OS=Homo sapiens GN=PAIP1 PE=1 SV=1	2	1	1	NA	6	2	2	5.71331	-0.0124278	21.5513	-0.106671	0.916665	0.997679	-7.21035	0.842279	0.709831	1	conc2_R - conc2_C	limma	0.916665	0.997679	FALSE	no hit	5.71331
CAPNS1	A0A075B7C0|A0A0C4DGQ5|K7EIV0|P04632|U3KQE2	Calpain small subunit 1 (Fragment) OS=Homo sapiens GN=CAPNS1 PE=1 SV=1|Calpain small subunit 1 OS=Homo sapiens GN=CAPNS1 PE=1 SV=1|Calpain small subunit 1 (Fragment) OS=Homo sapiens GN=CAPNS1 PE=1 SV=2|Calpain small subunit 1 OS=Homo sapiens GN=CAPNS1 PE=1 SV=1|Calpain small subunit 1 (Fragment) OS=Homo sapiens GN=CAPNS1 PE=1 SV=1	3	1	1	1	6	3	4	6.42812	-0.0132721	23.3285	-0.104553	0.918312	0.997679	-7.33717	0.84537	0.710584	1	conc2_R - conc2_C	limma	0.918312	0.997679	FALSE	no hit	6.42812
ARGLU1	Q9NWB6|Q9NWB6-2|Q9NWB6-3	Arginine and glutamate-rich protein 1 OS=Homo sapiens GN=ARGLU1 PE=1 SV=1|Isoform 2 of Arginine and glutamate-rich protein 1 OS=Homo sapiens GN=ARGLU1|Isoform 3 of Arginine and glutamate-rich protein 1 OS=Homo sapiens GN=ARGLU1	2	NA	1	1	6	2	4	5.80018	-0.060774	23.5065	-0.104018	0.918729	0.997679	-6.2874	0.846151	0.710774	1	conc2_R - conc2_C	limma	0.918729	0.997679	FALSE	no hit	5.80018
SSR4	P51571	Translocon-associated protein subunit delta OS=Homo sapiens GN=SSR4 PE=1 SV=1	2	1	1	NA	6	2	3	5.61665	-0.0108857	22.9781	-0.100391	0.921552	0.997679	-7.21105	0.851453	0.712057	1	conc2_R - conc2_C	limma	0.921552	0.997679	FALSE	no hit	5.61665
NCDN	C9J5H8|Q9UBB6|Q9UBB6-2|Q9UBB6-3	Isoform 2 of Neurochondrin OS=Homo sapiens GN=NCDN|Isoform 3 of Neurochondrin OS=Homo sapiens GN=NCDN|Neurochondrin (Fragment) OS=Homo sapiens GN=NCDN PE=1 SV=1|Neurochondrin OS=Homo sapiens GN=NCDN PE=1 SV=1	3	1	1	1	6	3	2	5.85168	0.0319103	22.2712	0.0969061	0.924266	0.997679	-7.33799	0.856552	0.713279	1	conc2_R - conc2_C	limma	0.924266	0.997679	FALSE	no hit	5.85168
CERS2	H0YKH6|Q5SZE1|Q5SZE3|Q5SZE4|Q96G23	Ceramide synthase 2 (Fragment) OS=Homo sapiens GN=CERS2 PE=1 SV=1|Ceramide synthase 2 (Fragment) OS=Homo sapiens GN=CERS2 PE=1 SV=2|Ceramide synthase 2 (Fragment) OS=Homo sapiens GN=CERS2 PE=1 SV=7|Ceramide synthase 2 OS=Homo sapiens GN=CERS2 PE=1 SV=1	3	1	1	1	6	3	4	6.64847	0.0120082	23.9678	0.0957312	0.925182	0.997679	-7.33811	0.858273	0.71369	1	conc2_R - conc2_C	limma	0.925182	0.997679	FALSE	no hit	6.64847
PRDX1	A0A0A0MSI0|Q06830	Peroxiredoxin-1 (Fragment) OS=Homo sapiens GN=PRDX1 PE=1 SV=1|Peroxiredoxin-1 OS=Homo sapiens GN=PRDX1 PE=1 SV=1	3	1	1	1	6	3	3	6.17273	0.0231094	22.7098	0.0944372	0.92619	0.997679	-7.33825	0.860169	0.71414	1	conc2_R - conc2_C	limma	0.92619	0.997679	FALSE	no hit	6.17273
RPS19	P39019	40S ribosomal protein S19 OS=Homo sapiens GN=RPS19 PE=1 SV=2	2	1	NA	1	6	2	2	5.88589	0.017119	22.3494	0.0909798	0.928884	0.997679	-7.21201	0.865238	0.715338	1	conc2_R - conc2_C	limma	0.928884	0.997679	FALSE	no hit	5.88589
FH	P07954|P07954-2	Fumarate hydratase, mitochondrial OS=Homo sapiens GN=FH PE=1 SV=3|Isoform Cytoplasmic of Fumarate hydratase, mitochondrial OS=Homo sapiens GN=FH	3	1	1	1	6	3	5	5.9876	-0.0127344	23.4203	-0.0898845	0.929737	0.997679	-7.3387	0.866845	0.715716	1	conc2_R - conc2_C	limma	0.929737	0.997679	FALSE	no hit	5.9876
XPO6	Q96QU8|Q96QU8-2	Exportin-6 OS=Homo sapiens GN=XPO6 PE=1 SV=1|Isoform 2 of Exportin-6 OS=Homo sapiens GN=XPO6	3	1	1	1	6	3	7	6.29993	-0.0185919	24.4228	-0.0891077	0.930343	0.997679	-7.33877	0.867986	0.715984	1	conc2_R - conc2_C	limma	0.930343	0.997679	FALSE	no hit	6.29993
HSP90B1	P14625	Endoplasmin OS=Homo sapiens GN=HSP90B1 PE=1 SV=1	3	1	1	1	6	3	12	6.15483	-0.0130268	24.8757	-0.088562	0.930768	0.997679	-7.33882	0.868787	0.716171	1	conc2_R - conc2_C	limma	0.930768	0.997679	FALSE	no hit	6.15483
COG7	P83436	Conserved oligomeric Golgi complex subunit 7 OS=Homo sapiens GN=COG7 PE=1 SV=1	3	1	1	1	6	3	3	5.89097	0.0235926	23.3514	0.0875944	0.931523	0.997679	-7.33891	0.870207	0.716503	1	conc2_R - conc2_C	limma	0.931523	0.997679	FALSE	no hit	5.89097
MPST	P25325|P25325-2	3-mercaptopyruvate sulfurtransferase OS=Homo sapiens GN=MPST PE=1 SV=3|Isoform 2 of 3-mercaptopyruvate sulfurtransferase OS=Homo sapiens GN=MPST	2	NA	1	1	6	2	4	5.87118	0.0222768	23.1323	0.0867037	0.932217	0.997679	-6.28912	0.871516	0.716808	1	conc2_R - conc2_C	limma	0.932217	0.997679	FALSE	no hit	5.87118
HSPD1	P10809	60 kDa heat shock protein, mitochondrial OS=Homo sapiens GN=HSPD1 PE=1 SV=2	3	1	1	1	6	3	15	6.80104	-0.0103415	25.8494	-0.086574	0.932318	0.997679	-7.33901	0.871706	0.716853	1	conc2_R - conc2_C	limma	0.932318	0.997679	FALSE	no hit	6.80104
OAT	P04181	Ornithine aminotransferase, mitochondrial OS=Homo sapiens GN=OAT PE=1 SV=1	3	1	1	1	6	3	4	6.01956	0.0116773	22.5159	0.0850949	0.933471	0.997679	-7.33914	0.87388	0.717358	1	conc2_R - conc2_C	limma	0.933471	0.997679	FALSE	no hit	6.01956
SLC1A5	M0QXM4|Q15758	Neutral amino acid transporter B(0) OS=Homo sapiens GN=SLC1A5 PE=1 SV=1|Neutral amino acid transporter B(0) OS=Homo sapiens GN=SLC1A5 PE=1 SV=2	3	1	1	1	6	3	3	5.96048	-0.0143832	23.0723	-0.0827108	0.935331	0.997679	-7.33936	0.877385	0.718169	1	conc2_R - conc2_C	limma	0.935331	0.997679	FALSE	no hit	5.96048
RAB5A	P20339|P20339-2	Ras-related protein Rab-5A OS=Homo sapiens GN=RAB5A PE=1 SV=2|Isoform 2 of Ras-related protein Rab-5A OS=Homo sapiens GN=RAB5A	3	1	1	1	6	3	2	5.74631	0.00737937	21.9251	0.0814811	0.93629	0.997679	-7.33947	0.879194	0.718585	1	conc2_R - conc2_C	limma	0.93629	0.997679	FALSE	no hit	5.74631
RPN1	P04843	Dolichyl-diphosphooligosaccharide--protein glycosyltransferase subunit 1 OS=Homo sapiens GN=RPN1 PE=1 SV=1	3	1	1	1	6	3	6	6.14351	0.00764089	23.9273	0.0803445	0.937176	0.997679	-7.33957	0.880866	0.718969	1	conc2_R - conc2_C	limma	0.937176	0.997679	FALSE	no hit	6.14351
HMOX1	P09601	Heme oxygenase 1 OS=Homo sapiens GN=HMOX1 PE=1 SV=1	2	NA	1	1	6	2	2	5.68224	0.0283789	21.3063	0.0786286	0.938515	0.997679	-6.28981	0.883392	0.719548	1	conc2_R - conc2_C	limma	0.938515	0.997679	FALSE	no hit	5.68224
ATP6V0A2	Q8TBM3|Q9Y487	V-type proton ATPase 116 kDa subunit a isoform 2 OS=Homo sapiens GN=ATP6V0A2 PE=1 SV=2|V-type proton ATPase subunit a OS=Homo sapiens GN=ATP6V0A2 PE=1 SV=1	3	1	1	1	6	3	3	5.82445	-0.0114914	22.2211	-0.0775327	0.93937	0.997679	-7.3398	0.885006	0.719916	1	conc2_R - conc2_C	limma	0.93937	0.997679	FALSE	no hit	5.82445
SLC16A1	P53985	Monocarboxylate transporter 1 OS=Homo sapiens GN=SLC16A1 PE=1 SV=3	2	1	1	NA	6	2	2	6.12146	-0.00955419	22.1878	-0.0760729	0.940509	0.997679	-7.21334	0.887156	0.720405	1	conc2_R - conc2_C	limma	0.940509	0.997679	FALSE	no hit	6.12146
TALDO1	P37837	Transaldolase OS=Homo sapiens GN=TALDO1 PE=1 SV=2	3	1	1	1	6	3	8	6.57652	0.0112437	24.3267	0.0742013	0.94197	0.997679	-7.34007	0.889915	0.72103	1	conc2_R - conc2_C	limma	0.94197	0.997679	FALSE	no hit	6.57652
RCN1	Q15293|Q15293-2	Reticulocalbin-1 OS=Homo sapiens GN=RCN1 PE=1 SV=1|Isoform 2 of Reticulocalbin-1 OS=Homo sapiens GN=RCN1	2	1	NA	1	6	2	3	5.85506	-0.0111975	22.6294	-0.0720034	0.943686	0.997679	-7.21366	0.893156	0.72176	1	conc2_R - conc2_C	limma	0.943686	0.997679	FALSE	no hit	5.85506
HSPA4	A0A087WYC1|P34932	Heat shock 70 kDa protein 4 OS=Homo sapiens GN=HSPA4 PE=1 SV=1|Heat shock 70 kDa protein 4 OS=Homo sapiens GN=HSPA4 PE=1 SV=4	3	1	1	1	6	3	6	5.68674	0.00928519	22.6593	0.0709888	0.944478	0.997679	-7.34032	0.894652	0.722097	1	conc2_R - conc2_C	limma	0.944478	0.997679	FALSE	no hit	5.68674
CCT8	P50990|P50990-2|P50990-3	T-complex protein 1 subunit theta OS=Homo sapiens GN=CCT8 PE=1 SV=4|Isoform 2 of T-complex protein 1 subunit theta OS=Homo sapiens GN=CCT8|Isoform 3 of T-complex protein 1 subunit theta OS=Homo sapiens GN=CCT8	3	1	1	1	6	3	6	6.00008	0.00994442	23.774	0.0668552	0.947706	0.997679	-7.34063	0.900754	0.723458	1	conc2_R - conc2_C	limma	0.947706	0.997679	FALSE	no hit	6.00008
ATXN10	Q9UBB4|Q9UBB4-2	Ataxin-10 OS=Homo sapiens GN=ATXN10 PE=1 SV=1|Isoform 2 of Ataxin-10 OS=Homo sapiens GN=ATXN10	3	1	1	1	6	3	5	5.66772	0.0155576	22.3625	0.0630024	0.950715	0.997679	-7.3409	0.906446	0.724717	1	conc2_R - conc2_C	limma	0.950715	0.997679	FALSE	no hit	5.66772
TM9SF2	Q99805	Transmembrane 9 superfamily member 2 OS=Homo sapiens GN=TM9SF2 PE=1 SV=1	3	1	1	1	6	3	8	6.60898	-0.00875463	24.0204	-0.0615207	0.951872	0.997679	-7.341	0.908637	0.725198	1	conc2_R - conc2_C	limma	0.951872	0.997679	FALSE	no hit	6.60898
EIF3L	B0QY89|Q9Y262|Q9Y262-2	Eukaryotic translation initiation factor 3 subunit L OS=Homo sapiens GN=EIF3L PE=1 SV=1|Isoform 2 of Eukaryotic translation initiation factor 3 subunit L OS=Homo sapiens GN=EIF3L	3	1	1	1	6	3	8	6.05075	-0.0162382	23.2608	-0.0605914	0.952598	0.997679	-7.34106	0.910011	0.725499	1	conc2_R - conc2_C	limma	0.952598	0.997679	FALSE	no hit	6.05075
EEF1G	P26641|P26641-2	Elongation factor 1-gamma OS=Homo sapiens GN=EEF1G PE=1 SV=3|Isoform 2 of Elongation factor 1-gamma OS=Homo sapiens GN=EEF1G	3	1	1	1	6	3	5	6.22902	-0.00707068	23.9305	-0.0557094	0.956413	0.997679	-7.34136	0.917234	0.727071	1	conc2_R - conc2_C	limma	0.956413	0.997679	FALSE	no hit	6.22902
H3BN98	H3BN98	Uncharacterized protein (Fragment) OS=Homo sapiens PE=4 SV=2	2	NA	1	1	6	2	4	6.47775	0.0207393	23.1025	0.0548824	0.95706	0.997679	-6.29146	0.918459	0.727336	1	conc2_R - conc2_C	limma	0.95706	0.997679	FALSE	no hit	6.47775
NPEPPS	E9PLK3|P55786	Puromycin-sensitive aminopeptidase OS=Homo sapiens GN=NPEPPS PE=1 SV=1|Puromycin-sensitive aminopeptidase OS=Homo sapiens GN=NPEPPS PE=1 SV=2	3	1	1	1	6	3	11	6.0771	0.0141995	23.9681	0.0511241	0.959997	0.997679	-7.34162	0.924025	0.728532	1	conc2_R - conc2_C	limma	0.959997	0.997679	FALSE	no hit	6.0771
ANXA6	P08133|P08133-2	Annexin A6 OS=Homo sapiens GN=ANXA6 PE=1 SV=3|Isoform 2 of Annexin A6 OS=Homo sapiens GN=ANXA6	3	1	1	1	6	3	10	6.01583	0.00590394	24.369	0.0510937	0.960021	0.997679	-7.34163	0.92407	0.728542	1	conc2_R - conc2_C	limma	0.960021	0.997679	FALSE	no hit	6.01583
UQCRH	P07919	Cytochrome b-c1 complex subunit 6, mitochondrial OS=Homo sapiens GN=UQCRH PE=1 SV=2	2	NA	1	1	6	2	2	5.66695	0.0249652	22.3111	0.0502145	0.960708	0.997679	-6.29171	0.925373	0.728821	1	conc2_R - conc2_C	limma	0.960708	0.997679	FALSE	no hit	5.66695
XPO1	O14980	Exportin-1 OS=Homo sapiens GN=XPO1 PE=1 SV=1	3	1	1	1	6	3	14	6.87546	-0.0133952	25.5697	-0.0496943	0.961115	0.997679	-7.3417	0.926144	0.728985	1	conc2_R - conc2_C	limma	0.961115	0.997679	FALSE	no hit	6.87546
RUVBL1	Q9Y265	RuvB-like 1 OS=Homo sapiens GN=RUVBL1 PE=1 SV=1	3	1	1	1	6	3	4	5.59227	-0.00610049	22.7922	-0.0494604	0.961298	0.997679	-7.34171	0.92649	0.729059	1	conc2_R - conc2_C	limma	0.961298	0.997679	FALSE	no hit	5.59227
SULT1A4|SULT1A3|SULT1A1	A0A0A6YYL2|P0DMM9|P0DMM9-3|P0DMN0|P50225|P50225-2	Sulfotransferase OS=Homo sapiens GN=SULT1A4 PE=1 SV=1|Sulfotransferase 1A3 OS=Homo sapiens GN=SULT1A3 PE=1 SV=1|Isoform 3 of Sulfotransferase 1A3 OS=Homo sapiens GN=SULT1A3|Sulfotransferase 1A4 OS=Homo sapiens GN=SULT1A4 PE=1 SV=1|Sulfotransferase 1A1 OS=Homo sapiens GN=SULT1A1 PE=1 SV=3|Isoform 2 of Sulfotransferase 1A1 OS=Homo sapiens GN=SULT1A1	2	1	NA	1	6	2	2	5.89386	-0.01762	22.2532	-0.0437405	0.96577	0.997679	-7.21541	0.934971	0.730855	1	conc2_R - conc2_C	limma	0.96577	0.997679	FALSE	no hit	5.89386
PSMD8	P48556|R4GMR5	26S proteasome non-ATPase regulatory subunit 8 OS=Homo sapiens GN=PSMD8 PE=1 SV=2|26S proteasome non-ATPase regulatory subunit 8 OS=Homo sapiens GN=PSMD8 PE=1 SV=1	3	1	1	1	6	3	6	6.61162	0.00467101	23.8671	0.0436475	0.965843	0.997679	-7.342	0.935109	0.730884	1	conc2_R - conc2_C	limma	0.965843	0.997679	FALSE	no hit	6.61162
HIST1H1E|HIST1H1D|HIST1H1C	P10412|P16402|P16403	Histone H1.4 OS=Homo sapiens GN=HIST1H1E PE=1 SV=2|Histone H1.3 OS=Homo sapiens GN=HIST1H1D PE=1 SV=2|Histone H1.2 OS=Homo sapiens GN=HIST1H1C PE=1 SV=2	2	NA	1	1	6	2	4	5.91356	0.0181158	22.7493	0.0409082	0.967985	0.997679	-6.29216	0.939174	0.731736	1	conc2_R - conc2_C	limma	0.967985	0.997679	FALSE	no hit	5.91356
PSMB2	P49721	Proteasome subunit beta type-2 OS=Homo sapiens GN=PSMB2 PE=1 SV=1	2	NA	1	1	6	2	4	5.92093	0.0214047	22.9255	0.038757	0.969668	0.997679	-6.29224	0.942367	0.732402	1	conc2_R - conc2_C	limma	0.969668	0.997679	FALSE	no hit	5.92093
TGM3	Q08188	Protein-glutamine gamma-glutamyltransferase E OS=Homo sapiens GN=TGM3 PE=1 SV=4	2	1	NA	1	6	2	5	5.86203	-0.0106368	23.0593	-0.0386479	0.969753	0.997679	-7.21564	0.942528	0.732436	1	conc2_R - conc2_C	limma	0.969753	0.997679	FALSE	no hit	5.86203
XPO7	E7ESC6|Q9UIA9	Exportin-7 OS=Homo sapiens GN=XPO7 PE=1 SV=1|Exportin-7 OS=Homo sapiens GN=XPO7 PE=1 SV=3	3	1	1	1	6	3	24	6.95183	-0.00787587	26.0953	-0.0382202	0.970088	0.997679	-7.34224	0.943164	0.732568	1	conc2_R - conc2_C	limma	0.970088	0.997679	FALSE	no hit	6.95183
AARS	P49588|P49588-2	Alanine--tRNA ligase, cytoplasmic OS=Homo sapiens GN=AARS PE=1 SV=2|Isoform 2 of Alanine--tRNA ligase, cytoplasmic OS=Homo sapiens GN=AARS	3	1	1	1	6	3	8	6.08679	0.00488577	24.2202	0.0330319	0.974147	0.997679	-7.34244	0.950868	0.734159	1	conc2_R - conc2_C	limma	0.974147	0.997679	FALSE	no hit	6.08679
CCT2	P78371|P78371-2	T-complex protein 1 subunit beta OS=Homo sapiens GN=CCT2 PE=1 SV=4|Isoform 2 of T-complex protein 1 subunit beta OS=Homo sapiens GN=CCT2	3	1	1	1	6	3	13	6.47078	-0.00369997	25.1101	-0.0278335	0.978214	0.997679	-7.34261	0.958593	0.735735	1	conc2_R - conc2_C	limma	0.978214	0.997679	FALSE	no hit	6.47078
AKR7A2	H3BLU7|O43488	Aflatoxin B1 aldehyde reductase member 2 (Fragment) OS=Homo sapiens GN=AKR7A2 PE=1 SV=1|Aflatoxin B1 aldehyde reductase member 2 OS=Homo sapiens GN=AKR7A2 PE=1 SV=3	3	1	1	1	6	3	3	5.53714	-0.00419521	22.0407	-0.024885	0.980521	0.997679	-7.34269	0.962976	0.736621	1	conc2_R - conc2_C	limma	0.980521	0.997679	FALSE	no hit	5.53714
TMEM109	Q9BVC6	Transmembrane protein 109 OS=Homo sapiens GN=TMEM109 PE=1 SV=1	3	1	1	1	6	3	4	6.31729	-0.00236293	23.694	-0.0212822	0.983341	0.997679	-7.34278	0.968333	0.737696	1	conc2_R - conc2_C	limma	0.983341	0.997679	FALSE	no hit	6.31729
PSMD2	Q13200|Q13200-2|Q13200-3	26S proteasome non-ATPase regulatory subunit 2 OS=Homo sapiens GN=PSMD2 PE=1 SV=3|Isoform 2 of 26S proteasome non-ATPase regulatory subunit 2 OS=Homo sapiens GN=PSMD2|Isoform 3 of 26S proteasome non-ATPase regulatory subunit 2 OS=Homo sapiens GN=PSMD2	2	NA	1	1	6	2	3	5.6799	0.00758279	21.797	0.0206343	0.983848	0.997679	-6.2928	0.969297	0.737888	1	conc2_R - conc2_C	limma	0.983848	0.997679	FALSE	no hit	5.6799
PSMB1	P20618	Proteasome subunit beta type-1 OS=Homo sapiens GN=PSMB1 PE=1 SV=2	2	1	1	NA	6	2	2	5.90201	0.00191771	21.9332	0.0179565	0.985944	0.997679	-7.21627	0.97328	0.73868	1	conc2_R - conc2_C	limma	0.985944	0.997679	FALSE	no hit	5.90201
GPI	A0A0A0MTS2|K7EQ48|P06744|P06744-2	Glucose-6-phosphate isomerase (Fragment) OS=Homo sapiens GN=GPI PE=1 SV=1|Glucose-6-phosphate isomerase OS=Homo sapiens GN=GPI PE=1 SV=2|Glucose-6-phosphate isomerase OS=Homo sapiens GN=GPI PE=1 SV=4|Isoform 2 of Glucose-6-phosphate isomerase OS=Homo sapiens GN=GPI	3	1	1	1	6	3	12	6.55611	-0.00388764	25.3005	-0.0178014	0.986065	0.997679	-7.34285	0.97351	0.738726	1	conc2_R - conc2_C	limma	0.986065	0.997679	FALSE	no hit	6.55611
HINT1	P49773	Histidine triad nucleotide-binding protein 1 OS=Homo sapiens GN=HINT1 PE=1 SV=2	3	1	1	1	6	3	4	6.30178	-0.0098462	23.1648	-0.0175302	0.986278	0.997679	-7.34286	0.973914	0.738806	1	conc2_R - conc2_C	limma	0.986278	0.997679	FALSE	no hit	6.30178
HACD3	H3BPZ1|H3BS72|Q9P035	Very-long-chain (3R)-3-hydroxyacyl-CoA dehydratase 3 OS=Homo sapiens GN=HACD3 PE=1 SV=1|Very-long-chain (3R)-3-hydroxyacyl-CoA dehydratase 3 OS=Homo sapiens GN=HACD3 PE=1 SV=1|Very-long-chain (3R)-3-hydroxyacyl-CoA dehydratase 3 OS=Homo sapiens GN=HACD3 PE=1 SV=2	2	1	1	NA	6	2	3	5.85067	0.0036923	21.9451	0.0171801	0.986552	0.997679	-7.21628	0.974435	0.738909	1	conc2_R - conc2_C	limma	0.986552	0.997679	FALSE	no hit	5.85067
NDUFA4	O00483	Cytochrome c oxidase subunit NDUFA4 OS=Homo sapiens GN=NDUFA4 PE=1 SV=1	3	1	1	1	6	3	2	5.94619	0.0024581	22.9745	0.0143482	0.988768	0.997679	-7.34291	0.978648	0.739741	1	conc2_R - conc2_C	limma	0.988768	0.997679	FALSE	no hit	5.94619
EIF3E	P60228	Eukaryotic translation initiation factor 3 subunit E OS=Homo sapiens GN=EIF3E PE=1 SV=1	3	1	1	1	6	3	15	6.77839	-0.0021526	25.0541	-0.0135068	0.989427	0.997679	-7.34293	0.979899	0.739987	1	conc2_R - conc2_C	limma	0.989427	0.997679	FALSE	no hit	6.77839
IMPA1	P29218|P29218-3	Inositol monophosphatase 1 OS=Homo sapiens GN=IMPA1 PE=1 SV=1|Isoform 3 of Inositol monophosphatase 1 OS=Homo sapiens GN=IMPA1	2	NA	1	1	6	2	2	5.51877	0.00474354	21.4455	0.0130063	0.989819	0.997679	-6.29294	0.980644	0.740133	1	conc2_R - conc2_C	limma	0.989819	0.997679	FALSE	no hit	5.51877
PDCD6IP	Q8WUM4|Q8WUM4-2	Programmed cell death 6-interacting protein OS=Homo sapiens GN=PDCD6IP PE=1 SV=1|Isoform 2 of Programmed cell death 6-interacting protein OS=Homo sapiens GN=PDCD6IP	2	NA	1	1	6	2	4	5.62805	0.00411942	21.5648	0.0117564	0.990797	0.997679	-6.29295	0.982504	0.740497	1	conc2_R - conc2_C	limma	0.990797	0.997679	FALSE	no hit	5.62805
PSMA5	P28066	Proteasome subunit alpha type-5 OS=Homo sapiens GN=PSMA5 PE=1 SV=3	2	1	NA	1	6	2	3	5.94741	-0.0015347	22.9989	-0.0108574	0.991501	0.997679	-7.21638	0.983842	0.740759	1	conc2_R - conc2_C	limma	0.991501	0.997679	FALSE	no hit	5.94741
GRPEL1	Q9HAV7	GrpE protein homolog 1, mitochondrial OS=Homo sapiens GN=GRPEL1 PE=1 SV=2	2	1	NA	1	6	2	3	5.83471	0.000718188	23.077	0.00703835	0.99449	0.997679	-7.21641	0.989525	0.741863	1	conc2_R - conc2_C	limma	0.99449	0.997679	FALSE	no hit	5.83471
HCCS	P53701	Cytochrome c-type heme lyase OS=Homo sapiens GN=HCCS PE=1 SV=1	3	1	1	1	6	3	11	7.11778	0.000394811	24.9996	0.00447219	0.996499	0.997679	-7.34301	0.993344	0.7426	1	conc2_R - conc2_C	limma	0.996499	0.997679	FALSE	no hit	7.11778
GANAB	F5H6X6|Q14697|Q14697-2	Isoform 2 of Neutral alpha-glucosidase AB OS=Homo sapiens GN=GANAB|Neutral alpha-glucosidase AB OS=Homo sapiens GN=GANAB PE=1 SV=1|Neutral alpha-glucosidase AB OS=Homo sapiens GN=GANAB PE=1 SV=3	3	1	1	1	6	3	10	6.29531	0.000624102	24.3951	0.00296479	0.997679	0.997679	-7.34302	0.995587	0.743031	1	conc2_R - conc2_C	limma	0.997679	0.997679	FALSE	no hit	6.29531
SLC25A20	C9JPE1|O43772	Mitochondrial carnitine/acylcarnitine carrier protein OS=Homo sapiens GN=SLC25A20 PE=1 SV=1	3	1	1	1	6	3	3	5.86872	3.08385	22.1331	34.5529	2.88018e-14	1.25864e-11	23.1857	2.22045e-16	4.31475e-15	4.31475e-15	conc3_R - conc3_C	limma	2.88018e-14	1.25864e-11	TRUE	enriched hit	5.86872
ZPR1	O75312	Zinc finger protein ZPR1 OS=Homo sapiens GN=ZPR1 PE=1 SV=1	3	1	1	1	6	3	14	6.59209	3.70934	23.6155	29.017	2.7657e-13	6.04306e-11	20.9921	2.22045e-16	4.31475e-15	4.31475e-15	conc3_R - conc3_C	limma	2.7657e-13	6.04306e-11	TRUE	enriched hit	6.59209
MGRN1	B4DR12|K7EPJ5|O60291|O60291-2|O60291-3|O60291-4	E3 ubiquitin-protein ligase MGRN1 OS=Homo sapiens GN=MGRN1 PE=1 SV=1|E3 ubiquitin-protein ligase MGRN1 (Fragment) OS=Homo sapiens GN=MGRN1 PE=1 SV=1|E3 ubiquitin-protein ligase MGRN1 OS=Homo sapiens GN=MGRN1 PE=1 SV=2|Isoform 2 of E3 ubiquitin-protein ligase MGRN1 OS=Homo sapiens GN=MGRN1|Isoform 3 of E3 ubiquitin-protein ligase MGRN1 OS=Homo sapiens GN=MGRN1|Isoform 4 of E3 ubiquitin-protein lig…	3	1	1	1	6	3	2	5.88445	4.58501	20.5881	23.7849	3.58365e-12	5.22018e-10	18.4318	2.22045e-16	4.31475e-15	4.31475e-15	conc3_R - conc3_C	limma	3.58365e-12	5.22018e-10	TRUE	enriched hit	5.88445
LASP1	C9J9W2|Q14847|Q14847-2	Isoform 2 of LIM and SH3 domain protein 1 OS=Homo sapiens GN=LASP1|LIM and SH3 domain protein 1 (Fragment) OS=Homo sapiens GN=LASP1 PE=1 SV=1|LIM and SH3 domain protein 1 OS=Homo sapiens GN=LASP1 PE=1 SV=2	3	1	1	1	6	3	7	5.90348	2.96344	22.4983	22.6975	6.53019e-12	7.13423e-10	17.823	2.22045e-16	4.31475e-15	4.31475e-15	conc3_R - conc3_C	limma	6.53019e-12	7.13423e-10	TRUE	enriched hit	5.90348
CHORDC1	Q9UHD1|Q9UHD1-2	Cysteine and histidine-rich domain-containing protein 1 OS=Homo sapiens GN=CHORDC1 PE=1 SV=2|Isoform 2 of Cysteine and histidine-rich domain-containing protein 1 OS=Homo sapiens GN=CHORDC1	3	1	1	1	6	3	7	6.5556	3.82673	23.4023	21.5506	1.2677e-11	1.10797e-09	17.1466	2.22045e-16	4.31475e-15	4.31475e-15	conc3_R - conc3_C	limma	1.2677e-11	1.10797e-09	TRUE	enriched hit	6.5556
SCARB1	B7ZKQ9|Q8WTV0-2|Q8WTV0-4	SCARB1 protein OS=Homo sapiens GN=SCARB1 PE=1 SV=1|Isoform 1 of Scavenger receptor class B member 1 OS=Homo sapiens GN=SCARB1|Isoform 4 of Scavenger receptor class B member 1 OS=Homo sapiens GN=SCARB1	3	1	1	1	6	3	7	6.79686	3.54633	23.8951	20.2176	2.86235e-11	2.08475e-09	16.3118	2.22045e-16	4.31475e-15	4.31475e-15	conc3_R - conc3_C	limma	2.86235e-11	2.08475e-09	TRUE	enriched hit	6.79686
ALDH2	P05091	Aldehyde dehydrogenase, mitochondrial OS=Homo sapiens GN=ALDH2 PE=1 SV=2	3	1	1	1	6	3	3	5.6716	2.10691	21.8242	19.112	5.85022e-11	3.63313e-09	15.5756	2.22045e-16	4.31475e-15	4.31475e-15	conc3_R - conc3_C	limma	5.85022e-11	3.63313e-09	TRUE	enriched hit	5.6716
UBR7	E9PCJ7|Q8N806	Putative E3 ubiquitin-protein ligase UBR7 OS=Homo sapiens GN=UBR7 PE=1 SV=2|Putative E3 ubiquitin-protein ligase UBR7 OS=Homo sapiens GN=UBR7 PE=1 SV=2	3	1	1	1	6	3	4	6.15145	3.30339	22.8179	18.9197	6.65103e-11	3.63313e-09	15.4431	2.22045e-16	4.31475e-15	4.31475e-15	conc3_R - conc3_C	limma	6.65103e-11	3.63313e-09	TRUE	enriched hit	6.15145
CIAPIN1	H3BV90|Q6FI81|Q6FI81-3	Anamorsin OS=Homo sapiens GN=CIAPIN1 PE=1 SV=2|Fe-S cluster assembly protein DRE2 OS=Homo sapiens GN=CIAPIN1 PE=1 SV=1|Isoform 3 of Anamorsin OS=Homo sapiens GN=CIAPIN1	3	1	1	1	6	3	9	6.46697	3.87372	23.1095	18.1504	1.12504e-10	5.1831e-09	14.8995	2.22045e-16	4.31475e-15	4.31475e-15	conc3_R - conc3_C	limma	1.12504e-10	5.1831e-09	TRUE	enriched hit	6.46697
IRF2BPL	Q9H1B7	Interferon regulatory factor 2-binding protein-like OS=Homo sapiens GN=IRF2BPL PE=1 SV=1	3	1	1	1	6	3	11	6.46682	3.26447	23.7673	18.0748	1.18606e-10	5.1831e-09	14.8448	2.22045e-16	4.31475e-15	4.31475e-15	conc3_R - conc3_C	limma	1.18606e-10	5.1831e-09	TRUE	enriched hit	6.46682
PARP1	P09874	Poly [ADP-ribose] polymerase 1 OS=Homo sapiens GN=PARP1 PE=1 SV=4	2	1	1	NA	6	2	3	5.82884	2.73561	21.9789	16.3399	4.22592e-10	1.67884e-08	13.5956	2.22045e-16	4.31475e-15	4.31475e-15	conc3_R - conc3_C	limma	4.22592e-10	1.67884e-08	TRUE	enriched hit	5.82884
MSR1	B4DDJ5|P21757|P21757-2|P21757-3	Isoform II of Macrophage scavenger receptor types I and II OS=Homo sapiens GN=MSR1|Isoform III of Macrophage scavenger receptor types I and II OS=Homo sapiens GN=MSR1|Macrophage scavenger receptor types I and II OS=Homo sapiens GN=MSR1 PE=1 SV=1	3	1	1	1	6	3	6	6.17851	2.69552	22.8446	16.0544	5.27043e-10	1.91932e-08	13.2947	2.22045e-16	4.31475e-15	4.31475e-15	conc3_R - conc3_C	limma	5.27043e-10	1.91932e-08	TRUE	enriched hit	6.17851
NDUFV2	E7EPT4|P19404	NADH dehydrogenase [ubiquinone] flavoprotein 2, mitochondrial OS=Homo sapiens GN=NDUFV2 PE=1 SV=1|NADH dehydrogenase [ubiquinone] flavoprotein 2, mitochondrial OS=Homo sapiens GN=NDUFV2 PE=1 SV=2	3	1	1	1	6	3	5	6.29538	4.06567	22.6847	14.6148	1.69978e-09	5.71387e-08	12.0714	2.22045e-16	4.31475e-15	4.31475e-15	conc3_R - conc3_C	limma	1.69978e-09	5.71387e-08	TRUE	enriched hit	6.29538
IRF2BP2	Q7Z5L9|Q7Z5L9-2|Q7Z5L9-3	Interferon regulatory factor 2-binding protein 2 OS=Homo sapiens GN=IRF2BP2 PE=1 SV=2|Isoform 2 of Interferon regulatory factor 2-binding protein 2 OS=Homo sapiens GN=IRF2BP2|Isoform 3 of Interferon regulatory factor 2-binding protein 2 OS=Homo sapiens GN=IRF2BP2	3	1	1	1	6	3	14	7.15335	3.66917	24.3079	14.4412	1.97124e-09	6.15308e-08	11.9163	2.22045e-16	4.31475e-15	4.31475e-15	conc3_R - conc3_C	limma	1.97124e-09	6.15308e-08	TRUE	enriched hit	7.15335
MIB1	Q86YT6	E3 ubiquitin-protein ligase MIB1 OS=Homo sapiens GN=MIB1 PE=1 SV=1	3	1	1	1	6	3	3	5.74998	3.51008	21.941	13.6964	3.79128e-09	1.10453e-07	11.2309	2.22045e-16	4.31475e-15	4.31475e-15	conc3_R - conc3_C	limma	3.79128e-09	1.10453e-07	TRUE	enriched hit	5.74998
USP11	G5E9A6|P51784	Ubiquitin carboxyl-terminal hydrolase 11 OS=Homo sapiens GN=USP11 PE=1 SV=1|Ubiquitin carboxyl-terminal hydrolase 11 OS=Homo sapiens GN=USP11 PE=1 SV=3	3	1	1	1	6	3	3	5.64004	2.51312	21.5683	13.2779	5.55131e-09	1.48766e-07	10.8307	2.22045e-16	4.31475e-15	4.31475e-15	conc3_R - conc3_C	limma	5.55131e-09	1.48766e-07	TRUE	enriched hit	5.64004
TFRC	P02786	Transferrin receptor protein 1 OS=Homo sapiens GN=TFRC PE=1 SV=2	3	1	1	1	6	3	7	5.95059	2.12136	23.3088	13.2329	5.78725e-09	1.48766e-07	10.7871	2.22045e-16	4.31475e-15	4.31475e-15	conc3_R - conc3_C	limma	5.78725e-09	1.48766e-07	TRUE	enriched hit	5.95059
DENR	F8VVL1|O43583	Density-regulated protein OS=Homo sapiens GN=DENR PE=1 SV=1|Density-regulated protein OS=Homo sapiens GN=DENR PE=1 SV=2	3	1	1	1	6	3	4	6.22232	3.54395	22.8413	12.8094	8.61631e-09	2.09185e-07	10.369	2.22045e-16	4.31475e-15	4.31475e-15	conc3_R - conc3_C	limma	8.61631e-09	2.09185e-07	TRUE	enriched hit	6.22232
RNF181	C9J1C6|Q9P0P0	E3 ubiquitin-protein ligase RNF181 OS=Homo sapiens GN=RNF181 PE=1 SV=1	3	1	1	1	6	3	4	6.3417	2.62424	22.6848	11.9971	1.90975e-08	4.39241e-07	9.5321	6.66134e-16	1.2263e-14	4.01272e-13	conc3_R - conc3_C	limma	1.90975e-08	4.39241e-07	TRUE	enriched hit	6.3417
ZYX	H0Y2Y8|Q15942	Zyxin (Fragment) OS=Homo sapiens GN=ZYX PE=1 SV=1|Zyxin OS=Homo sapiens GN=ZYX PE=1 SV=1	3	1	1	1	6	3	13	6.79464	3.107	24.4843	11.7013	2.58128e-08	5.23097e-07	9.21498	3.55271e-15	5.77543e-14	4.01272e-13	conc3_R - conc3_C	limma	2.58128e-08	5.23097e-07	TRUE	enriched hit	6.79464
MCM2	H0Y8E6|P49736	DNA helicase (Fragment) OS=Homo sapiens GN=MCM2 PE=1 SV=1|DNA replication licensing factor MCM2 OS=Homo sapiens GN=MCM2 PE=1 SV=4	3	1	1	1	6	3	12	6.12214	2.30582	23.8674	11.6819	2.63325e-08	5.23097e-07	9.19399	3.9968e-15	6.38253e-14	4.01272e-13	conc3_R - conc3_C	limma	2.63325e-08	5.23097e-07	TRUE	enriched hit	6.12214
IRF2BP1	Q8IU81	Interferon regulatory factor 2-binding protein 1 OS=Homo sapiens GN=IRF2BP1 PE=1 SV=1	3	1	1	1	6	3	12	6.76075	2.80345	24.3954	11.6513	2.71782e-08	5.23097e-07	9.16071	4.66294e-15	7.25399e-14	4.01272e-13	conc3_R - conc3_C	limma	2.71782e-08	5.23097e-07	TRUE	enriched hit	6.76075
EIF5	P55010	Eukaryotic translation initiation factor 5 OS=Homo sapiens GN=EIF5 PE=1 SV=2	3	1	1	1	6	3	4	5.93401	3.17635	22.4005	11.6137	2.82535e-08	5.23097e-07	9.11986	5.77316e-15	8.61052e-14	4.01272e-13	conc3_R - conc3_C	limma	2.82535e-08	5.23097e-07	TRUE	enriched hit	5.93401
FDX1	P10109	Adrenodoxin, mitochondrial OS=Homo sapiens GN=FDX1 PE=1 SV=1	3	1	1	1	6	3	3	6.36278	2.31521	23.1054	11.5698	2.95711e-08	5.23097e-07	9.07187	7.10543e-15	1.00975e-13	4.01272e-13	conc3_R - conc3_C	limma	2.95711e-08	5.23097e-07	TRUE	enriched hit	6.36278
FUCA2	Q9BTY2	Plasma alpha-L-fucosidase OS=Homo sapiens GN=FUCA2 PE=1 SV=2	2	1	1	NA	6	2	3	5.76032	1.06337	22.4687	11.5583	2.99254e-08	5.23097e-07	9.15772	7.54952e-15	1.05625e-13	9.31987e-12	conc3_R - conc3_C	limma	2.99254e-08	5.23097e-07	TRUE	enriched hit	5.76032
PLPP1	O14494	Phospholipid phosphatase 1 OS=Homo sapiens GN=PLPP1 PE=1 SV=1	3	1	1	1	6	3	2	5.89591	3.19342	21.4592	11.2723	4.04159e-08	6.79298e-07	8.74286	3.41949e-14	4.60019e-13	1.24956e-09	conc3_R - conc3_C	limma	4.04159e-08	6.79298e-07	TRUE	enriched hit	5.89591
CD63	F8VNT9|F8VV56|F8VWK8|F8W022|P08962|P08962-2|P08962-3	CD63 antigen (Fragment) OS=Homo sapiens GN=CD63 PE=1 SV=1|CD63 antigen OS=Homo sapiens GN=CD63 PE=1 SV=1|CD63 antigen OS=Homo sapiens GN=CD63 PE=1 SV=2|Isoform 2 of CD63 antigen OS=Homo sapiens GN=CD63|Isoform 3 of CD63 antigen OS=Homo sapiens GN=CD63|Tetraspanin (Fragment) OS=Homo sapiens GN=CD63 PE=1 SV=1	3	1	1	1	6	3	3	6.25977	1.69557	22.7839	10.336	1.13157e-07	1.83146e-06	7.65793	3.60667e-12	4.6723e-11	1.52582e-09	conc3_R - conc3_C	limma	1.13157e-07	1.83146e-06	TRUE	enriched hit	6.25977
ARFGAP1	E5RHC5|E5RHT6|F8VWH9|F8W1U7|Q8N6T3|Q8N6T3-2|Q8N6T3-3|Q8N6T3-4|Q8N6T3-5	ADP-ribosylation factor GTPase-activating protein 1 (Fragment) OS=Homo sapiens GN=ARFGAP1 PE=1 SV=1|ADP-ribosylation factor GTPase-activating protein 1 (Fragment) OS=Homo sapiens GN=ARFGAP1 PE=1 SV=2|ADP-ribosylation factor GTPase-activating protein 1 OS=Homo sapiens GN=ARFGAP1 PE=1 SV=1|ADP-ribosylation factor GTPase-activating protein 1 OS=Homo sapiens GN=ARFGAP1 PE=1 SV=2|Isoform 2 of ADP-ribo…	3	1	1	1	6	3	3	5.62679	2.05175	21.6569	10.0816	1.51634e-07	2.30235e-06	7.34935	1.19624e-11	1.44703e-10	1.52582e-09	conc3_R - conc3_C	limma	1.51634e-07	2.30235e-06	TRUE	enriched hit	5.62679
MATR3	A0A0R4J2E8|A8MXP9|D6REM6|P43243	Matrin-3 OS=Homo sapiens GN=MATR3 PE=1 SV=1|Matrin-3 OS=Homo sapiens GN=MATR3 PE=1 SV=1|Matrin-3 OS=Homo sapiens GN=MATR3 PE=1 SV=1|Matrin-3 OS=Homo sapiens GN=MATR3 PE=1 SV=2	3	1	1	1	6	3	4	5.758	2.68518	22.214	10.075	1.52788e-07	2.30235e-06	7.34135	1.23312e-11	1.4873e-10	3.77734e-09	conc3_R - conc3_C	limma	1.52788e-07	2.30235e-06	TRUE	enriched hit	5.758
PCYOX1	Q9UHG3	Prenylcysteine oxidase 1 OS=Homo sapiens GN=PCYOX1 PE=1 SV=3	2	1	NA	1	6	2	3	5.59945	2.31546	22.3521	9.93896	1.79121e-07	2.6092e-06	7.27945	2.31306e-11	2.69683e-10	3.72055e-08	conc3_R - conc3_C	limma	1.79121e-07	2.6092e-06	TRUE	enriched hit	5.59945
TTYH3	Q9C0H2|Q9C0H2-2|Q9C0H2-4	Protein tweety homolog 3 OS=Homo sapiens GN=TTYH3 PE=1 SV=3|Isoform 2 of Protein tweety homolog 3 OS=Homo sapiens GN=TTYH3|Isoform 4 of Protein tweety homolog 3 OS=Homo sapiens GN=TTYH3	3	1	1	1	6	3	3	6.23019	1.3126	22.8674	9.55685	2.82551e-07	3.98306e-06	6.69306	1.295e-10	1.46116e-09	1.05429e-07	conc3_R - conc3_C	limma	2.82551e-07	3.98306e-06	TRUE	enriched hit	6.23019
RBM10	A0A0A0MR66|P98175|P98175-2|P98175-3|P98175-4	RNA binding motif protein 10, isoform CRA_d OS=Homo sapiens GN=RBM10 PE=1 SV=1|RNA-binding protein 10 OS=Homo sapiens GN=RBM10 PE=1 SV=3|Isoform 2 of RNA-binding protein 10 OS=Homo sapiens GN=RBM10|Isoform 3 of RNA-binding protein 10 OS=Homo sapiens GN=RBM10|Isoform 4 of RNA-binding protein 10 OS=Homo sapiens GN=RBM10	2	1	NA	1	6	2	5	5.65651	1.85626	22.1462	9.28126	3.95984e-07	5.40766e-06	6.44558	4.30919e-10	4.71014e-09	4.99514e-07	conc3_R - conc3_C	limma	3.95984e-07	5.40766e-06	TRUE	enriched hit	5.65651
RPN2	P04844|P04844-2	Dolichyl-diphosphooligosaccharide--protein glycosyltransferase subunit 2 OS=Homo sapiens GN=RPN2 PE=1 SV=3|Isoform 2 of Dolichyl-diphosphooligosaccharide--protein glycosyltransferase subunit 2 OS=Homo sapiens GN=RPN2	2	1	1	NA	6	2	3	5.98203	1.68093	23.243	8.90393	6.36475e-07	8.42847e-06	5.94662	2.11641e-09	2.23105e-08	4.99514e-07	conc3_R - conc3_C	limma	6.36475e-07	8.42847e-06	TRUE	enriched hit	5.98203
PDLIM5	Q96HC4	PDZ and LIM domain protein 5 OS=Homo sapiens GN=PDLIM5 PE=1 SV=5	3	1	1	1	6	3	9	6.0658	3.11674	22.6871	8.78988	7.36796e-07	9.46999e-06	5.68239	3.38172e-09	3.47218e-08	4.99514e-07	conc3_R - conc3_C	limma	7.36796e-07	9.46999e-06	TRUE	enriched hit	6.0658
PDLIM1	O00151	PDZ and LIM domain protein 1 OS=Homo sapiens GN=PDLIM1 PE=1 SV=4	3	1	1	1	6	3	13	6.62056	3.33289	23.6085	8.67427	8.55866e-07	1.06861e-05	5.52445	5.40669e-09	5.32948e-08	4.99514e-07	conc3_R - conc3_C	limma	8.55866e-07	1.06861e-05	TRUE	enriched hit	6.62056
CKAP4	Q07065	Cytoskeleton-associated protein 4 OS=Homo sapiens GN=CKAP4 PE=1 SV=2	3	1	1	1	6	3	9	5.63251	1.65128	23.2179	8.64254	8.92006e-07	1.0828e-05	5.48085	6.14333e-09	5.96884e-08	0.000224101	conc3_R - conc3_C	limma	8.92006e-07	1.0828e-05	TRUE	enriched hit	5.63251
NDUFV1	E9PQP1|G3V0I5|P49821|P49821-2	NADH dehydrogenase [ubiquinone] flavoprotein 1, mitochondrial (Fragment) OS=Homo sapiens GN=NDUFV1 PE=1 SV=1|NADH dehydrogenase (Ubiquinone) flavoprotein 1, 51kDa, isoform CRA_c OS=Homo sapiens GN=NDUFV1 PE=1 SV=1|NADH dehydrogenase [ubiquinone] flavoprotein 1, mitochondrial OS=Homo sapiens GN=NDUFV1 PE=1 SV=4|Isoform 2 of NADH dehydrogenase [ubiquinone] flavoprotein 1, mitochondrial OS=Homo sapi…	2	1	NA	1	6	2	3	5.68262	0.847965	22.2898	7.39938	4.94034e-06	5.83494e-05	3.79285	6.46844e-07	6.11485e-06	0.000250304	conc3_R - conc3_C	limma	4.94034e-06	5.83494e-05	TRUE	enriched hit	5.68262
CAPZB	B1AK87|B1AK88|P47756|P47756-2	Capping protein (Actin filament) muscle Z-line, beta, isoform CRA_a OS=Homo sapiens GN=CAPZB PE=1 SV=1|Capping protein (Actin filament) muscle Z-line, beta, isoform CRA_d OS=Homo sapiens GN=CAPZB PE=1 SV=1|F-actin-capping protein subunit beta OS=Homo sapiens GN=CAPZB PE=1 SV=4|Isoform 2 of F-actin-capping protein subunit beta OS=Homo sapiens GN=CAPZB	2	1	NA	1	6	2	4	5.92733	0.850123	22.5358	7.13779	7.25425e-06	8.34239e-05	3.38958	1.5808e-06	1.44347e-05	0.000250304	conc3_R - conc3_C	limma	7.25425e-06	8.34239e-05	TRUE	enriched hit	5.92733
TRIM11	Q96F44|Q96F44-3|R4GMV1|R4GNB9	E3 ubiquitin-protein ligase TRIM11 (Fragment) OS=Homo sapiens GN=TRIM11 PE=1 SV=1|E3 ubiquitin-protein ligase TRIM11 OS=Homo sapiens GN=TRIM11 PE=1 SV=1|E3 ubiquitin-protein ligase TRIM11 OS=Homo sapiens GN=TRIM11 PE=1 SV=2|Isoform 3 of E3 ubiquitin-protein ligase TRIM11 OS=Homo sapiens GN=TRIM11	2	NA	1	1	6	2	3	5.84434	2.59364	21.1413	7.05592	8.19579e-06	9.18349e-05	3.93733	2.07808e-06	1.86374e-05	0.000422778	conc3_R - conc3_C	limma	8.19579e-06	9.18349e-05	TRUE	enriched hit	5.84434
IGSF1	Q8N6C5|Q8N6C5-2|Q8N6C5-4	Immunoglobulin superfamily member 1 OS=Homo sapiens GN=IGSF1 PE=1 SV=3|Isoform 2 of Immunoglobulin superfamily member 1 OS=Homo sapiens GN=IGSF1|Isoform 4 of Immunoglobulin superfamily member 1 OS=Homo sapiens GN=IGSF1	2	NA	1	1	6	2	3	5.53871	2.10829	20.6775	6.8293	1.15423e-05	0.000124769	3.59407	4.36378e-06	3.7327e-05	0.000422778	conc3_R - conc3_C	limma	1.15423e-05	0.000124769	TRUE	enriched hit	5.53871
SOD1	P00441	Superoxide dismutase [Cu-Zn] OS=Homo sapiens GN=SOD1 PE=1 SV=2	3	1	1	1	6	3	2	6.23169	1.72449	22.9359	6.82007	1.1706e-05	0.000124769	2.7707	4.4955e-06	3.83516e-05	0.00290676	conc3_R - conc3_C	limma	1.1706e-05	0.000124769	TRUE	enriched hit	6.23169
PFDN2	Q9UHV9	Prefoldin subunit 2 OS=Homo sapiens GN=PFDN2 PE=1 SV=1	2	1	1	NA	6	2	2	5.59397	-0.845307	21.7314	-6.48754	1.95962e-05	0.000203894	2.34771	1.28059e-05	0.000106647	0.0210539	conc3_R - conc3_C	limma	1.95962e-05	0.000203894	FALSE	no hit	5.59397
UBB|UBC|RPS27A|UBA52	B4DV12|F5GXK7|F5GYU3|F5H265|F5H2Z3|F5H388|F5H6Q2|F5H747|J3QKN0|J3QS39|J3QTR3|P0CG47|P0CG48|P62979|P62987|Q5PY61|Q96C32	Polyubiquitin-B OS=Homo sapiens GN=UBB PE=1 SV=1|Polyubiquitin-C (Fragment) OS=Homo sapiens GN=UBC PE=1 SV=2|Polyubiquitin-C (Fragment) OS=Homo sapiens GN=UBC PE=1 SV=1|Polyubiquitin-C (Fragment) OS=Homo sapiens GN=UBC PE=1 SV=1|Polyubiquitin-C (Fragment) OS=Homo sapiens GN=UBC PE=1 SV=1|Polyubiquitin-C (Fragment) OS=Homo sapiens GN=UBC PE=1 SV=1|Polyubiquitin-C (Fragment) OS=Homo sapiens GN=UBC …	3	1	1	1	6	3	7	7.08128	0.710246	24.8296	5.65115	7.65841e-05	0.000778308	0.803215	0.000144196	0.00114153	0.0210539	conc3_R - conc3_C	limma	7.65841e-05	0.000778308	TRUE	enriched hit	7.08128
CYB5B	D6RFH4|H3BUX2|J3KNF8|O43169	Cytochrome b5 type B OS=Homo sapiens GN=CYB5B PE=1 SV=1|Cytochrome b5 type B OS=Homo sapiens GN=CYB5B PE=1 SV=2	3	1	1	1	6	3	3	6.30942	0.876708	22.5357	5.61842	8.09407e-05	0.000803888	0.745466	0.00015756	0.00124109	0.0210539	conc3_R - conc3_C	limma	8.09407e-05	0.000803888	TRUE	enriched hit	6.30942
SLC1A5	M0QXM4|Q15758	Neutral amino acid transporter B(0) OS=Homo sapiens GN=SLC1A5 PE=1 SV=1|Neutral amino acid transporter B(0) OS=Homo sapiens GN=SLC1A5 PE=1 SV=2	3	1	1	1	6	3	3	5.96048	0.963754	23.0723	5.54209	9.21391e-05	0.000894773	0.610268	0.000193384	0.00150313	0.0544107	conc3_R - conc3_C	limma	9.21391e-05	0.000894773	TRUE	enriched hit	5.96048
SSBP1	A0A0G2JLD8|E7EUY5|Q04837	Single-stranded DNA-binding protein, mitochondrial (Fragment) OS=Homo sapiens GN=SSBP1 PE=1 SV=1|Single-stranded DNA-binding protein, mitochondrial (Fragment) OS=Homo sapiens GN=SSBP1 PE=1 SV=1|Single-stranded DNA-binding protein, mitochondrial OS=Homo sapiens GN=SSBP1 PE=1 SV=1	2	1	1	NA	6	2	4	6.23992	-0.867873	23.2308	-5.04212	0.000219638	0.00208656	-0.172315	0.000695782	0.005046	0.0544107	conc3_R - conc3_C	limma	0.000219638	0.00208656	FALSE	no hit	6.23992
SCAMP3	O14828|O14828-2	Secretory carrier-associated membrane protein 3 OS=Homo sapiens GN=SCAMP3 PE=1 SV=3|Isoform 2 of Secretory carrier-associated membrane protein 3 OS=Homo sapiens GN=SCAMP3	3	1	1	1	6	3	2	6.07649	1.00758	22.2535	4.96339	0.000252614	0.00232169	-0.438945	0.000842989	0.00599594	0.0544107	conc3_R - conc3_C	limma	0.000252614	0.00232169	TRUE	enriched hit	6.07649
EEF1A1|EEF1A1P5	P68104|Q5VTE0	Elongation factor 1-alpha 1 OS=Homo sapiens GN=EEF1A1 PE=1 SV=1|Putative elongation factor 1-alpha-like 3 OS=Homo sapiens GN=EEF1A1P5 PE=5 SV=1	3	1	1	1	6	3	10	6.99835	-0.653568	25.4439	-4.95808	0.000255014	0.00232169	-0.448752	0.00085388	0.00606477	0.0544107	conc3_R - conc3_C	limma	0.000255014	0.00232169	FALSE	no hit	6.99835
STMN1	P16949|P16949-2	Stathmin OS=Homo sapiens GN=STMN1 PE=1 SV=3|Isoform 2 of Stathmin OS=Homo sapiens GN=STMN1	3	1	1	1	6	3	2	5.78981	-1.61659	22.3695	-4.92981	0.000268208	0.00239198	-0.501065	0.000914146	0.00644214	0.0544107	conc3_R - conc3_C	limma	0.000268208	0.00239198	FALSE	no hit	5.78981
PRDX6	P30041	Peroxiredoxin-6 OS=Homo sapiens GN=PRDX6 PE=1 SV=3	3	1	1	1	6	3	5	6.36907	1.14526	23.8603	4.90461	0.000280571	0.00245219	-0.547785	0.000971181	0.00679389	0.0683278	conc3_R - conc3_C	limma	0.000280571	0.00245219	TRUE	enriched hit	6.36907
HSPA1B|HSPA1A	A0A0G2JIW1|P0DMV8|P0DMV9	Heat shock 70 kDa protein 1B OS=Homo sapiens GN=HSPA1B PE=1 SV=1|Heat shock 70 kDa protein 1A OS=Homo sapiens GN=HSPA1A PE=1 SV=1|Heat shock 70 kDa protein 1B OS=Homo sapiens GN=HSPA1B PE=1 SV=1	3	1	1	1	6	3	16	7.38183	-0.539379	25.8827	-4.82758	0.00032216	0.00276047	-0.690997	0.00116653	0.00800044	0.158912	conc3_R - conc3_C	limma	0.00032216	0.00276047	FALSE	no hit	7.38183
RANBP1	F6WQW2|P43487|P43487-2	Ran-specific GTPase-activating protein OS=Homo sapiens GN=RANBP1 PE=1 SV=1|Ran-specific GTPase-activating protein OS=Homo sapiens GN=RANBP1 PE=1 SV=1|Isoform 2 of Ran-specific GTPase-activating protein OS=Homo sapiens GN=RANBP1	2	1	NA	1	6	2	4	6.04189	-0.790854	23.7157	-4.62875	0.000461899	0.00388173	-0.941322	0.00185065	0.0123284	0.158912	conc3_R - conc3_C	limma	0.000461899	0.00388173	FALSE	no hit	6.04189
HSPA8	E9PKE3|P11142	Heat shock cognate 71 kDa protein OS=Homo sapiens GN=HSPA8 PE=1 SV=1|Heat shock cognate 71 kDa protein OS=Homo sapiens GN=HSPA8 PE=1 SV=1	3	1	1	1	6	3	10	6.25671	-0.670261	24.4866	-4.46721	0.000621186	0.00512186	-1.36933	0.00265964	0.0171364	0.158912	conc3_R - conc3_C	limma	0.000621186	0.00512186	FALSE	no hit	6.25671
ATP5E	P56381	ATP synthase subunit epsilon, mitochondrial OS=Homo sapiens GN=ATP5E PE=1 SV=2	2	1	1	NA	6	2	2	6.18451	-0.443023	22.8063	-4.40184	0.000700927	0.00567232	-1.37094	0.00307048	0.0194593	0.158912	conc3_R - conc3_C	limma	0.000700927	0.00567232	FALSE	no hit	6.18451
ENAH	A0A0U1RRM6|Q8N8S7|Q8N8S7-2|Q8N8S7-3	Protein enabled homolog OS=Homo sapiens GN=ENAH PE=1 SV=1|Protein enabled homolog OS=Homo sapiens GN=ENAH PE=1 SV=2|Isoform 2 of Protein enabled homolog OS=Homo sapiens GN=ENAH|Isoform 3 of Protein enabled homolog OS=Homo sapiens GN=ENAH	2	1	NA	1	6	2	2	5.54274	-0.474609	21.1463	-4.34723	0.000775617	0.00616263	-1.47502	0.00345715	0.0215772	0.158912	conc3_R - conc3_C	limma	0.000775617	0.00616263	FALSE	no hit	5.54274
PITPNB	A0A0A0MSW4|P48739|P48739-2|P48739-3	Phosphatidylinositol transfer protein beta isoform OS=Homo sapiens GN=PITPNB PE=1 SV=1|Phosphatidylinositol transfer protein beta isoform OS=Homo sapiens GN=PITPNB PE=1 SV=2|Isoform 2 of Phosphatidylinositol transfer protein beta isoform OS=Homo sapiens GN=PITPNB|Isoform 3 of Phosphatidylinositol transfer protein beta isoform OS=Homo sapiens GN=PITPNB	3	1	1	1	6	3	5	5.89663	0.654388	23.1001	4.27393	0.000889	0.00693737	-1.73813	0.00404589	0.024681	0.158912	conc3_R - conc3_C	limma	0.000889	0.00693737	TRUE	enriched hit	5.89663
STIP1	P31948|P31948-2|P31948-3	Isoform 2 of Stress-induced-phosphoprotein 1 OS=Homo sapiens GN=STIP1|Isoform 3 of Stress-induced-phosphoprotein 1 OS=Homo sapiens GN=STIP1|Stress-induced-phosphoprotein 1 OS=Homo sapiens GN=STIP1 PE=1 SV=1	3	1	1	1	6	3	16	6.38619	-0.411648	25.3598	-4.24373	0.000940554	0.00713438	-1.79602	0.00431384	0.0260476	0.158912	conc3_R - conc3_C	limma	0.000940554	0.00713438	FALSE	no hit	6.38619
MTCH2	E9PIE4|Q9Y6C9	Mitochondrial carrier homolog 2 (Fragment) OS=Homo sapiens GN=MTCH2 PE=1 SV=7|Mitochondrial carrier homolog 2 OS=Homo sapiens GN=MTCH2 PE=1 SV=1	2	1	1	NA	6	2	2	6.15759	0.492975	22.111	4.24013	0.000946898	0.00713438	-1.67984	0.00434681	0.0262138	0.217506	conc3_R - conc3_C	limma	0.000946898	0.00713438	FALSE	no hit	6.15759
EEF1D	A0A087X1X7|E9PK01|E9PRY8|P29692|P29692-2	Elongation factor 1-delta OS=Homo sapiens GN=EEF1D PE=1 SV=1|Elongation factor 1-delta (Fragment) OS=Homo sapiens GN=EEF1D PE=1 SV=1|Elongation factor 1-delta OS=Homo sapiens GN=EEF1D PE=1 SV=1|Elongation factor 1-delta OS=Homo sapiens GN=EEF1D PE=1 SV=5|Isoform 2 of Elongation factor 1-delta OS=Homo sapiens GN=EEF1D	3	1	1	1	6	3	7	5.88517	-0.504742	22.9991	-4.15046	0.00112011	0.00829641	-1.97522	0.00524612	0.0308676	0.217506	conc3_R - conc3_C	limma	0.00112011	0.00829641	FALSE	no hit	5.88517
YWHAB	P31946|P31946-2	14-3-3 protein beta/alpha OS=Homo sapiens GN=YWHAB PE=1 SV=3|Isoform Short of 14-3-3 protein beta/alpha OS=Homo sapiens GN=YWHAB	3	1	1	1	6	3	3	6.00758	-0.634178	22.2648	-4.082	0.00127407	0.00927951	-2.10712	0.00604236	0.0348029	0.217506	conc3_R - conc3_C	limma	0.00127407	0.00927951	FALSE	no hit	6.00758
RPS28	P62857	40S ribosomal protein S28 OS=Homo sapiens GN=RPS28 PE=1 SV=1	2	1	1	NA	6	2	2	5.81386	-0.822286	21.6172	-4.06844	0.00130705	0.00936361	-2.00988	0.00621235	0.0356217	0.290327	conc3_R - conc3_C	limma	0.00130705	0.00936361	FALSE	no hit	5.81386
FKBP1A	P62942	Peptidyl-prolyl cis-trans isomerase FKBP1A OS=Homo sapiens GN=FKBP1A PE=1 SV=2	2	1	1	NA	6	2	2	5.82573	-0.677236	21.5122	-3.98883	0.00151921	0.010708	-2.16352	0.00730056	0.0409807	0.290327	conc3_R - conc3_C	limma	0.00151921	0.010708	FALSE	no hit	5.82573
SET	A0A0C4DFV9|Q01105|Q01105-2|Q01105-3|Q01105-4	Protein SET OS=Homo sapiens GN=SET PE=1 SV=1|Protein SET OS=Homo sapiens GN=SET PE=1 SV=3|Isoform 2 of Protein SET OS=Homo sapiens GN=SET|Isoform 3 of Protein SET OS=Homo sapiens GN=SET|Isoform 4 of Protein SET OS=Homo sapiens GN=SET	3	1	1	1	6	3	3	5.71246	-1.56728	21.7098	-3.86908	0.00190694	0.0132275	-2.51891	0.00926085	0.0500862	0.290327	conc3_R - conc3_C	limma	0.00190694	0.0132275	FALSE	no hit	5.71246
IPO9	Q96P70	Importin-9 OS=Homo sapiens GN=IPO9 PE=1 SV=3	2	1	NA	1	6	2	3	5.75289	0.587745	22.4979	3.82034	0.00209247	0.0140924	-2.48963	0.0101848	0.0541512	0.290327	conc3_R - conc3_C	limma	0.00209247	0.0140924	TRUE	enriched hit	5.75289
SLC3A2	F5GZS6|J3KPF3|P08195|P08195-2|P08195-3|P08195-4	4F2 cell-surface antigen heavy chain OS=Homo sapiens GN=SLC3A2 PE=1 SV=1|4F2 cell-surface antigen heavy chain OS=Homo sapiens GN=SLC3A2 PE=1 SV=1|4F2 cell-surface antigen heavy chain OS=Homo sapiens GN=SLC3A2 PE=1 SV=3|Isoform 2 of 4F2 cell-surface antigen heavy chain OS=Homo sapiens GN=SLC3A2|Isoform 3 of 4F2 cell-surface antigen heavy chain OS=Homo sapiens GN=SLC3A2|Isoform 4 of 4F2 cell-surfac…	3	1	1	1	6	3	5	5.96481	0.494293	23.3655	3.8127	0.00212321	0.0140924	-2.62828	0.010337	0.0548077	0.290327	conc3_R - conc3_C	limma	0.00212321	0.0140924	FALSE	no hit	5.96481
HSPE1	B8ZZL8|P61604	10 kDa heat shock protein, mitochondrial OS=Homo sapiens GN=HSPE1 PE=1 SV=1|10 kDa heat shock protein, mitochondrial OS=Homo sapiens GN=HSPE1 PE=1 SV=2	3	1	1	1	6	3	3	6.1557	-1.61989	22.929	-3.81142	0.00212837	0.0140924	-2.63075	0.0103625	0.0549175	0.299836	conc3_R - conc3_C	limma	0.00212837	0.0140924	FALSE	no hit	6.1557
BCAP31	P51572|P51572-2	B-cell receptor-associated protein 31 OS=Homo sapiens GN=BCAP31 PE=1 SV=3|Isoform 2 of B-cell receptor-associated protein 31 OS=Homo sapiens GN=BCAP31	3	1	1	1	6	3	10	6.85549	-0.386306	25.5798	-3.72724	0.00249974	0.0163043	-2.79418	0.0121805	0.0625424	0.299836	conc3_R - conc3_C	limma	0.00249974	0.0163043	FALSE	no hit	6.85549
GHITM	Q9H3K2	Growth hormone-inducible transmembrane protein OS=Homo sapiens GN=GHITM PE=1 SV=2	2	1	1	NA	6	2	4	6.21564	0.413954	23.4218	3.62279	0.00305379	0.0196251	-2.873	0.0148253	0.0728241	0.299836	conc3_R - conc3_C	limma	0.00305379	0.0196251	FALSE	no hit	6.21564
PDCD10	C9J5C3|C9J6F3|C9JND6|C9JSA3|H7C5M9|Q9BUL8	Programmed cell death protein 10 (Fragment) OS=Homo sapiens GN=PDCD10 PE=1 SV=1|Programmed cell death protein 10 OS=Homo sapiens GN=PDCD10 PE=1 SV=1|Programmed cell death protein 10 (Fragment) OS=Homo sapiens GN=PDCD10 PE=1 SV=1|Programmed cell death protein 10 (Fragment) OS=Homo sapiens GN=PDCD10 PE=1 SV=1|Programmed cell death protein 10 (Fragment) OS=Homo sapiens GN=PDCD10 PE=1 SV=1|Programmed…	3	1	1	1	6	3	3	5.88329	-0.350837	22.6398	-3.60584	0.0031548	0.0199551	-3.03006	0.0152991	0.0745726	0.299836	conc3_R - conc3_C	limma	0.0031548	0.0199551	FALSE	no hit	5.88329
PTBP1	A6NLN1|P26599|P26599-2|P26599-3	Polypyrimidine tract binding protein 1, isoform CRA_b OS=Homo sapiens GN=PTBP1 PE=1 SV=4|Polypyrimidine tract-binding protein 1 OS=Homo sapiens GN=PTBP1 PE=1 SV=1|Isoform 2 of Polypyrimidine tract-binding protein 1 OS=Homo sapiens GN=PTBP1|Isoform 3 of Polypyrimidine tract-binding protein 1 OS=Homo sapiens GN=PTBP1	3	1	1	1	6	3	5	6.05614	-0.3852	23.3852	-3.59431	0.00322548	0.0199551	-3.05247	0.0156291	0.0757747	0.299836	conc3_R - conc3_C	limma	0.00322548	0.0199551	FALSE	no hit	6.05614
TGM3	Q08188	Protein-glutamine gamma-glutamyltransferase E OS=Homo sapiens GN=TGM3 PE=1 SV=4	2	1	NA	1	6	2	5	5.86203	-0.988499	23.0593	-3.59163	0.00324214	0.0199551	-2.9335	0.0157068	0.0760556	0.299836	conc3_R - conc3_C	limma	0.00324214	0.0199551	FALSE	no hit	5.86203
COX5B	P10606	Cytochrome c oxidase subunit 5B, mitochondrial OS=Homo sapiens GN=COX5B PE=1 SV=2	3	1	1	1	6	3	3	5.7007	0.658744	21.9727	3.54183	0.00356789	0.0211384	-3.15444	0.0172111	0.0813632	0.299836	conc3_R - conc3_C	limma	0.00356789	0.0211384	TRUE	enriched hit	5.7007
GRPEL1	Q9HAV7	GrpE protein homolog 1, mitochondrial OS=Homo sapiens GN=GRPEL1 PE=1 SV=2	2	1	NA	1	6	2	3	5.83471	-0.361346	23.077	-3.54125	0.00357185	0.0211384	-3.03131	0.0172292	0.0814257	0.299836	conc3_R - conc3_C	limma	0.00357185	0.0211384	FALSE	no hit	5.83471
HSPH1	A0A0A0MSM0|Q92598|Q92598-2|Q92598-3|Q92598-4	Heat shock protein 105 kDa OS=Homo sapiens GN=HSPH1 PE=1 SV=1|Heat shock protein 105 kDa OS=Homo sapiens GN=HSPH1 PE=1 SV=1|Isoform Beta of Heat shock protein 105 kDa OS=Homo sapiens GN=HSPH1|Isoform 3 of Heat shock protein 105 kDa OS=Homo sapiens GN=HSPH1|Isoform 4 of Heat shock protein 105 kDa OS=Homo sapiens GN=HSPH1	2	1	1	NA	6	2	3	5.72023	0.37383	21.8264	3.54014	0.00357951	0.0211384	-3.03347	0.0172643	0.0815463	0.299836	conc3_R - conc3_C	limma	0.00357951	0.0211384	FALSE	no hit	5.72023
ALDOA	J3KPS3|P04075|P04075-2	Fructose-bisphosphate aldolase OS=Homo sapiens GN=ALDOA PE=1 SV=1|Fructose-bisphosphate aldolase A OS=Homo sapiens GN=ALDOA PE=1 SV=2|Isoform 2 of Fructose-bisphosphate aldolase A OS=Homo sapiens GN=ALDOA	3	1	1	1	6	3	15	7.26588	-0.347088	25.6455	-3.50359	0.00384041	0.0223768	-3.22873	0.0184507	0.0855513	0.299836	conc3_R - conc3_C	limma	0.00384041	0.0223768	FALSE	no hit	7.26588
EEF1E1	O43324	Eukaryotic translation elongation factor 1 epsilon-1 OS=Homo sapiens GN=EEF1E1 PE=1 SV=1	2	1	1	NA	6	2	3	5.83209	-0.413513	22.7636	-3.48926	0.00394784	0.0227001	-3.13222	0.0189348	0.0871436	0.41912	conc3_R - conc3_C	limma	0.00394784	0.0227001	FALSE	no hit	5.83209
TUBA1C|TUBA1B|TUBA4A|TUBA1A	F5H5D3|P68363|P68363-2|P68366|P68366-2|Q71U36|Q71U36-2|Q9BQE3	Isoform 2 of Tubulin alpha-1A chain OS=Homo sapiens GN=TUBA1A|Isoform 2 of Tubulin alpha-1B chain OS=Homo sapiens GN=TUBA1B|Isoform 2 of Tubulin alpha-4A chain OS=Homo sapiens GN=TUBA4A|Tubulin alpha-1A chain OS=Homo sapiens GN=TUBA1A PE=1 SV=1|Tubulin alpha-1B chain OS=Homo sapiens GN=TUBA1B PE=1 SV=1|Tubulin alpha-1C chain OS=Homo sapiens GN=TUBA1C PE=1 SV=1|Tubulin alpha-4A chain OS=Homo sapie…	3	1	1	1	6	3	3	6.31862	-0.873633	22.7032	-3.44623	0.00428916	0.0243424	-3.3401	0.0204564	0.0925993	0.41912	conc3_R - conc3_C	limma	0.00428916	0.0243424	FALSE	no hit	6.31862
HSPA9	P38646	Stress-70 protein, mitochondrial OS=Homo sapiens GN=HSPA9 PE=1 SV=2	3	1	1	1	6	3	6	5.83281	-0.640852	23.4748	-3.41005	0.00459913	0.0257669	-3.41032	0.0218173	0.097329	0.41912	conc3_R - conc3_C	limma	0.00459913	0.0257669	FALSE	no hit	5.83281
EIF4A1	J3KT12|J3KTB5|J3QL43|J3QS69|P60842|P60842-2	Eukaryotic initiation factor 4A-I (Fragment) OS=Homo sapiens GN=EIF4A1 PE=1 SV=1|Eukaryotic initiation factor 4A-I OS=Homo sapiens GN=EIF4A1 PE=1 SV=1|Isoform 2 of Eukaryotic initiation factor 4A-I OS=Homo sapiens GN=EIF4A1	2	1	NA	1	6	2	6	5.63624	-0.449236	22.5632	-3.38691	0.0048091	0.0266022	-3.33072	0.0227283	0.100419	0.41912	conc3_R - conc3_C	limma	0.0048091	0.0266022	FALSE	no hit	5.63624
TIMM8A	O60220	Mitochondrial import inner membrane translocase subunit Tim8 A OS=Homo sapiens GN=TIMM8A PE=1 SV=1	3	1	1	1	6	3	3	6.46253	-0.454889	23.8167	-3.32994	0.00536816	0.0292489	-3.56561	0.0251133	0.108236	0.41912	conc3_R - conc3_C	limma	0.00536816	0.0292489	FALSE	no hit	6.46253
GDI2	P50395	Rab GDP dissociation inhibitor beta OS=Homo sapiens GN=GDI2 PE=1 SV=2	3	1	1	1	6	3	2	6.18841	-0.357953	23.3381	-3.32483	0.00542142	0.0292489	-3.57552	0.0253376	0.108951	0.41912	conc3_R - conc3_C	limma	0.00542142	0.0292489	FALSE	no hit	6.18841
ERH	P84090	Enhancer of rudimentary homolog OS=Homo sapiens GN=ERH PE=1 SV=1	3	1	1	1	6	3	3	6.63501	-0.416388	23.5219	-3.28496	0.00585549	0.0312055	-3.6527	0.0271469	0.114604	0.41912	conc3_R - conc3_C	limma	0.00585549	0.0312055	FALSE	no hit	6.63501
KDSR	Q06136	3-ketodihydrosphingosine reductase OS=Homo sapiens GN=KDSR PE=1 SV=1	2	1	1	NA	6	2	2	5.96568	0.301122	22.3993	3.26643	0.0060689	0.0319531	-3.56387	0.028025	0.117273	0.41912	conc3_R - conc3_C	limma	0.0060689	0.0319531	FALSE	no hit	5.96568
EIF5A	I3L397|I3L504|P63241|P63241-2	Eukaryotic translation initiation factor 5A (Fragment) OS=Homo sapiens GN=EIF5A PE=1 SV=7|Eukaryotic translation initiation factor 5A-1 OS=Homo sapiens GN=EIF5A PE=1 SV=1|Eukaryotic translation initiation factor 5A-1 OS=Homo sapiens GN=EIF5A PE=1 SV=2|Isoform 2 of Eukaryotic translation initiation factor 5A-1 OS=Homo sapiens GN=EIF5A	3	1	1	1	6	3	3	6.14929	-0.594259	23.3257	-3.20094	0.00688766	0.0358322	-3.81502	0.0313273	0.126908	0.41912	conc3_R - conc3_C	limma	0.00688766	0.0358322	FALSE	no hit	6.14929
RAB6A	P20340|P20340-2|P20340-4	Ras-related protein Rab-6A OS=Homo sapiens GN=RAB6A PE=1 SV=3|Isoform 2 of Ras-related protein Rab-6A OS=Homo sapiens GN=RAB6A|Isoform 4 of Ras-related protein Rab-6A OS=Homo sapiens GN=RAB6A	2	1	NA	1	6	2	2	6.20681	-0.337431	22.197	-3.1938	0.00698339	0.0359028	-3.70403	0.0317069	0.127976	0.41912	conc3_R - conc3_C	limma	0.00698339	0.0359028	FALSE	no hit	6.20681
YWHAZ	E7EX29|P63104	14-3-3 protein zeta/delta (Fragment) OS=Homo sapiens GN=YWHAZ PE=1 SV=1|14-3-3 protein zeta/delta OS=Homo sapiens GN=YWHAZ PE=1 SV=1	3	1	1	1	6	3	9	6.49246	-0.698975	24.4744	-3.17758	0.00720564	0.0366147	-3.86005	0.0325831	0.130412	0.41912	conc3_R - conc3_C	limma	0.00720564	0.0366147	FALSE	no hit	6.49246
PFDN1	E5RGS4|O60925	Prefoldin subunit 1 OS=Homo sapiens GN=PFDN1 PE=1 SV=1|Prefoldin subunit 1 OS=Homo sapiens GN=PFDN1 PE=1 SV=2	3	1	1	1	6	3	3	6.22357	-0.336724	23.6384	-3.164	0.00739735	0.0371568	-3.88623	0.0333333	0.132466	0.41912	conc3_R - conc3_C	limma	0.00739735	0.0371568	FALSE	no hit	6.22357
RAB1B	Q9H0U4	Ras-related protein Rab-1B OS=Homo sapiens GN=RAB1B PE=1 SV=1	3	1	1	1	6	3	3	5.97234	-0.363606	23.0591	-3.14456	0.00768058	0.0378137	-3.92366	0.0344326	0.135423	0.41912	conc3_R - conc3_C	limma	0.00768058	0.0378137	FALSE	no hit	5.97234
HSPD1	P10809	60 kDa heat shock protein, mitochondrial OS=Homo sapiens GN=HSPD1 PE=1 SV=2	3	1	1	1	6	3	15	6.80104	-0.375462	25.8494	-3.14317	0.00770118	0.0378137	-3.92633	0.0345121	0.135634	0.539336	conc3_R - conc3_C	limma	0.00770118	0.0378137	FALSE	no hit	6.80104
PPP2CA	P67775|P67775-2	Serine/threonine-protein phosphatase 2A catalytic subunit alpha isoform OS=Homo sapiens GN=PPP2CA PE=1 SV=1|Isoform 2 of Serine/threonine-protein phosphatase 2A catalytic subunit alpha isoform OS=Homo sapiens GN=PPP2CA	3	1	1	1	6	3	4	6.05395	0.424954	23.1188	3.1084	0.00823634	0.039992	-3.99319	0.0365591	0.141568	0.539336	conc3_R - conc3_C	limma	0.00823634	0.039992	FALSE	no hit	6.05395
RAN	B5MDF5|J3KQE5|P62826	GTP-binding nuclear protein Ran (Fragment) OS=Homo sapiens GN=RAN PE=1 SV=1|GTP-binding nuclear protein Ran OS=Homo sapiens GN=RAN PE=1 SV=1|GTP-binding nuclear protein Ran OS=Homo sapiens GN=RAN PE=1 SV=3	3	1	1	1	6	3	3	6.03455	-0.610996	22.8279	-3.0357	0.00947815	0.0454338	-4.13263	0.0411757	0.154329	0.539336	conc3_R - conc3_C	limma	0.00947815	0.0454338	FALSE	no hit	6.03455
ATP6V1A	P38606|P38606-2	V-type proton ATPase catalytic subunit A OS=Homo sapiens GN=ATP6V1A PE=1 SV=2|Isoform 2 of V-type proton ATPase catalytic subunit A OS=Homo sapiens GN=ATP6V1A	3	1	1	1	6	3	5	6.03287	0.297342	22.8905	3.03098	0.00956502	0.0454338	-4.14167	0.0414921	0.155174	0.539336	conc3_R - conc3_C	limma	0.00956502	0.0454338	FALSE	no hit	6.03287
TPI1	P60174|P60174-1	Triosephosphate isomerase OS=Homo sapiens GN=TPI1 PE=1 SV=3|Isoform 2 of Triosephosphate isomerase OS=Homo sapiens GN=TPI1	3	1	1	1	6	3	7	6.5561	-0.978976	24.2289	-2.95925	0.010985	0.0513433	-4.27863	0.0465538	0.1682	0.539336	conc3_R - conc3_C	limma	0.010985	0.0513433	FALSE	no hit	6.5561
MAPRE1	Q15691	Microtubule-associated protein RP/EB family member 1 OS=Homo sapiens GN=MAPRE1 PE=1 SV=3	3	1	1	1	6	3	5	6.08542	-0.332428	23.2008	-2.95567	0.0110611	0.0513433	-4.28546	0.0468196	0.16886	0.539336	conc3_R - conc3_C	limma	0.0110611	0.0513433	FALSE	no hit	6.08542
PAIP1	D6REB4|D6RJF2|Q9H074|Q9H074-2|Q9H074-3	Isoform 2 of Polyadenylate-binding protein-interacting protein 1 OS=Homo sapiens GN=PAIP1|Isoform 3 of Polyadenylate-binding protein-interacting protein 1 OS=Homo sapiens GN=PAIP1|Polyadenylate-binding protein-interacting protein 1 (Fragment) OS=Homo sapiens GN=PAIP1 PE=1 SV=1|Polyadenylate-binding protein-interacting protein 1 OS=Homo sapiens GN=PAIP1 PE=1 SV=1	2	1	1	NA	6	2	2	5.71331	0.343556	21.5513	2.94882	0.0112083	0.0513433	-4.17342	0.0473318	0.170124	0.539336	conc3_R - conc3_C	limma	0.0112083	0.0513433	FALSE	no hit	5.71331
ATP5H	O75947	ATP synthase subunit d, mitochondrial OS=Homo sapiens GN=ATP5H PE=1 SV=3	3	1	1	1	6	3	5	6.17212	-0.32912	24.2284	-2.94246	0.0113466	0.0513433	-4.31061	0.0478112	0.1713	0.539336	conc3_R - conc3_C	limma	0.0113466	0.0513433	FALSE	no hit	6.17212
PA2G4	Q9UQ80|Q9UQ80-2	Proliferation-associated protein 2G4 OS=Homo sapiens GN=PA2G4 PE=1 SV=3|Isoform 2 of Proliferation-associated protein 2G4 OS=Homo sapiens GN=PA2G4	2	1	NA	1	6	2	2	5.77285	-0.434897	21.8236	-2.93693	0.0114682	0.0513433	-4.19603	0.0482317	0.172325	0.539336	conc3_R - conc3_C	limma	0.0114682	0.0513433	FALSE	no hit	5.77285
PDIA6	Q15084|Q15084-2|Q15084-3|Q15084-4|Q15084-5	Protein disulfide-isomerase A6 OS=Homo sapiens GN=PDIA6 PE=1 SV=1|Isoform 2 of Protein disulfide-isomerase A6 OS=Homo sapiens GN=PDIA6|Isoform 3 of Protein disulfide-isomerase A6 OS=Homo sapiens GN=PDIA6|Isoform 4 of Protein disulfide-isomerase A6 OS=Homo sapiens GN=PDIA6|Isoform 5 of Protein disulfide-isomerase A6 OS=Homo sapiens GN=PDIA6	3	1	1	1	6	3	6	6.17938	-0.308787	23.1721	-2.93486	0.0115141	0.0513433	-4.32507	0.0483897	0.172709	0.611512	conc3_R - conc3_C	limma	0.0115141	0.0513433	FALSE	no hit	6.17938
TIMM8B	G3XAN8|Q9Y5J9	Mitochondrial import inner membrane translocase subunit Tim8 B OS=Homo sapiens GN=TIMM8B PE=1 SV=1	3	1	1	1	6	3	3	6.46222	-0.366908	23.1664	-2.89375	0.0124632	0.0550145	-4.40315	0.0516212	0.180832	0.611512	conc3_R - conc3_C	limma	0.0124632	0.0550145	FALSE	no hit	6.46222
RAB11B	Q15907	Ras-related protein Rab-11B OS=Homo sapiens GN=RAB11B PE=1 SV=4	3	1	1	1	6	3	8	6.7569	-0.262773	24.6928	-2.843	0.0137419	0.0600521	-4.4992	0.0558573	0.191036	0.611512	conc3_R - conc3_C	limma	0.0137419	0.0600521	FALSE	no hit	6.7569
STOML2	A0A087WYB4|Q9UJZ1|Q9UJZ1-2	Stomatin-like protein 2, mitochondrial OS=Homo sapiens GN=STOML2 PE=1 SV=1|Stomatin-like protein 2, mitochondrial OS=Homo sapiens GN=STOML2 PE=1 SV=1|Isoform 2 of Stomatin-like protein 2, mitochondrial OS=Homo sapiens GN=STOML2	2	1	1	NA	6	2	3	5.78402	-0.328803	22.0372	-2.783	0.015421	0.0667227	-4.48694	0.0612355	0.203314	0.611512	conc3_R - conc3_C	limma	0.015421	0.0667227	FALSE	no hit	5.78402
HMOX2	P30519	Heme oxygenase 2 OS=Homo sapiens GN=HMOX2 PE=1 SV=2	3	1	1	1	6	3	6	6.10179	0.289451	24.0222	2.75543	0.0162585	0.0690357	-4.66396	0.0638463	0.209019	0.611512	conc3_R - conc3_C	limma	0.0162585	0.0690357	FALSE	no hit	6.10179
RAP2A|RAP2B|RAP2C	F6U784|P10114|P61225|Q9Y3L5	Ras-related protein Rap-2a OS=Homo sapiens GN=RAP2A PE=4 SV=1|Ras-related protein Rap-2a OS=Homo sapiens GN=RAP2A PE=1 SV=1|Ras-related protein Rap-2b OS=Homo sapiens GN=RAP2B PE=1 SV=1|Ras-related protein Rap-2c OS=Homo sapiens GN=RAP2C PE=1 SV=1	2	1	1	NA	6	2	2	5.83553	0.257805	22.475	2.75501	0.0162716	0.0690357	-4.53942	0.0638869	0.209107	0.611512	conc3_R - conc3_C	limma	0.0162716	0.0690357	FALSE	no hit	5.83553
TBCA	E5RIW3|E5RJD8|O75347	Tubulin-specific chaperone A OS=Homo sapiens GN=TBCA PE=1 SV=1|Tubulin-specific chaperone A OS=Homo sapiens GN=TBCA PE=1 SV=1|Tubulin-specific chaperone A OS=Homo sapiens GN=TBCA PE=1 SV=3	3	1	1	1	6	3	6	6.3496	-1.08848	23.9297	-2.74545	0.0165725	0.0696363	-4.68265	0.0648139	0.211094	0.611512	conc3_R - conc3_C	limma	0.0165725	0.0696363	FALSE	no hit	6.3496
VCP	P55072	Transitional endoplasmic reticulum ATPase OS=Homo sapiens GN=VCP PE=1 SV=4	3	1	1	1	6	3	5	5.70897	-0.484941	22.3902	-2.72645	0.0171868	0.07153	-4.71819	0.0666896	0.215054	0.611512	conc3_R - conc3_C	limma	0.0171868	0.07153	FALSE	no hit	5.70897
CALR	K7EJB9|P27797	Calreticulin (Fragment) OS=Homo sapiens GN=CALR PE=1 SV=1|Calreticulin OS=Homo sapiens GN=CALR PE=1 SV=1	3	1	1	1	6	3	5	5.93503	-0.896312	23.3131	-2.71871	0.0174436	0.0719019	-4.73265	0.0674667	0.216672	0.611512	conc3_R - conc3_C	limma	0.0174436	0.0719019	FALSE	no hit	5.93503
CCT7	Q99832|Q99832-3	T-complex protein 1 subunit eta OS=Homo sapiens GN=CCT7 PE=1 SV=2|Isoform 3 of T-complex protein 1 subunit eta OS=Homo sapiens GN=CCT7	3	1	1	1	6	3	5	5.58899	-0.57635	22.5665	-2.71144	0.0176878	0.0719019	-4.74621	0.0682026	0.218192	0.611512	conc3_R - conc3_C	limma	0.0176878	0.0719019	FALSE	no hit	5.58899
PGK1	P00558|P00558-2	Isoform 2 of Phosphoglycerate kinase 1 OS=Homo sapiens GN=PGK1|Phosphoglycerate kinase 1 OS=Homo sapiens GN=PGK1 PE=1 SV=3	3	1	1	1	6	3	8	6.40524	-0.284407	23.9213	-2.70903	0.0177698	0.0719019	-4.75072	0.0684487	0.218698	0.611512	conc3_R - conc3_C	limma	0.0177698	0.0719019	FALSE	no hit	6.40524
CISD2	Q8N5K1	CDGSH iron-sulfur domain-containing protein 2 OS=Homo sapiens GN=CISD2 PE=1 SV=1	3	1	1	1	6	3	3	6.22222	0.452867	23.1297	2.6862	0.0185627	0.0744212	-4.79325	0.0708106	0.223487	0.611512	conc3_R - conc3_C	limma	0.0185627	0.0744212	FALSE	no hit	6.22222
PSMD8	P48556|R4GMR5	26S proteasome non-ATPase regulatory subunit 8 OS=Homo sapiens GN=PSMD8 PE=1 SV=2|26S proteasome non-ATPase regulatory subunit 8 OS=Homo sapiens GN=PSMD8 PE=1 SV=1	3	1	1	1	6	3	6	6.61162	-0.285896	23.8671	-2.6715	0.0190917	0.075846	-4.82058	0.0723672	0.226579	0.611512	conc3_R - conc3_C	limma	0.0190917	0.075846	FALSE	no hit	6.61162
ENO1	P06733	Alpha-enolase OS=Homo sapiens GN=ENO1 PE=1 SV=2	3	1	1	1	6	3	14	7.06309	-0.339114	25.642	-2.65816	0.0195843	0.0770322	-4.84535	0.0738036	0.229389	0.611512	conc3_R - conc3_C	limma	0.0195843	0.0770322	FALSE	no hit	7.06309
UCHL1	D6RE83|P09936	Ubiquitin carboxyl-terminal hydrolase OS=Homo sapiens GN=UCHL1 PE=1 SV=1|Ubiquitin carboxyl-terminal hydrolase isozyme L1 OS=Homo sapiens GN=UCHL1 PE=1 SV=2	3	1	1	1	6	3	8	6.69248	-0.340753	25.1299	-2.65394	0.0197428	0.0770322	-4.85318	0.0742632	0.23028	0.611512	conc3_R - conc3_C	limma	0.0197428	0.0770322	FALSE	no hit	6.69248
XRCC5	P13010	X-ray repair cross-complementing protein 5 OS=Homo sapiens GN=XRCC5 PE=1 SV=3	3	1	1	1	6	3	4	5.79354	-0.338871	22.3079	-2.64078	0.0202447	0.0780863	-4.87756	0.0757099	0.233056	0.611512	conc3_R - conc3_C	limma	0.0202447	0.0780863	FALSE	no hit	5.79354
YARS	P54577	Tyrosine--tRNA ligase, cytoplasmic OS=Homo sapiens GN=YARS PE=1 SV=4	3	1	1	1	6	3	4	5.74578	-0.243119	22.8427	-2.63754	0.0203703	0.0780863	-4.88357	0.0760702	0.233741	1	conc3_R - conc3_C	limma	0.0203703	0.0780863	FALSE	no hit	5.74578
SCAMP1	O15126	Secretory carrier-associated membrane protein 1 OS=Homo sapiens GN=SCAMP1 PE=1 SV=2	3	1	1	1	6	3	7	6.23232	0.281152	24.2059	2.63219	0.0205791	0.0782007	-4.89346	0.0766671	0.235144	1	conc3_R - conc3_C	limma	0.0205791	0.0782007	FALSE	no hit	6.23232
RCN1	Q15293|Q15293-2	Reticulocalbin-1 OS=Homo sapiens GN=RCN1 PE=1 SV=1|Isoform 2 of Reticulocalbin-1 OS=Homo sapiens GN=RCN1	2	1	NA	1	6	2	3	5.85506	-0.407168	22.6294	-2.61822	0.0211342	0.0796176	-4.79378	0.0782438	0.238825	1	conc3_R - conc3_C	limma	0.0211342	0.0796176	FALSE	no hit	5.85506
CKB	P12277	Creatine kinase B-type OS=Homo sapiens GN=CKB PE=1 SV=1	3	1	1	1	6	3	6	6.42992	-0.329334	24.0404	-2.61016	0.0214611	0.0801583	-4.93415	0.0791658	0.240961	1	conc3_R - conc3_C	limma	0.0214611	0.0801583	FALSE	no hit	6.42992
FIS1	Q9Y3D6	Mitochondrial fission 1 protein OS=Homo sapiens GN=FIS1 PE=1 SV=2	3	1	1	1	6	3	2	6.05486	0.329584	22.7602	2.60051	0.0218593	0.0809534	-4.95195	0.0802818	0.243531	1	conc3_R - conc3_C	limma	0.0218593	0.0809534	FALSE	no hit	6.05486
COX5A	H3BNX8|H3BRM5|H3BV69|P20674	Cytochrome c oxidase subunit 5A, mitochondrial OS=Homo sapiens GN=COX5A PE=1 SV=1|Cytochrome c oxidase subunit 5A, mitochondrial OS=Homo sapiens GN=COX5A PE=1 SV=1|Cytochrome c oxidase subunit 5A, mitochondrial OS=Homo sapiens GN=COX5A PE=1 SV=1|Cytochrome c oxidase subunit 5A, mitochondrial OS=Homo sapiens GN=COX5A PE=1 SV=2	2	1	1	NA	6	2	2	6.67217	-0.338288	23.027	-2.57286	0.0230392	0.0846061	-4.87726	0.0835481	0.250953	1	conc3_R - conc3_C	limma	0.0230392	0.0846061	FALSE	no hit	6.67217
PSMA4	H0YN18|P25789|P25789-2	Proteasome subunit alpha type-4 OS=Homo sapiens GN=PSMA4 PE=1 SV=1|Proteasome subunit alpha type-4 OS=Homo sapiens GN=PSMA4 PE=1 SV=1|Isoform 2 of Proteasome subunit alpha type-4 OS=Homo sapiens GN=PSMA4	2	1	NA	1	6	2	2	5.76131	-0.352739	22.1864	-2.54675	0.0242103	0.0881659	-4.9251	0.0867318	0.258048	1	conc3_R - conc3_C	limma	0.0242103	0.0881659	FALSE	no hit	5.76131
APRT	H3BQB1|H3BQZ9|P07741|P07741-2	Adenine phosphoribosyltransferase (Fragment) OS=Homo sapiens GN=APRT PE=1 SV=1|Adenine phosphoribosyltransferase OS=Homo sapiens GN=APRT PE=1 SV=1|Adenine phosphoribosyltransferase OS=Homo sapiens GN=APRT PE=1 SV=2|Isoform 2 of Adenine phosphoribosyltransferase OS=Homo sapiens GN=APRT	3	1	1	1	6	3	5	5.89276	-0.403681	23.3864	-2.54205	0.0244271	0.0882201	-5.05927	0.0873149	0.259333	1	conc3_R - conc3_C	limma	0.0244271	0.0882201	FALSE	no hit	5.89276
PKM	H3BTN5|P14618|P14618-2	Isoform M1 of Pyruvate kinase PKM OS=Homo sapiens GN=PKM|Pyruvate kinase (Fragment) OS=Homo sapiens GN=PKM PE=1 SV=1|Pyruvate kinase PKM OS=Homo sapiens GN=PKM PE=1 SV=4	3	1	1	1	6	3	11	6.31775	-0.349456	24.0588	-2.52816	0.0250787	0.0898312	-5.08465	0.0890569	0.263145	1	conc3_R - conc3_C	limma	0.0250787	0.0898312	FALSE	no hit	6.31775
NPM1	P06748|P06748-3	Isoform 3 of Nucleophosmin OS=Homo sapiens GN=NPM1|Nucleophosmin OS=Homo sapiens GN=NPM1 PE=1 SV=2	3	1	1	1	6	3	7	6.28941	-0.631553	24.8184	-2.51646	0.0256409	0.0910982	-5.106	0.0905465	0.266374	1	conc3_R - conc3_C	limma	0.0256409	0.0910982	FALSE	no hit	6.28941
RPL11	P62913|P62913-2	60S ribosomal protein L11 OS=Homo sapiens GN=RPL11 PE=1 SV=2|Isoform 2 of 60S ribosomal protein L11 OS=Homo sapiens GN=RPL11	2	1	NA	1	6	2	2	5.79189	-0.554751	22.4474	-2.49671	0.0266172	0.0938043	-5.01632	0.0931057	0.271856	1	conc3_R - conc3_C	limma	0.0266172	0.0938043	FALSE	no hit	5.79189
SRI	C9J0K6|P30626|P30626-2|P30626-3	Sorcin OS=Homo sapiens GN=SRI PE=1 SV=1|Sorcin OS=Homo sapiens GN=SRI PE=1 SV=1|Isoform 2 of Sorcin OS=Homo sapiens GN=SRI|Isoform 3 of Sorcin OS=Homo sapiens GN=SRI	3	1	1	1	6	3	4	6.65352	-0.312427	23.3693	-2.43268	0.0300343	0.105	-5.25777	0.101803	0.289889	1	conc3_R - conc3_C	limma	0.0300343	0.105	FALSE	no hit	6.65352
SDHB	P21912	Succinate dehydrogenase [ubiquinone] iron-sulfur subunit, mitochondrial OS=Homo sapiens GN=SDHB PE=1 SV=3	3	1	1	1	6	3	8	6.55217	0.975345	24.8053	2.39191	0.0324255	0.11246	-5.33094	0.10767	0.301559	1	conc3_R - conc3_C	limma	0.0324255	0.11246	FALSE	enriched candidate	6.55217
HACD3	H3BPZ1|H3BS72|Q9P035	Very-long-chain (3R)-3-hydroxyacyl-CoA dehydratase 3 OS=Homo sapiens GN=HACD3 PE=1 SV=1|Very-long-chain (3R)-3-hydroxyacyl-CoA dehydratase 3 OS=Homo sapiens GN=HACD3 PE=1 SV=1|Very-long-chain (3R)-3-hydroxyacyl-CoA dehydratase 3 OS=Homo sapiens GN=HACD3 PE=1 SV=2	2	1	1	NA	6	2	3	5.85067	0.511961	21.9451	2.38214	0.0330251	0.113638	-5.22267	0.109116	0.304375	1	conc3_R - conc3_C	limma	0.0330251	0.113638	FALSE	no hit	5.85067
ST13	P50502	Hsc70-interacting protein OS=Homo sapiens GN=ST13 PE=1 SV=2	2	1	NA	1	6	2	9	6.40491	-0.205259	24.8293	-2.36288	0.0342377	0.11689	-5.25698	0.112009	0.309943	1	conc3_R - conc3_C	limma	0.0342377	0.11689	FALSE	no hit	6.40491
GAPDH	P04406	Glyceraldehyde-3-phosphate dehydrogenase OS=Homo sapiens GN=GAPDH PE=1 SV=3	3	1	1	1	6	3	12	7.21557	-0.228391	25.6767	-2.35222	0.034927	0.117171	-5.4017	0.113636	0.313036	1	conc3_R - conc3_C	limma	0.034927	0.117171	FALSE	no hit	7.21557
TALDO1	P37837	Transaldolase OS=Homo sapiens GN=TALDO1 PE=1 SV=2	3	1	1	1	6	3	8	6.57652	-0.356368	24.3267	-2.3518	0.0349549	0.117171	-5.40246	0.113701	0.31316	1	conc3_R - conc3_C	limma	0.0349549	0.117171	FALSE	no hit	6.57652
SSB	P05455	Lupus La protein OS=Homo sapiens GN=SSB PE=1 SV=2	3	1	1	1	6	3	3	5.65762	-0.827946	22.1558	-2.34921	0.0351246	0.117171	-5.40706	0.1141	0.313913	1	conc3_R - conc3_C	limma	0.0351246	0.117171	FALSE	no hit	5.65762
SIGMAR1	Q99720|Q99720-3|Q99720-4	Sigma non-opioid intracellular receptor 1 OS=Homo sapiens GN=SIGMAR1 PE=1 SV=1|Isoform 3 of Sigma non-opioid intracellular receptor 1 OS=Homo sapiens GN=SIGMAR1|Isoform 4 of Sigma non-opioid intracellular receptor 1 OS=Homo sapiens GN=SIGMAR1	3	1	1	1	6	3	3	6.75504	-0.294942	23.201	-2.32765	0.0365673	0.12106	-5.44528	0.117459	0.320195	1	conc3_R - conc3_C	limma	0.0365673	0.12106	FALSE	no hit	6.75504
PARK7	K7ELW0|Q99497	Protein deglycase DJ-1 OS=Homo sapiens GN=PARK7 PE=1 SV=1|Protein deglycase DJ-1 OS=Homo sapiens GN=PARK7 PE=1 SV=2	2	1	1	NA	6	2	3	6.05187	0.274667	23.0301	2.31499	0.0374404	0.123018	-5.34183	0.119467	0.323896	1	conc3_R - conc3_C	limma	0.0374404	0.123018	FALSE	no hit	6.05187
HNRNPA1	F8W6I7|P09651|P09651-2|P09651-3	Heterogeneous nuclear ribonucleoprotein A1 OS=Homo sapiens GN=HNRNPA1 PE=1 SV=2|Heterogeneous nuclear ribonucleoprotein A1 OS=Homo sapiens GN=HNRNPA1 PE=1 SV=5|Isoform A1-A of Heterogeneous nuclear ribonucleoprotein A1 OS=Homo sapiens GN=HNRNPA1|Isoform 2 of Heterogeneous nuclear ribonucleoprotein A1 OS=Homo sapiens GN=HNRNPA1	3	1	1	1	6	3	6	6.0279	0.427255	23.5521	2.30096	0.0384311	0.124728	-5.49238	0.121723	0.328007	1	conc3_R - conc3_C	limma	0.0384311	0.124728	FALSE	no hit	6.0279
ANXA5	P08758	Annexin A5 OS=Homo sapiens GN=ANXA5 PE=1 SV=2	3	1	1	1	6	3	6	6.41646	-0.328162	24.6779	-2.29955	0.0385316	0.124728	-5.49485	0.121951	0.328419	1	conc3_R - conc3_C	limma	0.0385316	0.124728	FALSE	no hit	6.41646
NASP	P49321|P49321-3	Nuclear autoantigenic sperm protein OS=Homo sapiens GN=NASP PE=1 SV=2|Isoform 3 of Nuclear autoantigenic sperm protein OS=Homo sapiens GN=NASP	3	1	1	1	6	3	11	6.09041	-0.295728	23.9577	-2.2892	0.0392808	0.1261	-5.51306	0.123641	0.331461	1	conc3_R - conc3_C	limma	0.0392808	0.1261	FALSE	no hit	6.09041
MDH2	P40926	Malate dehydrogenase, mitochondrial OS=Homo sapiens GN=MDH2 PE=1 SV=3	3	1	1	1	6	3	6	6.23534	-0.361139	24.1755	-2.28576	0.0395326	0.1261	-5.5191	0.124206	0.332473	1	conc3_R - conc3_C	limma	0.0395326	0.1261	FALSE	no hit	6.23534
RPSA	A0A0C4DG17|C9J9K3|P08865	40S ribosomal protein SA OS=Homo sapiens GN=RPSA PE=1 SV=1|40S ribosomal protein SA (Fragment) OS=Homo sapiens GN=RPSA PE=1 SV=7|40S ribosomal protein SA OS=Homo sapiens GN=RPSA PE=1 SV=4	3	1	1	1	6	3	3	6.44277	-0.386205	22.2538	-2.27379	0.040421	0.127524	-5.54009	0.126188	0.335997	1	conc3_R - conc3_C	limma	0.040421	0.127524	FALSE	no hit	6.44277
PPAT	Q06203	Amidophosphoribosyltransferase OS=Homo sapiens GN=PPAT PE=1 SV=1	3	1	1	1	6	3	9	6.16512	0.319831	24.2856	2.2719	0.0405625	0.127524	-5.54339	0.126503	0.336552	1	conc3_R - conc3_C	limma	0.0405625	0.127524	FALSE	no hit	6.16512
PGAM1	P18669	Phosphoglycerate mutase 1 OS=Homo sapiens GN=PGAM1 PE=1 SV=2	3	1	1	1	6	3	7	6.15569	-0.629352	23.591	-2.21748	0.0448594	0.139468	-5.6382	0.135848	0.352646	1	conc3_R - conc3_C	limma	0.0448594	0.139468	FALSE	no hit	6.15569
CHCHD3	C9JRZ6|Q9NX63	MICOS complex subunit OS=Homo sapiens GN=CHCHD3 PE=1 SV=1|MICOS complex subunit MIC19 OS=Homo sapiens GN=CHCHD3 PE=1 SV=1	3	1	1	1	6	3	7	6.50336	-0.318212	24.4732	-2.21578	0.0450001	0.139468	-5.64114	0.136148	0.35315	1	conc3_R - conc3_C	limma	0.0450001	0.139468	FALSE	no hit	6.50336
AKR7A2	H3BLU7|O43488	Aflatoxin B1 aldehyde reductase member 2 (Fragment) OS=Homo sapiens GN=AKR7A2 PE=1 SV=1|Aflatoxin B1 aldehyde reductase member 2 OS=Homo sapiens GN=AKR7A2 PE=1 SV=3	3	1	1	1	6	3	3	5.53714	-0.369768	22.0407	-2.19338	0.0468955	0.144319	-5.67984	0.140152	0.359799	1	conc3_R - conc3_C	limma	0.0468955	0.144319	FALSE	no hit	5.53714
ADPGK	Q9BRR6|Q9BRR6-2|Q9BRR6-3|Q9BRR6-4	ADP-dependent glucokinase OS=Homo sapiens GN=ADPGK PE=1 SV=1|Isoform 2 of ADP-dependent glucokinase OS=Homo sapiens GN=ADPGK|Isoform 3 of ADP-dependent glucokinase OS=Homo sapiens GN=ADPGK|Isoform 4 of ADP-dependent glucokinase OS=Homo sapiens GN=ADPGK	2	1	1	NA	6	2	3	5.88863	0.22158	22.4488	2.17272	0.0487104	0.148856	-5.58943	0.143925	0.365942	1	conc3_R - conc3_C	limma	0.0487104	0.148856	FALSE	no hit	5.88863
IMMT	B9A067|Q16891|Q16891-2|Q16891-4	MICOS complex subunit MIC60 OS=Homo sapiens GN=IMMT PE=1 SV=2|MICOS complex subunit MIC60 OS=Homo sapiens GN=IMMT PE=1 SV=1|Isoform 2 of MICOS complex subunit MIC60 OS=Homo sapiens GN=IMMT|Isoform 4 of MICOS complex subunit MIC60 OS=Homo sapiens GN=IMMT	3	1	1	1	6	3	22	6.70677	0.309983	26.3834	2.1595	0.0499053	0.151449	-5.73803	0.146379	0.369873	1	conc3_R - conc3_C	limma	0.0499053	0.151449	FALSE	no hit	6.70677
YWHAQ	P27348	14-3-3 protein theta OS=Homo sapiens GN=YWHAQ PE=1 SV=1	3	1	1	1	6	3	5	6.21816	-0.26988	23.6195	-2.13778	0.0519291	0.156504	-5.77511	0.150482	0.376338	1	conc3_R - conc3_C	limma	0.0519291	0.156504	FALSE	no hit	6.21816
FAM49B	Q9NUQ9	Protein FAM49B OS=Homo sapiens GN=FAM49B PE=1 SV=1	3	1	1	1	6	3	5	6.1254	-0.272937	23.2637	-2.1241	0.0532435	0.159366	-5.79838	0.153112	0.380413	1	conc3_R - conc3_C	limma	0.0532435	0.159366	FALSE	no hit	6.1254
RAB10	P61026	Ras-related protein Rab-10 OS=Homo sapiens GN=RAB10 PE=1 SV=1	3	1	1	1	6	3	4	6.10599	-0.210378	23.35	-2.11575	0.0540603	0.16071	-5.81254	0.154733	0.382899	1	conc3_R - conc3_C	limma	0.0540603	0.16071	FALSE	no hit	6.10599
SCARB2	Q14108	Lysosome membrane protein 2 OS=Homo sapiens GN=SCARB2 PE=1 SV=2	3	1	1	1	6	3	3	6.20398	0.418239	23.1545	2.10749	0.0548802	0.161527	-5.82652	0.15635	0.385359	1	conc3_R - conc3_C	limma	0.0548802	0.161527	FALSE	no hit	6.20398
LGALS7	P47929	Galectin-7 OS=Homo sapiens GN=LGALS7 PE=1 SV=2	2	1	NA	1	6	2	4	6.10227	-1.21285	22.8653	-2.10555	0.0550743	0.161527	-5.70379	0.156731	0.385936	1	conc3_R - conc3_C	limma	0.0550743	0.161527	FALSE	no hit	6.10227
ANXA2	H0YMD0|H0YMU9|H0YN42|P07355|P07355-2	Annexin (Fragment) OS=Homo sapiens GN=ANXA2 PE=1 SV=1|Annexin A2 OS=Homo sapiens GN=ANXA2 PE=1 SV=2|Annexin OS=Homo sapiens GN=ANXA2 PE=1 SV=1|Isoform 2 of Annexin A2 OS=Homo sapiens GN=ANXA2	3	1	1	1	6	3	9	6.20843	-0.595568	24.9214	-2.09959	0.0556742	0.161763	-5.83986	0.157907	0.387708	1	conc3_R - conc3_C	limma	0.0556742	0.161763	FALSE	no hit	6.20843
THOP1	P52888	Thimet oligopeptidase OS=Homo sapiens GN=THOP1 PE=1 SV=2	2	1	NA	1	6	2	3	5.69186	0.275409	22.0853	2.09741	0.0558953	0.161763	-5.71751	0.158339	0.388357	1	conc3_R - conc3_C	limma	0.0558953	0.161763	FALSE	no hit	5.69186
ECI1	P42126|P42126-2	Enoyl-CoA delta isomerase 1, mitochondrial OS=Homo sapiens GN=ECI1 PE=1 SV=1|Isoform 2 of Enoyl-CoA delta isomerase 1, mitochondrial OS=Homo sapiens GN=ECI1	2	1	1	NA	6	2	3	6.06389	-0.187318	21.0881	-2.09049	0.0566028	0.162733	-5.72917	0.159716	0.390416	1	conc3_R - conc3_C	limma	0.0566028	0.162733	FALSE	no hit	6.06389
SURF4	B7Z1G8|O15260|O15260-2|Q5T8U5	Isoform 2 of Surfeit locus protein 4 OS=Homo sapiens GN=SURF4|Surfeit 4 OS=Homo sapiens GN=SURF4 PE=1 SV=1|Surfeit 4, isoform CRA_b OS=Homo sapiens GN=SURF4 PE=1 SV=1|Surfeit locus protein 4 OS=Homo sapiens GN=SURF4 PE=1 SV=3	2	1	NA	1	6	2	3	5.97464	0.280467	22.7951	2.06609	0.0591649	0.168987	-5.77014	0.164646	0.397675	1	conc3_R - conc3_C	limma	0.0591649	0.168987	FALSE	no hit	5.97464
ARHGDIA	J3KTF8|J3QQX2|P52565	Rho GDP-dissociation inhibitor 1 (Fragment) OS=Homo sapiens GN=ARHGDIA PE=1 SV=7|Rho GDP-dissociation inhibitor 1 OS=Homo sapiens GN=ARHGDIA PE=1 SV=1|Rho GDP-dissociation inhibitor 1 OS=Homo sapiens GN=ARHGDIA PE=1 SV=3	3	1	1	1	6	3	3	5.74442	-0.359709	22.3068	-2.0567	0.0601787	0.170767	-5.91188	0.166573	0.400465	1	conc3_R - conc3_C	limma	0.0601787	0.170767	FALSE	no hit	5.74442
CYB5A	P00167|P00167-2	Cytochrome b5 OS=Homo sapiens GN=CYB5A PE=1 SV=2|Isoform 2 of Cytochrome b5 OS=Homo sapiens GN=CYB5A	3	1	1	1	6	3	3	5.8376	-0.275225	21.2425	-2.02763	0.0634211	0.178807	-5.96027	0.172647	0.409094	1	conc3_R - conc3_C	limma	0.0634211	0.178807	FALSE	no hit	5.8376
FUBP1	E9PEB5|Q96AE4|Q96AE4-2	Far upstream element-binding protein 1 OS=Homo sapiens GN=FUBP1 PE=1 SV=1|Far upstream element-binding protein 1 OS=Homo sapiens GN=FUBP1 PE=1 SV=3|Isoform 2 of Far upstream element-binding protein 1 OS=Homo sapiens GN=FUBP1	3	1	1	1	6	3	14	6.66066	-0.301589	25.271	-2.01157	0.0652811	0.182871	-5.98685	0.176073	0.413853	1	conc3_R - conc3_C	limma	0.0652811	0.182871	FALSE	no hit	6.66066
ATP6V0A2	Q8TBM3|Q9Y487	V-type proton ATPase 116 kDa subunit a isoform 2 OS=Homo sapiens GN=ATP6V0A2 PE=1 SV=2|V-type proton ATPase subunit a OS=Homo sapiens GN=ATP6V0A2 PE=1 SV=1	3	1	1	1	6	3	3	5.82445	0.297204	22.2211	2.00524	0.0660282	0.183786	-5.9973	0.177438	0.415727	1	conc3_R - conc3_C	limma	0.0660282	0.183786	FALSE	no hit	5.82445
TMED4	Q7Z7H5|Q7Z7H5-2	Transmembrane emp24 domain-containing protein 4 OS=Homo sapiens GN=TMED4 PE=1 SV=1|Isoform 2 of Transmembrane emp24 domain-containing protein 4 OS=Homo sapiens GN=TMED4	3	1	1	1	6	3	4	5.77673	-0.158627	22.7758	-1.99701	0.067011	0.185252	-6.01086	0.179224	0.418162	1	conc3_R - conc3_C	limma	0.067011	0.185252	FALSE	no hit	5.77673
ANXA7	P20073|P20073-2	Annexin A7 OS=Homo sapiens GN=ANXA7 PE=1 SV=3|Isoform 2 of Annexin A7 OS=Homo sapiens GN=ANXA7	3	1	1	1	6	3	8	6.22891	-0.177086	24.2655	-1.99376	0.0674028	0.185252	-6.01621	0.179933	0.419122	1	conc3_R - conc3_C	limma	0.0674028	0.185252	FALSE	no hit	6.22891
PSME3	B3KQ25|K7ESG5|K9J957|P61289|P61289-2|P61289-3	Proteasome activator complex subunit 3 OS=Homo sapiens GN=PSME3 PE=1 SV=1|Proteasome activator complex subunit 3 OS=Homo sapiens GN=PSME3 PE=1 SV=1|Proteasome activator complex subunit 3 OS=Homo sapiens GN=PSME3 PE=1 SV=1|Proteasome activator complex subunit 3 OS=Homo sapiens GN=PSME3 PE=1 SV=1|Isoform 2 of Proteasome activator complex subunit 3 OS=Homo sapiens GN=PSME3|Isoform 3 of Proteasome ac…	3	1	1	1	6	3	3	5.99771	-0.250944	22.7068	-1.97395	0.0698356	0.190738	-6.04867	0.184297	0.424967	1	conc3_R - conc3_C	limma	0.0698356	0.190738	FALSE	no hit	5.99771
TMED2	F5GX39|Q15363	Transmembrane emp24 domain-containing protein 2 OS=Homo sapiens GN=TMED2 PE=1 SV=1	3	1	1	1	6	3	3	6.16553	-0.234161	23.1017	-1.95209	0.0726134	0.197093	-6.08429	0.189203	0.4314	1	conc3_R - conc3_C	limma	0.0726134	0.197093	FALSE	no hit	6.16553
STX12	Q86Y82	Syntaxin-12 OS=Homo sapiens GN=STX12 PE=1 SV=1	2	1	NA	1	6	2	3	5.96562	-0.171627	22.6061	-1.92994	0.0755316	0.202855	-5.99401	0.194273	0.437898	1	conc3_R - conc3_C	limma	0.0755316	0.202855	FALSE	no hit	5.96562
HNRNPK	P61978|P61978-2|P61978-3	Heterogeneous nuclear ribonucleoprotein K OS=Homo sapiens GN=HNRNPK PE=1 SV=1|Isoform 2 of Heterogeneous nuclear ribonucleoprotein K OS=Homo sapiens GN=HNRNPK|Isoform 3 of Heterogeneous nuclear ribonucleoprotein K OS=Homo sapiens GN=HNRNPK	3	1	1	1	6	3	3	5.56498	-0.43815	22.0449	-1.92895	0.0756643	0.202855	-6.12177	0.194501	0.438187	1	conc3_R - conc3_C	limma	0.0756643	0.202855	FALSE	no hit	5.56498
MYL6	B7Z6Z4|F8W1R7|G3V1V0|G8JLA2|J3KND3|P60660|P60660-2	Myosin light polypeptide 6 OS=Homo sapiens GN=MYL6 PE=1 SV=1|Myosin light polypeptide 6 OS=Homo sapiens GN=MYL6 PE=1 SV=1|Myosin light polypeptide 6 OS=Homo sapiens GN=MYL6 PE=1 SV=1|Myosin light polypeptide 6 OS=Homo sapiens GN=MYL6 PE=1 SV=1|Myosin light polypeptide 6 OS=Homo sapiens GN=MYL6 PE=1 SV=1|Myosin light polypeptide 6 OS=Homo sapiens GN=MYL6 PE=1 SV=2|Isoform Smooth muscle of Myosin l…	3	1	1	1	6	3	6	6.23188	-0.329123	23.6132	-1.92283	0.0764915	0.203822	-6.13166	0.195922	0.43998	1	conc3_R - conc3_C	limma	0.0764915	0.203822	FALSE	no hit	6.23188
SEC22B	O75396	Vesicle-trafficking protein SEC22b OS=Homo sapiens GN=SEC22B PE=1 SV=4	3	1	1	1	6	3	4	5.7414	-0.146082	22.6127	-1.89159	0.0808369	0.214095	-6.18176	0.203284	0.449088	1	conc3_R - conc3_C	limma	0.0808369	0.214095	FALSE	no hit	5.7414
TPM3|DKFZp686J1372	A0A087WWU8|P06753-2|P06753-3|P06753-5|P06753-6|Q5HYB6	Epididymis luminal protein 189 OS=Homo sapiens GN=DKFZp686J1372 PE=1 SV=1|Isoform 2 of Tropomyosin alpha-3 chain OS=Homo sapiens GN=TPM3|Isoform 3 of Tropomyosin alpha-3 chain OS=Homo sapiens GN=TPM3|Isoform 5 of Tropomyosin alpha-3 chain OS=Homo sapiens GN=TPM3|Isoform 6 of Tropomyosin alpha-3 chain OS=Homo sapiens GN=TPM3|Tropomyosin alpha-3 chain OS=Homo sapiens GN=TPM3 PE=1 SV=1	3	1	1	1	6	3	6	5.92536	-0.448956	22.9629	-1.88447	0.0818585	0.215495	-6.19311	0.204991	0.451157	1	conc3_R - conc3_C	limma	0.0818585	0.215495	FALSE	no hit	5.92536
RHOA	P61586	Transforming protein RhoA OS=Homo sapiens GN=RHOA PE=1 SV=1	2	1	1	NA	6	2	2	6.07317	-0.190363	22.9231	-1.85565	0.0861145	0.225342	-6.11261	0.212005	0.459501	1	conc3_R - conc3_C	limma	0.0861145	0.225342	FALSE	no hit	6.07317
PSMD6	Q15008|Q15008-4	26S proteasome non-ATPase regulatory subunit 6 OS=Homo sapiens GN=PSMD6 PE=1 SV=1|Isoform 4 of 26S proteasome non-ATPase regulatory subunit 6 OS=Homo sapiens GN=PSMD6	3	1	1	1	6	3	11	6.48052	-0.203517	24.835	-1.84244	0.0881304	0.229244	-6.25965	0.215276	0.463306	1	conc3_R - conc3_C	limma	0.0881304	0.229244	FALSE	no hit	6.48052
NUP210	Q8TEM1	Nuclear pore membrane glycoprotein 210 OS=Homo sapiens GN=NUP210 PE=1 SV=3	3	1	1	1	6	3	5	5.71118	0.216977	22.7925	1.83482	0.089312	0.230943	-6.27161	0.217178	0.465494	1	conc3_R - conc3_C	limma	0.089312	0.230943	FALSE	no hit	5.71118
KHSRP	A0A087WTP3|Q92945	Far upstream element-binding protein 2 OS=Homo sapiens GN=KHSRP PE=1 SV=1|Far upstream element-binding protein 2 OS=Homo sapiens GN=KHSRP PE=1 SV=4	3	1	1	1	6	3	24	6.70686	-0.259427	25.8388	-1.81186	0.0929615	0.237448	-6.30749	0.222988	0.472068	1	conc3_R - conc3_C	limma	0.0929615	0.237448	FALSE	no hit	6.70686
SH3GLB1	Q9Y371	Endophilin-B1 OS=Homo sapiens GN=SH3GLB1 PE=1 SV=1	3	1	1	1	6	3	6	6.16883	0.151048	24.0058	1.81024	0.093224	0.237448	-6.31002	0.223402	0.472531	1	conc3_R - conc3_C	limma	0.093224	0.237448	FALSE	no hit	6.16883
REEP5	Q00765	Receptor expression-enhancing protein 5 OS=Homo sapiens GN=REEP5 PE=1 SV=3	3	1	1	1	6	3	6	6.67311	0.201601	24.4031	1.8088	0.0934579	0.237448	-6.31226	0.223771	0.472941	1	conc3_R - conc3_C	limma	0.0934579	0.237448	FALSE	no hit	6.67311
PRKCSH	K7ELL7|P14314|P14314-2	Glucosidase 2 subunit beta OS=Homo sapiens GN=PRKCSH PE=1 SV=1|Glucosidase 2 subunit beta OS=Homo sapiens GN=PRKCSH PE=1 SV=2|Isoform 2 of Glucosidase 2 subunit beta OS=Homo sapiens GN=PRKCSH	2	NA	1	1	6	2	2	5.55328	-0.544733	21.4119	-1.8019	0.0945854	0.238924	-5.28101	0.225542	0.474907	1	conc3_R - conc3_C	limma	0.0945854	0.238924	FALSE	no hit	5.55328
DSG1	Q02413	Desmoglein-1 OS=Homo sapiens GN=DSG1 PE=1 SV=2	3	1	1	1	6	3	12	6.24986	-0.547191	24.7254	-1.79244	0.0961515	0.241484	-6.33763	0.227987	0.477597	1	conc3_R - conc3_C	limma	0.0961515	0.241484	FALSE	no hit	6.24986
UQCRB	B7Z2R2|P14927|P14927-2	Cytochrome b-c1 complex subunit 7 OS=Homo sapiens GN=UQCRB PE=1 SV=1|Cytochrome b-c1 complex subunit 7 OS=Homo sapiens GN=UQCRB PE=1 SV=2|Isoform 2 of Cytochrome b-c1 complex subunit 7 OS=Homo sapiens GN=UQCRB	3	1	1	1	6	3	7	6.76192	-0.205385	24.7151	-1.77029	0.0999087	0.248441	-6.37176	0.233786	0.483866	1	conc3_R - conc3_C	limma	0.0999087	0.248441	FALSE	no hit	6.76192
CASP14	P31944	Caspase-14 OS=Homo sapiens GN=CASP14 PE=1 SV=2	3	1	1	1	6	3	5	6.02128	-0.721638	22.8835	-1.76942	0.100058	0.248441	-6.37309	0.234015	0.484111	1	conc3_R - conc3_C	limma	0.100058	0.248441	FALSE	no hit	6.02128
COG5	Q9UP83|Q9UP83-2|Q9UP83-3	Conserved oligomeric Golgi complex subunit 5 OS=Homo sapiens GN=COG5 PE=1 SV=3|Isoform 2 of Conserved oligomeric Golgi complex subunit 5 OS=Homo sapiens GN=COG5|Isoform 3 of Conserved oligomeric Golgi complex subunit 5 OS=Homo sapiens GN=COG5	3	1	1	1	6	3	8	5.95914	0.417673	23.9768	1.76493	0.100837	0.248959	-6.37998	0.235204	0.485377	1	conc3_R - conc3_C	limma	0.100837	0.248959	FALSE	no hit	5.95914
RPS19	P39019	40S ribosomal protein S19 OS=Homo sapiens GN=RPS19 PE=1 SV=2	2	1	NA	1	6	2	2	5.88589	-0.325039	22.3494	-1.72744	0.107551	0.263704	-6.31072	0.2453	0.49588	1	conc3_R - conc3_C	limma	0.107551	0.263704	FALSE	no hit	5.88589
ATP2A2	P16615|P16615-2|P16615-3|P16615-4|P16615-5	Isoform 2 of Sarcoplasmic/endoplasmic reticulum calcium ATPase 2 OS=Homo sapiens GN=ATP2A2|Isoform 3 of Sarcoplasmic/endoplasmic reticulum calcium ATPase 2 OS=Homo sapiens GN=ATP2A2|Isoform 4 of Sarcoplasmic/endoplasmic reticulum calcium ATPase 2 OS=Homo sapiens GN=ATP2A2|Isoform 5 of Sarcoplasmic/endoplasmic reticulum calcium ATPase 2 OS=Homo sapiens GN=ATP2A2|Sarcoplasmic/endoplasmic reticulum …	3	1	1	1	6	3	6	5.87102	0.240672	23.2488	1.72492	0.108016	0.263704	-6.44086	0.245989	0.496581	1	conc3_R - conc3_C	limma	0.108016	0.263704	FALSE	no hit	5.87102
ENDOD1	O94919	Endonuclease domain-containing 1 protein OS=Homo sapiens GN=ENDOD1 PE=1 SV=2	3	1	1	1	6	3	3	5.6652	0.241855	22.1763	1.69988	0.112734	0.273693	-6.4785	0.25291	0.503518	1	conc3_R - conc3_C	limma	0.112734	0.273693	FALSE	no hit	5.6652
EIF3H	A0A087WZK9|B3KS98|O15372	Eukaryotic translation initiation factor 3 subunit H OS=Homo sapiens GN=EIF3H PE=1 SV=1|Eukaryotic translation initiation factor 3 subunit H OS=Homo sapiens GN=EIF3H PE=1 SV=1|Eukaryotic translation initiation factor 3 subunit H OS=Homo sapiens GN=EIF3H PE=1 SV=1	3	1	1	1	6	3	3	5.49505	-0.281559	21.9424	-1.68705	0.115223	0.27819	-6.49766	0.256511	0.507052	1	conc3_R - conc3_C	limma	0.115223	0.27819	FALSE	no hit	5.49505
KPRP	Q5T749	Keratinocyte proline-rich protein OS=Homo sapiens GN=KPRP PE=1 SV=1	3	1	1	1	6	3	15	6.45155	-0.5805	24.1182	-1.65437	0.121778	0.291432	-6.54603	0.265839	0.515977	1	conc3_R - conc3_C	limma	0.121778	0.291432	FALSE	no hit	6.45155
RAB1A	P62820	Ras-related protein Rab-1A OS=Homo sapiens GN=RAB1A PE=1 SV=3	3	1	1	1	6	3	3	6.2928	-0.181893	23.7679	-1.64896	0.122893	0.291432	-6.55398	0.267405	0.517444	1	conc3_R - conc3_C	limma	0.122893	0.291432	FALSE	no hit	6.2928
AHSA1	O95433	Activator of 90 kDa heat shock protein ATPase homolog 1 OS=Homo sapiens GN=AHSA1 PE=1 SV=1	3	1	1	1	6	3	3	5.80314	-0.199702	23.0496	-1.64138	0.124471	0.291432	-6.56508	0.26961	0.519493	1	conc3_R - conc3_C	limma	0.124471	0.291432	FALSE	no hit	5.80314
DDB1	Q16531	DNA damage-binding protein 1 OS=Homo sapiens GN=DDB1 PE=1 SV=1	3	1	1	1	6	3	8	5.82876	0.167031	23.8427	1.64138	0.124472	0.291432	-6.56509	0.269611	0.519495	1	conc3_R - conc3_C	limma	0.124472	0.291432	FALSE	no hit	5.82876
NUDC	Q9Y266	Nuclear migration protein nudC OS=Homo sapiens GN=NUDC PE=1 SV=1	3	1	1	1	6	3	6	5.91371	-0.475671	23.8866	-1.64115	0.124519	0.291432	-6.56541	0.269676	0.519555	1	conc3_R - conc3_C	limma	0.124519	0.291432	FALSE	no hit	5.91371
HNRNPA2B1	P22626	Heterogeneous nuclear ribonucleoproteins A2/B1 OS=Homo sapiens GN=HNRNPA2B1 PE=1 SV=2	3	1	1	1	6	3	8	6.17502	-0.380054	24.0323	-1.64025	0.124709	0.291432	-6.56674	0.269941	0.5198	1	conc3_R - conc3_C	limma	0.124709	0.291432	FALSE	no hit	6.17502
YWHAE	P62258	14-3-3 protein epsilon OS=Homo sapiens GN=YWHAE PE=1 SV=1	3	1	1	1	6	3	10	6.5714	-0.375359	25.0536	-1.61654	0.129768	0.299922	-6.60123	0.276923	0.526171	1	conc3_R - conc3_C	limma	0.129768	0.299922	FALSE	no hit	6.5714
TMED9	Q9BVK6	Transmembrane emp24 domain-containing protein 9 OS=Homo sapiens GN=TMED9 PE=1 SV=2	3	1	1	1	6	3	5	6.00102	-0.147623	23.0426	-1.61456	0.1302	0.299922	-6.60411	0.277514	0.526702	1	conc3_R - conc3_C	limma	0.1302	0.299922	FALSE	no hit	6.00102
NDUFS8	E9PPW7|O00217	NADH dehydrogenase [ubiquinone] iron-sulfur protein 8, mitochondrial (Fragment) OS=Homo sapiens GN=NDUFS8 PE=1 SV=1|NADH dehydrogenase [ubiquinone] iron-sulfur protein 8, mitochondrial OS=Homo sapiens GN=NDUFS8 PE=1 SV=1	3	1	1	1	6	3	5	6.09265	0.449697	23.2177	1.61364	0.130401	0.299922	-6.60544	0.277788	0.526948	1	conc3_R - conc3_C	limma	0.130401	0.299922	FALSE	no hit	6.09265
RAB7A	C9IZZ0|C9J4V0|C9J8S3|P51149	Ras-related protein Rab-7a (Fragment) OS=Homo sapiens GN=RAB7A PE=1 SV=1|Ras-related protein Rab-7a OS=Homo sapiens GN=RAB7A PE=1 SV=1	3	1	1	1	6	3	5	6.44895	-0.204632	23.5485	-1.57948	0.138036	0.315821	-6.6545	0.288087	0.536013	1	conc3_R - conc3_C	limma	0.138036	0.315821	FALSE	no hit	6.44895
PPIA	P62937|P62937-2	Isoform 2 of Peptidyl-prolyl cis-trans isomerase A OS=Homo sapiens GN=PPIA|Peptidyl-prolyl cis-trans isomerase A OS=Homo sapiens GN=PPIA PE=1 SV=2	3	1	1	1	6	3	4	6.46038	-0.500257	23.7572	-1.5739	0.139319	0.317096	-6.66245	0.289793	0.537481	1	conc3_R - conc3_C	limma	0.139319	0.317096	FALSE	no hit	6.46038
NDUFS1	P28331|P28331-2|P28331-4|P28331-5	NADH-ubiquinone oxidoreductase 75 kDa subunit, mitochondrial OS=Homo sapiens GN=NDUFS1 PE=1 SV=3|Isoform 2 of NADH-ubiquinone oxidoreductase 75 kDa subunit, mitochondrial OS=Homo sapiens GN=NDUFS1|Isoform 4 of NADH-ubiquinone oxidoreductase 75 kDa subunit, mitochondrial OS=Homo sapiens GN=NDUFS1|Isoform 5 of NADH-ubiquinone oxidoreductase 75 kDa subunit, mitochondrial OS=Homo sapiens GN=NDUFS1	3	1	1	1	6	3	8	6.16026	0.469779	24.0466	1.55494	0.143756	0.3255	-6.6893	0.295643	0.542445	1	conc3_R - conc3_C	limma	0.143756	0.3255	FALSE	no hit	6.16026
PSME1	Q06323|Q06323-2|Q06323-3	Proteasome activator complex subunit 1 OS=Homo sapiens GN=PSME1 PE=1 SV=1|Isoform 2 of Proteasome activator complex subunit 1 OS=Homo sapiens GN=PSME1|Isoform 3 of Proteasome activator complex subunit 1 OS=Homo sapiens GN=PSME1	2	1	1	NA	6	2	2	5.66036	-0.228429	21.5976	-1.53481	0.148599	0.334027	-6.59111	0.30194	0.547671	1	conc3_R - conc3_C	limma	0.148599	0.334027	FALSE	no hit	5.66036
AZGP1	P25311	Zinc-alpha-2-glycoprotein OS=Homo sapiens GN=AZGP1 PE=1 SV=2	3	1	1	1	6	3	5	5.80047	-0.491951	22.6911	-1.53296	0.149051	0.334027	-6.72016	0.302523	0.548149	1	conc3_R - conc3_C	limma	0.149051	0.334027	FALSE	no hit	5.80047
RQCD1	Q92600|Q92600-2	Cell differentiation protein RCD1 homolog OS=Homo sapiens GN=RQCD1 PE=1 SV=1|Isoform 2 of Cell differentiation protein RCD1 homolog OS=Homo sapiens GN=RQCD1	3	1	1	1	6	3	4	5.89403	0.135717	23.0274	1.52233	0.151671	0.338165	-6.73498	0.305889	0.550888	1	conc3_R - conc3_C	limma	0.151671	0.338165	FALSE	no hit	5.89403
NUTF2	H3BRV9|P61970	Nuclear transport factor 2 (Fragment) OS=Homo sapiens GN=NUTF2 PE=1 SV=1|Nuclear transport factor 2 OS=Homo sapiens GN=NUTF2 PE=1 SV=1	2	1	1	NA	6	2	2	6.42655	-0.241517	22.9857	-1.50914	0.154975	0.342328	-6.62677	0.310097	0.554266	1	conc3_R - conc3_C	limma	0.154975	0.342328	FALSE	no hit	6.42655
PNP	P00491	Purine nucleoside phosphorylase OS=Homo sapiens GN=PNP PE=1 SV=2	2	1	1	NA	6	2	3	5.58822	0.12311	22.0299	1.50863	0.155105	0.342328	-6.62748	0.310261	0.554397	1	conc3_R - conc3_C	limma	0.155105	0.342328	FALSE	no hit	5.58822
XP32	Q5T750	Skin-specific protein 32 OS=Homo sapiens GN=XP32 PE=1 SV=1	3	1	1	1	6	3	6	6.07918	-0.827291	22.2627	-1.49666	0.158158	0.347311	-6.77044	0.314114	0.557444	1	conc3_R - conc3_C	limma	0.158158	0.347311	FALSE	no hit	6.07918
LDHB	P07195	L-lactate dehydrogenase B chain OS=Homo sapiens GN=LDHB PE=1 SV=2	3	1	1	1	6	3	8	6.497	-0.245558	24.4483	-1.49023	0.15982	0.349207	-6.77926	0.316199	0.559075	1	conc3_R - conc3_C	limma	0.15982	0.349207	FALSE	no hit	6.497
B4DLN1|MRPL12	B4DLN1|P52815	Uncharacterized protein OS=Homo sapiens PE=2 SV=1|39S ribosomal protein L12, mitochondrial OS=Homo sapiens GN=MRPL12 PE=1 SV=2	3	1	1	1	6	3	2	6.05815	-0.249903	23.0333	-1.48536	0.161087	0.350224	-6.78592	0.317781	0.560306	1	conc3_R - conc3_C	limma	0.161087	0.350224	FALSE	no hit	6.05815
FAM136A	E7EQY1|Q96C01	Protein FAM136A OS=Homo sapiens GN=FAM136A PE=1 SV=1|Protein FAM136A OS=Homo sapiens GN=FAM136A PE=1 SV=1	3	1	1	1	6	3	5	6.21212	-0.188709	23.9996	-1.48171	0.162044	0.35056	-6.7909	0.318973	0.561228	1	conc3_R - conc3_C	limma	0.162044	0.35056	FALSE	no hit	6.21212
LNP	Q9C0E8|Q9C0E8-2|Q9C0E8-4	Protein lunapark OS=Homo sapiens GN=LNP PE=1 SV=2|Isoform 2 of Protein lunapark OS=Homo sapiens GN=LNP|Isoform 4 of Protein lunapark OS=Homo sapiens GN=LNP	3	1	1	1	6	3	5	6.00162	0.257477	23.0159	1.47434	0.163989	0.351408	-6.80094	0.321387	0.563083	1	conc3_R - conc3_C	limma	0.163989	0.351408	FALSE	no hit	6.00162
CALM2|CALM1	E7EMB3|E7ETZ0|H0Y7A7|P62158	Calmodulin OS=Homo sapiens GN=CALM2 PE=1 SV=1|Calmodulin OS=Homo sapiens GN=CALM1 PE=1 SV=1|Calmodulin (Fragment) OS=Homo sapiens GN=CALM2 PE=1 SV=1|Calmodulin OS=Homo sapiens GN=CALM1 PE=1 SV=2	3	1	1	1	6	3	6	6.14019	-0.31882	23.8294	-1.47413	0.164044	0.351408	-6.80122	0.321454	0.563135	1	conc3_R - conc3_C	limma	0.164044	0.351408	FALSE	no hit	6.14019
HIST1H4A	P62805	Histone H4 OS=Homo sapiens GN=HIST1H4A PE=1 SV=2	3	1	1	1	6	3	3	5.7326	0.214833	22.4347	1.4583	0.168289	0.358742	-6.82264	0.326678	0.567096	1	conc3_R - conc3_C	limma	0.168289	0.358742	FALSE	no hit	5.7326
HSPB1	P04792	Heat shock protein beta-1 OS=Homo sapiens GN=HSPB1 PE=1 SV=2	3	1	1	1	6	3	4	5.84619	-0.495088	22.6568	-1.451	0.170279	0.361018	-6.83248	0.329107	0.568914	1	conc3_R - conc3_C	limma	0.170279	0.361018	FALSE	no hit	5.84619
FLNA	P21333|P21333-2|Q5HY54|Q60FE5	Filamin-A OS=Homo sapiens GN=FLNA PE=1 SV=1|Filamin-A OS=Homo sapiens GN=FLNA PE=1 SV=4|Filamin A OS=Homo sapiens GN=FLNA PE=1 SV=1|Isoform 2 of Filamin-A OS=Homo sapiens GN=FLNA	3	1	1	1	6	3	6	5.58508	0.199639	22.0345	1.44834	0.171009	0.361018	-6.83605	0.329995	0.569575	1	conc3_R - conc3_C	limma	0.171009	0.361018	FALSE	no hit	5.58508
CCT4	P50991|P50991-2	T-complex protein 1 subunit delta OS=Homo sapiens GN=CCT4 PE=1 SV=4|Isoform 2 of T-complex protein 1 subunit delta OS=Homo sapiens GN=CCT4	3	1	1	1	6	3	2	5.7783	-0.223923	21.9939	-1.44214	0.172717	0.362162	-6.84435	0.332067	0.571109	1	conc3_R - conc3_C	limma	0.172717	0.362162	FALSE	no hit	5.7783
GSTP1	A8MX94|P09211	Glutathione S-transferase P OS=Homo sapiens GN=GSTP1 PE=1 SV=1|Glutathione S-transferase P OS=Homo sapiens GN=GSTP1 PE=1 SV=2	2	1	1	NA	6	2	3	6.03337	-0.208371	22.8062	-1.44038	0.173208	0.362162	-6.72018	0.332661	0.571546	1	conc3_R - conc3_C	limma	0.173208	0.362162	FALSE	no hit	6.03337
MLEC	Q14165	Malectin OS=Homo sapiens GN=MLEC PE=1 SV=1	3	1	1	1	6	3	3	5.82056	-0.172554	22.4346	-1.43385	0.175027	0.364224	-6.85541	0.334855	0.573155	1	conc3_R - conc3_C	limma	0.175027	0.364224	FALSE	no hit	5.82056
GLO1	Q04760|Q04760-2	Lactoylglutathione lyase OS=Homo sapiens GN=GLO1 PE=1 SV=4|Isoform 2 of Lactoylglutathione lyase OS=Homo sapiens GN=GLO1	3	1	1	1	6	3	4	6.14932	-0.222623	23.3672	-1.42134	0.178561	0.369816	-6.87202	0.339089	0.576226	1	conc3_R - conc3_C	limma	0.178561	0.369816	FALSE	no hit	6.14932
NME2|NME1-NME2	P22392-2|Q32Q12	Isoform 3 of Nucleoside diphosphate kinase B OS=Homo sapiens GN=NME2|Nucleoside diphosphate kinase OS=Homo sapiens GN=NME1-NME2 PE=1 SV=1	2	1	1	NA	6	2	2	6.40563	-0.320021	22.0426	-1.39091	0.187404	0.384584	-6.78542	0.349531	0.583615	1	conc3_R - conc3_C	limma	0.187404	0.384584	FALSE	no hit	6.40563
EEF2	P13639	Elongation factor 2 OS=Homo sapiens GN=EEF2 PE=1 SV=4	3	1	1	1	6	3	25	6.94588	-0.151957	26.1429	-1.39075	0.187452	0.384584	-6.91219	0.349587	0.583654	1	conc3_R - conc3_C	limma	0.187452	0.384584	FALSE	no hit	6.94588
SGTA	O43765	Small glutamine-rich tetratricopeptide repeat-containing protein alpha OS=Homo sapiens GN=SGTA PE=1 SV=1	3	1	1	1	6	3	5	5.84559	-0.161467	22.2129	-1.37936	0.190855	0.389736	-6.92698	0.353548	0.586389	1	conc3_R - conc3_C	limma	0.190855	0.389736	FALSE	no hit	5.84559
P4HB	H7BZ94|P07237	Protein disulfide-isomerase OS=Homo sapiens GN=P4HB PE=1 SV=2|Protein disulfide-isomerase OS=Homo sapiens GN=P4HB PE=1 SV=3	3	1	1	1	6	3	7	6.15969	-0.223718	24.0991	-1.3515	0.199389	0.40527	-6.96276	0.363353	0.593008	1	conc3_R - conc3_C	limma	0.199389	0.40527	FALSE	no hit	6.15969
UQCRH	P07919	Cytochrome b-c1 complex subunit 6, mitochondrial OS=Homo sapiens GN=UQCRH PE=1 SV=2	2	NA	1	1	6	2	2	5.66695	-0.66638	22.3111	-1.34034	0.202895	0.410486	-5.927	0.367328	0.595631	1	conc3_R - conc3_C	limma	0.202895	0.410486	FALSE	no hit	5.66695
MTX1	A0A0A0MRK6|Q13505|Q13505-3	Metaxin 1, isoform CRA_b OS=Homo sapiens GN=MTX1 PE=1 SV=1|Metaxin-1 OS=Homo sapiens GN=MTX1 PE=1 SV=2|Isoform 3 of Metaxin-1 OS=Homo sapiens GN=MTX1	3	1	1	1	6	3	3	5.84542	-0.158355	22.446	-1.28426	0.221276	0.444321	-7.04684	0.387714	0.608571	1	conc3_R - conc3_C	limma	0.221276	0.444321	FALSE	no hit	5.84542
VMA21	Q3ZAQ7|Q3ZAQ7-2	Isoform 2 of Vacuolar ATPase assembly integral membrane protein VMA21 OS=Homo sapiens GN=VMA21|Vacuolar ATPase assembly integral membrane protein VMA21 OS=Homo sapiens GN=VMA21 PE=1 SV=1	2	NA	1	1	6	2	2	5.60325	0.623524	21.6219	1.28315	0.221652	0.444321	-5.99743	0.388124	0.608822	1	conc3_R - conc3_C	limma	0.221652	0.444321	FALSE	no hit	5.60325
PSMA3	P25788|P25788-2	Proteasome subunit alpha type-3 OS=Homo sapiens GN=PSMA3 PE=1 SV=2|Isoform 2 of Proteasome subunit alpha type-3 OS=Homo sapiens GN=PSMA3	3	1	1	1	6	3	2	5.94788	-0.257355	22.6518	-1.27197	0.225477	0.449925	-7.06185	0.392272	0.611351	1	conc3_R - conc3_C	limma	0.225477	0.449925	FALSE	no hit	5.94788
IMPA1	P29218|P29218-3	Inositol monophosphatase 1 OS=Homo sapiens GN=IMPA1 PE=1 SV=1|Isoform 3 of Inositol monophosphatase 1 OS=Homo sapiens GN=IMPA1	2	NA	1	1	6	2	2	5.51877	-0.462784	21.4455	-1.26891	0.226536	0.449983	-6.01461	0.393414	0.612042	1	conc3_R - conc3_C	limma	0.226536	0.449983	FALSE	no hit	5.51877
RUVBL1	Q9Y265	RuvB-like 1 OS=Homo sapiens GN=RUVBL1 PE=1 SV=1	3	1	1	1	6	3	4	5.59227	-0.153909	22.7922	-1.24783	0.233915	0.462455	-7.091	0.401318	0.616754	1	conc3_R - conc3_C	limma	0.233915	0.462455	FALSE	no hit	5.59227
ATP5J	P18859|P18859-2	ATP synthase-coupling factor 6, mitochondrial OS=Homo sapiens GN=ATP5J PE=1 SV=1|Isoform 2 of ATP synthase-coupling factor 6, mitochondrial OS=Homo sapiens GN=ATP5J	2	1	1	NA	6	2	3	5.94065	-0.11308	22.901	-1.24497	0.234931	0.462455	-6.96778	0.402399	0.617389	1	conc3_R - conc3_C	limma	0.234931	0.462455	FALSE	no hit	5.94065
COPS8	E9PGT6|H7C3S9|Q99627|Q99627-2	COP9 signalosome complex subunit 8 OS=Homo sapiens GN=COPS8 PE=1 SV=1|COP9 signalosome complex subunit 8 (Fragment) OS=Homo sapiens GN=COPS8 PE=1 SV=1|COP9 signalosome complex subunit 8 OS=Homo sapiens GN=COPS8 PE=1 SV=1|Isoform 2 of COP9 signalosome complex subunit 8 OS=Homo sapiens GN=COPS8	2	1	1	NA	6	2	2	5.67088	0.120616	21.3024	1.2369	0.237817	0.463797	-6.97741	0.405456	0.619176	1	conc3_R - conc3_C	limma	0.237817	0.463797	FALSE	no hit	5.67088
SF3B3	Q15393	Splicing factor 3B subunit 3 OS=Homo sapiens GN=SF3B3 PE=1 SV=4	3	1	1	1	6	3	3	5.61506	0.157564	22.24	1.23461	0.238643	0.463797	-7.10679	0.406328	0.619682	1	conc3_R - conc3_C	limma	0.238643	0.463797	FALSE	no hit	5.61506
SERINC1	Q9NRX5	Serine incorporator 1 OS=Homo sapiens GN=SERINC1 PE=1 SV=1	3	1	1	1	6	3	4	6.13529	0.184538	22.7947	1.23418	0.238797	0.463797	-7.10729	0.406491	0.619776	1	conc3_R - conc3_C	limma	0.238797	0.463797	FALSE	no hit	6.13529
CCT5	B7ZAR1|E7ENZ3|E9PCA1|P48643|P48643-2	Isoform 2 of T-complex protein 1 subunit epsilon OS=Homo sapiens GN=CCT5|T-complex protein 1 subunit epsilon OS=Homo sapiens GN=CCT5 PE=1 SV=1	2	NA	1	1	6	2	3	5.7512	-0.362438	21.6301	-1.22943	0.240514	0.465064	-6.06142	0.408298	0.620822	1	conc3_R - conc3_C	limma	0.240514	0.465064	FALSE	no hit	5.7512
ANXA6	P08133|P08133-2	Annexin A6 OS=Homo sapiens GN=ANXA6 PE=1 SV=3|Isoform 2 of Annexin A6 OS=Homo sapiens GN=ANXA6	3	1	1	1	6	3	10	6.01583	-0.138775	24.369	-1.20099	0.251001	0.483204	-7.14631	0.419229	0.62702	1	conc3_R - conc3_C	limma	0.251001	0.483204	FALSE	no hit	6.01583
HM13	Q8TCT9|Q8TCT9-2|Q8TCT9-5	Isoform 2 of Minor histocompatibility antigen H13 OS=Homo sapiens GN=HM13|Isoform 5 of Minor histocompatibility antigen H13 OS=Homo sapiens GN=HM13|Minor histocompatibility antigen H13 OS=Homo sapiens GN=HM13 PE=1 SV=1	3	1	1	1	6	3	3	6.30144	0.110926	23.9702	1.1946	0.253404	0.484025	-7.15372	0.421707	0.628398	1	conc3_R - conc3_C	limma	0.253404	0.484025	FALSE	no hit	6.30144
SLC16A1	P53985	Monocarboxylate transporter 1 OS=Homo sapiens GN=SLC16A1 PE=1 SV=3	2	1	1	NA	6	2	2	6.12146	0.149827	22.1878	1.19296	0.254022	0.484025	-7.02895	0.422342	0.628749	1	conc3_R - conc3_C	limma	0.254022	0.484025	FALSE	no hit	6.12146
ARG1	P05089|P05089-2|P05089-3	Arginase-1 OS=Homo sapiens GN=ARG1 PE=1 SV=2|Isoform 2 of Arginase-1 OS=Homo sapiens GN=ARG1|Isoform 3 of Arginase-1 OS=Homo sapiens GN=ARG1	3	1	1	1	6	3	5	6.0668	-0.336866	23.1971	-1.19104	0.25475	0.484025	-7.15784	0.42309	0.629162	1	conc3_R - conc3_C	limma	0.25475	0.484025	FALSE	no hit	6.0668
OAT	P04181	Ornithine aminotransferase, mitochondrial OS=Homo sapiens GN=OAT PE=1 SV=1	3	1	1	1	6	3	4	6.01956	-0.162891	22.5159	-1.18702	0.256278	0.484819	-7.16247	0.424657	0.630024	1	conc3_R - conc3_C	limma	0.256278	0.484819	FALSE	no hit	6.01956
TRAPPC3	A0A087WWM0|O43617	Trafficking protein particle complex subunit 3 OS=Homo sapiens GN=TRAPPC3 PE=1 SV=1|Trafficking protein particle complex subunit 3 OS=Homo sapiens GN=TRAPPC3 PE=1 SV=1	3	1	1	1	6	3	3	5.67772	-0.119458	21.9763	-1.17247	0.261868	0.49326	-7.17915	0.430357	0.633127	1	conc3_R - conc3_C	limma	0.261868	0.49326	FALSE	no hit	5.67772
HSP90AA1	P07900|P07900-2	Heat shock protein HSP 90-alpha OS=Homo sapiens GN=HSP90AA1 PE=1 SV=5|Isoform 2 of Heat shock protein HSP 90-alpha OS=Homo sapiens GN=HSP90AA1	3	1	1	1	6	3	11	6.75576	-0.153656	25.3859	-1.1532	0.269413	0.503162	-7.20097	0.437971	0.637191	1	conc3_R - conc3_C	limma	0.269413	0.503162	FALSE	no hit	6.75576
COX4I1	H3BN72|H3BNV9|P13073	Cytochrome c oxidase subunit 4 isoform 1, mitochondrial OS=Homo sapiens GN=COX4I1 PE=1 SV=1	3	1	1	1	6	3	7	6.601	-0.206786	24.5839	-1.15317	0.269428	0.503162	-7.20101	0.437986	0.637198	1	conc3_R - conc3_C	limma	0.269428	0.503162	FALSE	no hit	6.601
ATP5F1	P24539|Q5QNZ2	ATP synthase F(0) complex subunit B1, mitochondrial OS=Homo sapiens GN=ATP5F1 PE=1 SV=2|ATP synthase F(0) complex subunit B1, mitochondrial OS=Homo sapiens GN=ATP5F1 PE=1 SV=1	3	1	1	1	6	3	6	6.32867	-0.135835	23.329	-1.14856	0.271259	0.504426	-7.20619	0.43982	0.638164	1	conc3_R - conc3_C	limma	0.271259	0.504426	FALSE	no hit	6.32867
PPP3CA	E7ETC2|Q08209|Q08209-2|Q08209-4|Q08209-5	Isoform 2 of Serine/threonine-protein phosphatase 2B catalytic subunit alpha isoform OS=Homo sapiens GN=PPP3CA|Isoform 4 of Serine/threonine-protein phosphatase 2B catalytic subunit alpha isoform OS=Homo sapiens GN=PPP3CA|Isoform 5 of Serine/threonine-protein phosphatase 2B catalytic subunit alpha isoform OS=Homo sapiens GN=PPP3CA|Serine/threonine-protein phosphatase 2B catalytic subunit alpha is…	3	1	1	1	6	3	3	5.55631	0.165883	21.958	1.1348	0.276776	0.512505	-7.22154	0.445317	0.641027	1	conc3_R - conc3_C	limma	0.276776	0.512505	FALSE	no hit	5.55631
PSMD12	O00232|O00232-2	26S proteasome non-ATPase regulatory subunit 12 OS=Homo sapiens GN=PSMD12 PE=1 SV=3|Isoform 2 of 26S proteasome non-ATPase regulatory subunit 12 OS=Homo sapiens GN=PSMD12	2	1	NA	1	6	2	3	5.75838	-0.119818	22.5732	-1.10726	0.28808	0.527457	-7.12511	0.456441	0.646685	1	conc3_R - conc3_C	limma	0.28808	0.527457	FALSE	no hit	5.75838
GPI	A0A0A0MTS2|K7EQ48|P06744|P06744-2	Glucose-6-phosphate isomerase (Fragment) OS=Homo sapiens GN=GPI PE=1 SV=1|Glucose-6-phosphate isomerase OS=Homo sapiens GN=GPI PE=1 SV=2|Glucose-6-phosphate isomerase OS=Homo sapiens GN=GPI PE=1 SV=4|Isoform 2 of Glucose-6-phosphate isomerase OS=Homo sapiens GN=GPI	3	1	1	1	6	3	12	6.55611	-0.241738	25.3005	-1.10692	0.288222	0.527457	-7.25219	0.45658	0.646754	1	conc3_R - conc3_C	limma	0.288222	0.527457	FALSE	no hit	6.55611
BAX	Q07812|Q07812-2|Q07812-5|Q07812-8	Apoptosis regulator BAX OS=Homo sapiens GN=BAX PE=1 SV=1|Isoform Beta of Apoptosis regulator BAX OS=Homo sapiens GN=BAX|Isoform Epsilon of Apoptosis regulator BAX OS=Homo sapiens GN=BAX|Isoform Sigma of Apoptosis regulator BAX OS=Homo sapiens GN=BAX	3	1	1	1	6	3	5	6.70082	-0.162499	23.7798	-1.10632	0.288472	0.527457	-7.25284	0.456823	0.646876	1	conc3_R - conc3_C	limma	0.288472	0.527457	FALSE	no hit	6.70082
DKFZp434B2017|SAR1B	Q9H029|Q9Y6B6	GTP-binding protein SAR1b OS=Homo sapiens GN=DKFZp434B2017 PE=1 SV=1|GTP-binding protein SAR1b OS=Homo sapiens GN=SAR1B PE=1 SV=1	3	1	1	1	6	3	4	6.50821	-0.167635	23.3544	-1.10264	0.290011	0.528061	-7.25684	0.458323	0.647624	1	conc3_R - conc3_C	limma	0.290011	0.528061	FALSE	no hit	6.50821
CNN3	Q15417|Q15417-3	Calponin-3 OS=Homo sapiens GN=CNN3 PE=1 SV=1|Isoform 3 of Calponin-3 OS=Homo sapiens GN=CNN3	2	1	1	NA	6	2	2	5.60266	-0.124482	22.0258	-1.09622	0.292707	0.53076	-7.13707	0.460943	0.648924	1	conc3_R - conc3_C	limma	0.292707	0.53076	FALSE	no hit	5.60266
VDAC2	P45880	Voltage-dependent anion-selective channel protein 2 OS=Homo sapiens GN=VDAC2 PE=1 SV=2	3	1	1	1	6	3	11	7.77749	0.23407	25.1867	1.08775	0.296295	0.535044	-7.27289	0.464413	0.650631	1	conc3_R - conc3_C	limma	0.296295	0.535044	FALSE	no hit	7.77749
NDUFA4	O00483	Cytochrome c oxidase subunit NDUFA4 OS=Homo sapiens GN=NDUFA4 PE=1 SV=1	3	1	1	1	6	3	2	5.94619	-0.184936	22.9745	-1.0795	0.299822	0.538894	-7.28171	0.467809	0.652285	1	conc3_R - conc3_C	limma	0.299822	0.538894	FALSE	no hit	5.94619
S100A9	P06702	Protein S100-A9 OS=Homo sapiens GN=S100A9 PE=1 SV=1	3	1	1	1	6	3	4	6.1901	-0.6114	22.4577	-1.07519	0.301675	0.538894	-7.2863	0.469587	0.653145	1	conc3_R - conc3_C	limma	0.301675	0.538894	FALSE	no hit	6.1901
CCT2	P78371|P78371-2	T-complex protein 1 subunit beta OS=Homo sapiens GN=CCT2 PE=1 SV=4|Isoform 2 of T-complex protein 1 subunit beta OS=Homo sapiens GN=CCT2	3	1	1	1	6	3	13	6.47078	-0.142073	25.1101	-1.06876	0.304455	0.538894	-7.2931	0.472245	0.654423	1	conc3_R - conc3_C	limma	0.304455	0.538894	FALSE	no hit	6.47078
RHEB	C9J931|Q15382	GTP-binding protein Rheb OS=Homo sapiens GN=RHEB PE=1 SV=1|GTP-binding protein Rheb OS=Homo sapiens GN=RHEB PE=1 SV=1	3	1	1	1	6	3	3	5.85721	-0.143245	22.8306	-1.0685	0.30457	0.538894	-7.29338	0.472355	0.654475	1	conc3_R - conc3_C	limma	0.30457	0.538894	FALSE	no hit	5.85721
PPA1	Q15181	Inorganic pyrophosphatase OS=Homo sapiens GN=PPA1 PE=1 SV=2	2	1	1	NA	6	2	3	6.0416	-0.142238	22.6706	-1.06845	0.304592	0.538894	-7.1667	0.472376	0.654485	1	conc3_R - conc3_C	limma	0.304592	0.538894	FALSE	no hit	6.0416
CAND1	Q86VP6	Cullin-associated NEDD8-dissociated protein 1 OS=Homo sapiens GN=CAND1 PE=1 SV=2	2	1	NA	1	6	2	3	5.57175	0.221544	22.5117	1.04961	0.312858	0.551287	-7.18645	0.480222	0.658201	1	conc3_R - conc3_C	limma	0.312858	0.551287	FALSE	no hit	5.57175
NCDN	C9J5H8|Q9UBB6|Q9UBB6-2|Q9UBB6-3	Isoform 2 of Neurochondrin OS=Homo sapiens GN=NCDN|Isoform 3 of Neurochondrin OS=Homo sapiens GN=NCDN|Neurochondrin (Fragment) OS=Homo sapiens GN=NCDN PE=1 SV=1|Neurochondrin OS=Homo sapiens GN=NCDN PE=1 SV=1	3	1	1	1	6	3	2	5.85168	0.343606	22.2712	1.04347	0.315585	0.553857	-7.31955	0.482791	0.6594	1	conc3_R - conc3_C	limma	0.315585	0.553857	FALSE	no hit	5.85168
VCL	P18206|P18206-2	Vinculin OS=Homo sapiens GN=VCL PE=1 SV=4|Isoform 1 of Vinculin OS=Homo sapiens GN=VCL	3	1	1	1	6	3	28	6.24523	-0.134653	25.8382	-1.04023	0.317034	0.554175	-7.32291	0.484153	0.660033	1	conc3_R - conc3_C	limma	0.317034	0.554175	FALSE	no hit	6.24523
PSMB1	P20618	Proteasome subunit beta type-1 OS=Homo sapiens GN=PSMB1 PE=1 SV=2	2	1	1	NA	6	2	2	5.90201	0.11077	21.9332	1.0372	0.318391	0.55433	-7.19929	0.485427	0.660622	1	conc3_R - conc3_C	limma	0.318391	0.55433	FALSE	no hit	5.90201
ATP5B	P06576	ATP synthase subunit beta, mitochondrial OS=Homo sapiens GN=ATP5B PE=1 SV=3	3	1	1	1	6	3	11	6.25923	-0.139649	24.6179	-1.01797	0.327107	0.567246	-7.34569	0.493555	0.664335	1	conc3_R - conc3_C	limma	0.327107	0.567246	FALSE	no hit	6.25923
ARL6IP5	O75915	PRA1 family protein 3 OS=Homo sapiens GN=ARL6IP5 PE=1 SV=1	2	1	1	NA	6	2	2	5.92305	-0.0875631	22.1467	-1.00134	0.33478	0.576107	-7.23566	0.500639	0.667505	1	conc3_R - conc3_C	limma	0.33478	0.576107	FALSE	no hit	5.92305
CANX	P27824|P27824-2|P27824-3	Calnexin OS=Homo sapiens GN=CANX PE=1 SV=2|Isoform 2 of Calnexin OS=Homo sapiens GN=CANX|Isoform 3 of Calnexin OS=Homo sapiens GN=CANX	3	1	1	1	6	3	6	6.05761	-0.10987	23.5687	-1.00119	0.334854	0.576107	-7.36258	0.500706	0.667535	1	conc3_R - conc3_C	limma	0.334854	0.576107	FALSE	no hit	6.05761
COPS3	Q9UNS2|Q9UNS2-2	COP9 signalosome complex subunit 3 OS=Homo sapiens GN=COPS3 PE=1 SV=3|Isoform 2 of COP9 signalosome complex subunit 3 OS=Homo sapiens GN=COPS3	3	1	1	1	6	3	6	6.12637	-0.0915803	22.9189	-0.983901	0.34297	0.5855	-7.37973	0.50813	0.670793	1	conc3_R - conc3_C	limma	0.34297	0.5855	FALSE	no hit	6.12637
NCL	P19338	Nucleolin OS=Homo sapiens GN=NCL PE=1 SV=3	2	NA	1	1	6	2	3	5.70139	-0.645576	22.5651	-0.983853	0.342993	0.5855	-6.32528	0.50815	0.670802	1	conc3_R - conc3_C	limma	0.342993	0.5855	FALSE	no hit	5.70139
HCCS	P53701	Cytochrome c-type heme lyase OS=Homo sapiens GN=HCCS PE=1 SV=1	3	1	1	1	6	3	11	7.11778	-0.0853837	24.9996	-0.967177	0.350956	0.596761	-7.39608	0.515366	0.673909	1	conc3_R - conc3_C	limma	0.350956	0.596761	FALSE	no hit	7.11778
VAMP7	P51809|P51809-2	Isoform 2 of Vesicle-associated membrane protein 7 OS=Homo sapiens GN=VAMP7|Vesicle-associated membrane protein 7 OS=Homo sapiens GN=VAMP7 PE=1 SV=3	2	1	1	NA	6	2	4	5.96444	-0.14306	22.925	-0.952628	0.358009	0.606395	-7.28332	0.521705	0.676589	1	conc3_R - conc3_C	limma	0.358009	0.606395	FALSE	no hit	5.96444
TMEM43	Q9BTV4	Transmembrane protein 43 OS=Homo sapiens GN=TMEM43 PE=1 SV=1	3	1	1	1	6	3	6	6.00244	-0.115883	23.6984	-0.940618	0.363906	0.611042	-7.42154	0.526968	0.678782	1	conc3_R - conc3_C	limma	0.363906	0.611042	FALSE	no hit	6.00244
MPST	P25325|P25325-2	3-mercaptopyruvate sulfurtransferase OS=Homo sapiens GN=MPST PE=1 SV=3|Isoform 2 of 3-mercaptopyruvate sulfurtransferase OS=Homo sapiens GN=MPST	2	NA	1	1	6	2	4	5.87118	-0.240787	23.1323	-0.937168	0.365612	0.611042	-6.3698	0.528484	0.679408	1	conc3_R - conc3_C	limma	0.365612	0.611042	FALSE	no hit	5.87118
SLC39A14	Q15043|Q15043-2|Q15043-3	Zinc transporter ZIP14 OS=Homo sapiens GN=SLC39A14 PE=1 SV=3|Isoform 2 of Zinc transporter ZIP14 OS=Homo sapiens GN=SLC39A14|Isoform 3 of Zinc transporter ZIP14 OS=Homo sapiens GN=SLC39A14	3	1	1	1	6	3	4	6.26737	-0.149485	22.9784	-0.936063	0.36616	0.611042	-7.42584	0.528971	0.679608	1	conc3_R - conc3_C	limma	0.36616	0.611042	FALSE	no hit	6.26737
RAB14	P61106|X6RFL8	Ras-related protein Rab-14 (Fragment) OS=Homo sapiens GN=RAB14 PE=1 SV=1|Ras-related protein Rab-14 OS=Homo sapiens GN=RAB14 PE=1 SV=4	3	1	1	1	6	3	6	6.38279	-0.109113	24.265	-0.935689	0.366346	0.611042	-7.42619	0.529135	0.679676	1	conc3_R - conc3_C	limma	0.366346	0.611042	FALSE	no hit	6.38279
TAGLN2	P37802|P37802-2	Transgelin-2 OS=Homo sapiens GN=TAGLN2 PE=1 SV=3|Isoform 2 of Transgelin-2 OS=Homo sapiens GN=TAGLN2	3	1	1	1	6	3	6	6.55266	0.108182	24.4678	0.912252	0.378102	0.628253	-7.44804	0.539504	0.683886	1	conc3_R - conc3_C	limma	0.378102	0.628253	FALSE	no hit	6.55266
VBP1	B4DWR3|P61758	Prefoldin subunit 3 OS=Homo sapiens GN=VBP1 PE=1 SV=1|Prefoldin subunit 3 OS=Homo sapiens GN=VBP1 PE=1 SV=3	3	1	1	1	6	3	3	5.58801	0.159232	22.4874	0.894102	0.387383	0.641236	-7.46463	0.547603	0.687098	1	conc3_R - conc3_C	limma	0.387383	0.641236	FALSE	no hit	5.58801
GALNT1	Q10472	Polypeptide N-acetylgalactosaminyltransferase 1 OS=Homo sapiens GN=GALNT1 PE=1 SV=1	3	1	1	1	6	3	3	5.65584	0.132623	21.4395	0.891043	0.388962	0.641421	-7.46739	0.548974	0.687636	1	conc3_R - conc3_C	limma	0.388962	0.641421	FALSE	no hit	5.65584
HSP90B1	P14625	Endoplasmin OS=Homo sapiens GN=HSP90B1 PE=1 SV=1	3	1	1	1	6	3	12	6.15483	-0.130479	24.8757	-0.887055	0.391028	0.642403	-7.47099	0.550764	0.688335	1	conc3_R - conc3_C	limma	0.391028	0.642403	FALSE	no hit	6.15483
CCT8	P50990|P50990-2|P50990-3	T-complex protein 1 subunit theta OS=Homo sapiens GN=CCT8 PE=1 SV=4|Isoform 2 of T-complex protein 1 subunit theta OS=Homo sapiens GN=CCT8|Isoform 3 of T-complex protein 1 subunit theta OS=Homo sapiens GN=CCT8	3	1	1	1	6	3	6	6.00008	-0.131508	23.774	-0.884117	0.392554	0.642495	-7.47362	0.552084	0.688848	1	conc3_R - conc3_C	limma	0.392554	0.642495	FALSE	no hit	6.00008
HMOX1	P09601	Heme oxygenase 1 OS=Homo sapiens GN=HMOX1 PE=1 SV=1	2	NA	1	1	6	2	2	5.68224	-0.314955	21.3063	-0.872637	0.398558	0.649888	-6.42822	0.557258	0.690844	1	conc3_R - conc3_C	limma	0.398558	0.649888	FALSE	no hit	5.68224
TIMM13	Q9Y5L4	Mitochondrial import inner membrane translocase subunit Tim13 OS=Homo sapiens GN=TIMM13 PE=1 SV=1	2	1	1	NA	6	2	4	5.72898	-0.0808226	21.3253	-0.858364	0.406108	0.659736	-7.3696	0.563724	0.693302	1	conc3_R - conc3_C	limma	0.406108	0.659736	FALSE	no hit	5.72898
PCMT1	A0A0A0MRJ6|F6S8N6|H7BY58|P22061|P22061-2	Protein-L-isoaspartate O-methyltransferase OS=Homo sapiens GN=PCMT1 PE=1 SV=1|Protein-L-isoaspartate(D-aspartate) O-methyltransferase OS=Homo sapiens GN=PCMT1 PE=1 SV=1|Protein-L-isoaspartate O-methyltransferase OS=Homo sapiens GN=PCMT1 PE=1 SV=1|Protein-L-isoaspartate(D-aspartate) O-methyltransferase OS=Homo sapiens GN=PCMT1 PE=1 SV=4|Isoform 2 of Protein-L-isoaspartate(D-aspartate) O-methyltran…	2	NA	1	1	6	2	3	5.65217	0.338469	21.9689	0.850955	0.410064	0.663697	-6.44702	0.567094	0.694568	1	conc3_R - conc3_C	limma	0.410064	0.663697	FALSE	no hit	5.65217
DSC1	Q08554|Q08554-2	Desmocollin-1 OS=Homo sapiens GN=DSC1 PE=1 SV=2|Isoform 1B of Desmocollin-1 OS=Homo sapiens GN=DSC1	3	1	1	1	6	3	4	6.04822	-0.234641	22.3758	-0.840316	0.41579	0.670481	-7.51203	0.571951	0.696374	1	conc3_R - conc3_C	limma	0.41579	0.670481	FALSE	no hit	6.04822
DCD	P81605	Dermcidin OS=Homo sapiens GN=DCD PE=1 SV=2	2	NA	1	1	6	2	3	6.59929	-0.581582	24.6575	-0.835354	0.418479	0.672185	-6.46029	0.574223	0.697212	1	conc3_R - conc3_C	limma	0.418479	0.672185	FALSE	no hit	6.59929
HSPA5	P11021	78 kDa glucose-regulated protein OS=Homo sapiens GN=HSPA5 PE=1 SV=2	3	1	1	1	6	3	7	5.99649	0.201024	23.6344	0.832697	0.419923	0.672185	-7.51853	0.575441	0.697659	1	conc3_R - conc3_C	limma	0.419923	0.672185	FALSE	no hit	5.99649
FH	P07954|P07954-2	Fumarate hydratase, mitochondrial OS=Homo sapiens GN=FH PE=1 SV=3|Isoform Cytoplasmic of Fumarate hydratase, mitochondrial OS=Homo sapiens GN=FH	3	1	1	1	6	3	5	5.9876	-0.117526	23.4203	-0.829545	0.421641	0.67247	-7.52121	0.576888	0.698189	1	conc3_R - conc3_C	limma	0.421641	0.67247	FALSE	no hit	5.9876
CS	B4DJV2|O75390	Citrate synthase OS=Homo sapiens GN=CS PE=1 SV=1|Citrate synthase, mitochondrial OS=Homo sapiens GN=CS PE=1 SV=2	3	1	1	1	6	3	10	6.69447	-0.106375	24.6468	-0.818745	0.427561	0.679433	-7.5303	0.581858	0.699993	1	conc3_R - conc3_C	limma	0.427561	0.679433	FALSE	no hit	6.69447
TMEM109	Q9BVC6	Transmembrane protein 109 OS=Homo sapiens GN=TMEM109 PE=1 SV=1	3	1	1	1	6	3	4	6.31729	0.0896188	23.694	0.80717	0.433965	0.687112	-7.53993	0.587208	0.701912	1	conc3_R - conc3_C	limma	0.433965	0.687112	FALSE	no hit	6.31729
DSP	P15924	Desmoplakin OS=Homo sapiens GN=DSP PE=1 SV=3	3	1	1	1	6	3	36	6.23271	-0.293891	26.2058	-0.792996	0.441892	0.695389	-7.55155	0.593788	0.704238	1	conc3_R - conc3_C	limma	0.441892	0.695389	FALSE	no hit	6.23271
RAB4A	P20338	Ras-related protein Rab-4A OS=Homo sapiens GN=RAB4A PE=1 SV=3	2	1	NA	1	6	2	3	5.65334	0.10009	22.4246	0.790552	0.443268	0.695389	-7.42669	0.594927	0.704637	1	conc3_R - conc3_C	limma	0.443268	0.695389	FALSE	no hit	5.65334
HSP90AB1	P08238	Heat shock protein HSP 90-beta OS=Homo sapiens GN=HSP90AB1 PE=1 SV=4	3	1	1	1	6	3	12	6.67882	-0.156937	25.5312	-0.789312	0.443967	0.695389	-7.55454	0.595504	0.704839	1	conc3_R - conc3_C	limma	0.443967	0.695389	FALSE	no hit	6.67882
ARF3|ARF1	P61204|P61204-2|P84077	ADP-ribosylation factor 3 OS=Homo sapiens GN=ARF3 PE=1 SV=2|Isoform 2 of ADP-ribosylation factor 3 OS=Homo sapiens GN=ARF3|ADP-ribosylation factor 1 OS=Homo sapiens GN=ARF1 PE=1 SV=2	3	1	1	1	6	3	2	6.70036	-0.156195	23.3195	-0.77599	0.451524	0.702339	-7.56524	0.601729	0.706997	1	conc3_R - conc3_C	limma	0.451524	0.702339	FALSE	no hit	6.70036
PRDX2	P32119	Peroxiredoxin-2 OS=Homo sapiens GN=PRDX2 PE=1 SV=5	3	1	1	1	6	3	3	6.76822	-0.116692	23.329	-0.773703	0.452829	0.702339	-7.56707	0.6028	0.707366	1	conc3_R - conc3_C	limma	0.452829	0.702339	FALSE	no hit	6.76822
GALNT2	Q10471	Polypeptide N-acetylgalactosaminyltransferase 2 OS=Homo sapiens GN=GALNT2 PE=1 SV=1	3	1	1	1	6	3	4	5.82382	-0.0805668	22.9268	-0.770103	0.454889	0.702339	-7.56992	0.604488	0.707944	1	conc3_R - conc3_C	limma	0.454889	0.702339	FALSE	no hit	5.82382
PSMD13	A0A087WUL9|E9PL38|Q9UNM6|Q9UNM6-2	26S proteasome non-ATPase regulatory subunit 13 (Fragment) OS=Homo sapiens GN=PSMD13 PE=1 SV=1|26S proteasome non-ATPase regulatory subunit 13 OS=Homo sapiens GN=PSMD13 PE=1 SV=1|26S proteasome non-ATPase regulatory subunit 13 OS=Homo sapiens GN=PSMD13 PE=1 SV=2|Isoform 2 of 26S proteasome non-ATPase regulatory subunit 13 OS=Homo sapiens GN=PSMD13	3	1	1	1	6	3	4	6.11456	-0.120217	23.7032	-0.764279	0.458234	0.702339	-7.57452	0.607225	0.708877	1	conc3_R - conc3_C	limma	0.458234	0.702339	FALSE	no hit	6.11456
RPLP2	P05387	60S acidic ribosomal protein P2 OS=Homo sapiens GN=RPLP2 PE=1 SV=1	3	1	1	1	6	3	4	6.63752	-0.138058	23.8134	-0.763389	0.458746	0.702339	-7.57522	0.607643	0.709019	1	conc3_R - conc3_C	limma	0.458746	0.702339	FALSE	no hit	6.63752
TCP1	P17987	T-complex protein 1 subunit alpha OS=Homo sapiens GN=TCP1 PE=1 SV=1	2	NA	1	1	6	2	5	5.76425	-0.193548	22.3229	-0.761454	0.459861	0.702339	-6.5201	0.608554	0.709328	1	conc3_R - conc3_C	limma	0.459861	0.702339	FALSE	no hit	5.76425
TMX1	Q9H3N1	Thioredoxin-related transmembrane protein 1 OS=Homo sapiens GN=TMX1 PE=1 SV=1	3	1	1	1	6	3	2	5.68505	0.11124	21.9714	0.76019	0.460591	0.702339	-7.57773	0.609149	0.70953	1	conc3_R - conc3_C	limma	0.460591	0.702339	FALSE	no hit	5.68505
TOMM40	K7EKG4|O96008|O96008-2	Mitochondrial import receptor subunit TOM40 homolog (Fragment) OS=Homo sapiens GN=TOMM40 PE=1 SV=1|Mitochondrial import receptor subunit TOM40 homolog OS=Homo sapiens GN=TOMM40 PE=1 SV=1|Isoform 2 of Mitochondrial import receptor subunit TOM40 homolog OS=Homo sapiens GN=TOMM40	3	1	1	1	6	3	5	6.1221	0.14127	23.4859	0.757946	0.461888	0.702339	-7.57948	0.610206	0.709887	1	conc3_R - conc3_C	limma	0.461888	0.702339	FALSE	no hit	6.1221
EPHX1	P07099	Epoxide hydrolase 1 OS=Homo sapiens GN=EPHX1 PE=1 SV=1	3	1	1	1	6	3	6	6.00481	0.0915229	23.3103	0.756251	0.462869	0.702339	-7.5808	0.611004	0.710156	1	conc3_R - conc3_C	limma	0.462869	0.702339	FALSE	no hit	6.00481
TRAP1	I3L0K7|Q12931|Q12931-2	Heat shock protein 75 kDa, mitochondrial OS=Homo sapiens GN=TRAP1 PE=1 SV=1|Heat shock protein 75 kDa, mitochondrial OS=Homo sapiens GN=TRAP1 PE=1 SV=3|Isoform 2 of Heat shock protein 75 kDa, mitochondrial OS=Homo sapiens GN=TRAP1	3	1	1	1	6	3	7	6.04904	0.176497	23.2136	0.75188	0.465405	0.703743	-7.58419	0.613067	0.710849	1	conc3_R - conc3_C	limma	0.465405	0.703743	FALSE	no hit	6.04904
COPS4	D6RD63|Q9BT78	COP9 signalosome complex subunit 4 (Fragment) OS=Homo sapiens GN=COPS4 PE=1 SV=1|COP9 signalosome complex subunit 4 OS=Homo sapiens GN=COPS4 PE=1 SV=1	2	1	NA	1	6	2	3	6.04286	-0.10981	22.9807	-0.744965	0.469434	0.705998	-7.46267	0.616336	0.711941	1	conc3_R - conc3_C	limma	0.469434	0.705998	FALSE	no hit	6.04286
PHB	C9JW96|P35232	Prohibitin (Fragment) OS=Homo sapiens GN=PHB PE=1 SV=2|Prohibitin OS=Homo sapiens GN=PHB PE=1 SV=1	3	1	1	1	6	3	9	6.85549	-0.198872	24.9858	-0.74378	0.470127	0.705998	-7.59044	0.616897	0.712128	1	conc3_R - conc3_C	limma	0.470127	0.705998	FALSE	no hit	6.85549
ATP1B3	P54709	Sodium/potassium-transporting ATPase subunit beta-3 OS=Homo sapiens GN=ATP1B3 PE=1 SV=1	3	1	1	1	6	3	3	6.08503	-0.0886734	23.0677	-0.740621	0.471977	0.706349	-7.59286	0.618394	0.712624	1	conc3_R - conc3_C	limma	0.471977	0.706349	FALSE	no hit	6.08503
IPO4	H0YN14|Q8TEX9|Q8TEX9-2	Importin-4 OS=Homo sapiens GN=IPO4 PE=1 SV=1|Importin-4 OS=Homo sapiens GN=IPO4 PE=1 SV=2|Isoform 2 of Importin-4 OS=Homo sapiens GN=IPO4	3	1	1	1	6	3	6	5.87013	0.159741	22.8344	0.721547	0.483241	0.719307	-7.60726	0.627464	0.715597	1	conc3_R - conc3_C	limma	0.483241	0.719307	FALSE	no hit	5.87013
PLS3	A0A0A0MSQ0|P13797|P13797-2|P13797-3	Isoform 2 of Plastin-3 OS=Homo sapiens GN=PLS3|Isoform 3 of Plastin-3 OS=Homo sapiens GN=PLS3|Plastin-3 OS=Homo sapiens GN=PLS3 PE=1 SV=1|Plastin-3 OS=Homo sapiens GN=PLS3 PE=1 SV=4	2	1	1	NA	6	2	6	5.80931	0.0703473	23.0791	0.720393	0.483927	0.719307	-7.48125	0.628015	0.715776	1	conc3_R - conc3_C	limma	0.483927	0.719307	FALSE	no hit	5.80931
COG6	Q9Y2V7|Q9Y2V7-2	Conserved oligomeric Golgi complex subunit 6 OS=Homo sapiens GN=COG6 PE=1 SV=2|Isoform 2 of Conserved oligomeric Golgi complex subunit 6 OS=Homo sapiens GN=COG6	3	1	1	1	6	3	4	5.59126	0.186653	22.4365	0.715636	0.486764	0.719329	-7.61165	0.630287	0.71651	1	conc3_R - conc3_C	limma	0.486764	0.719329	FALSE	no hit	5.59126
PIGT	B7Z7C5|Q969N2|Q969N2-5|Q969N2-6	GPI transamidase component PIG-T OS=Homo sapiens GN=PIGT PE=1 SV=1|Isoform 5 of GPI transamidase component PIG-T OS=Homo sapiens GN=PIGT|Isoform 6 of GPI transamidase component PIG-T OS=Homo sapiens GN=PIGT	2	NA	1	1	6	2	4	5.79518	0.477096	21.8326	0.713875	0.487817	0.719329	-6.55593	0.631129	0.716781	1	conc3_R - conc3_C	limma	0.487817	0.719329	FALSE	no hit	5.79518
LOC102724023|A0A096LPI6|C21orf33	A0A096LNH5|A0A096LP12|A0A096LP73|A0A096LPI6|A0A0B4J2D5|F2Z2Q0|H7C2G3|P30042	ES1 protein homolog, mitochondrial (Fragment) OS=Homo sapiens GN=C21orf33 PE=4 SV=1|ES1 protein homolog, mitochondrial (Fragment) OS=Homo sapiens GN=LOC102724023 PE=1 SV=2|ES1 protein homolog, mitochondrial OS=Homo sapiens GN=C21orf33 PE=1 SV=1|ES1 protein homolog, mitochondrial OS=Homo sapiens GN=C21orf33 PE=1 SV=3|Protein LOC102724023 (Fragment) OS=Homo sapiens GN=LOC102724023 PE=1 SV=1|Protein…	3	1	1	1	6	3	3	5.79288	-0.0662649	22.5339	-0.712098	0.488881	0.719329	-7.61426	0.631979	0.717054	1	conc3_R - conc3_C	limma	0.488881	0.719329	FALSE	no hit	5.79288
S100A8	P05109	Protein S100-A8 OS=Homo sapiens GN=S100A8 PE=1 SV=1	3	1	1	1	6	3	6	6.22125	-0.627452	23.0606	-0.700776	0.49569	0.726901	-7.62254	0.637406	0.718786	1	conc3_R - conc3_C	limma	0.49569	0.726901	FALSE	no hit	6.22125
VAMP3	Q15836	Vesicle-associated membrane protein 3 OS=Homo sapiens GN=VAMP3 PE=1 SV=3	2	1	1	NA	6	2	2	6.14393	-0.0888952	22.2893	-0.686795	0.504177	0.73448	-7.50572	0.644135	0.720903	1	conc3_R - conc3_C	limma	0.504177	0.73448	FALSE	no hit	6.14393
ATP5A1	P25705|P25705-2|P25705-3	ATP synthase subunit alpha, mitochondrial OS=Homo sapiens GN=ATP5A1 PE=1 SV=1|Isoform 2 of ATP synthase subunit alpha, mitochondrial OS=Homo sapiens GN=ATP5A1|Isoform 3 of ATP synthase subunit alpha, mitochondrial OS=Homo sapiens GN=ATP5A1	3	1	1	1	6	3	7	6.18854	-0.0761255	24.1638	-0.685164	0.505172	0.73448	-7.63376	0.644922	0.721149	1	conc3_R - conc3_C	limma	0.505172	0.73448	FALSE	no hit	6.18854
AKR1B1	P15121	Aldose reductase OS=Homo sapiens GN=AKR1B1 PE=1 SV=3	2	1	1	NA	6	2	2	5.81388	0.0800102	22.6018	0.683972	0.5059	0.73448	-7.50773	0.645497	0.721328	1	conc3_R - conc3_C	limma	0.5059	0.73448	FALSE	no hit	5.81388
PSMD1	A0A087WW66|Q99460|Q99460-2	26S proteasome non-ATPase regulatory subunit 1 OS=Homo sapiens GN=PSMD1 PE=1 SV=1|26S proteasome non-ATPase regulatory subunit 1 OS=Homo sapiens GN=PSMD1 PE=1 SV=2|Isoform 2 of 26S proteasome non-ATPase regulatory subunit 1 OS=Homo sapiens GN=PSMD1	3	1	1	1	6	3	5	6.09295	-0.100662	23.3544	-0.673763	0.512164	0.741111	-7.6418	0.650434	0.722857	1	conc3_R - conc3_C	limma	0.512164	0.741111	FALSE	no hit	6.09295
IPO11	F8WDV0|Q9UI26|Q9UI26-2	Importin-11 OS=Homo sapiens GN=IPO11 PE=1 SV=1|Isoform 2 of Importin-11 OS=Homo sapiens GN=IPO11	3	1	1	1	6	3	4	6.14122	-0.162401	23.4815	-0.643597	0.530932	0.765733	-7.66247	0.665108	0.727304	1	conc3_R - conc3_C	limma	0.530932	0.765733	FALSE	no hit	6.14122
PDIA3	H7BZJ3|P30101	Protein disulfide-isomerase A3 (Fragment) OS=Homo sapiens GN=PDIA3 PE=1 SV=1|Protein disulfide-isomerase A3 OS=Homo sapiens GN=PDIA3 PE=1 SV=4	3	1	1	1	6	3	12	6.1794	-0.0825814	24.2798	-0.632518	0.537922	0.773262	-7.66984	0.670531	0.728912	1	conc3_R - conc3_C	limma	0.537922	0.773262	FALSE	no hit	6.1794
PHB2	F5GY37|J3KPX7|Q99623	Prohibitin-2 OS=Homo sapiens GN=PHB2 PE=1 SV=1|Prohibitin-2 OS=Homo sapiens GN=PHB2 PE=1 SV=2|Prohibitin-2 OS=Homo sapiens GN=PHB2 PE=1 SV=2	3	1	1	1	6	3	12	6.73847	-0.187806	24.9812	-0.625692	0.542254	0.776934	-7.67432	0.67388	0.729895	1	conc3_R - conc3_C	limma	0.542254	0.776934	FALSE	no hit	6.73847
GNG5	P63218	Guanine nucleotide-binding protein G(I)/G(S)/G(O) subunit gamma-5 OS=Homo sapiens GN=GNG5 PE=1 SV=3	2	1	NA	1	6	2	2	6.47285	-0.0813612	22.8759	-0.614454	0.549428	0.780001	-7.5547	0.679409	0.731503	1	conc3_R - conc3_C	limma	0.549428	0.780001	FALSE	no hit	6.47285
RAB2A	P61019	Ras-related protein Rab-2A OS=Homo sapiens GN=RAB2A PE=1 SV=1	3	1	1	1	6	3	6	6.43287	-0.0657167	23.6558	-0.612139	0.550913	0.780001	-7.68308	0.68055	0.731833	1	conc3_R - conc3_C	limma	0.550913	0.780001	FALSE	no hit	6.43287
BAK1	A0A0A0MRG8|Q16611|Q16611-2	Bcl-2 homologous antagonist/killer OS=Homo sapiens GN=BAK1 PE=1 SV=1|Isoform 2 of Bcl-2 homologous antagonist/killer OS=Homo sapiens GN=BAK1	2	NA	1	1	6	2	3	5.81396	-0.164187	22.8612	-0.611538	0.551298	0.780001	-6.62569	0.680846	0.731918	1	conc3_R - conc3_C	limma	0.551298	0.780001	FALSE	no hit	5.81396
SF3B1	O75533	Splicing factor 3B subunit 1 OS=Homo sapiens GN=SF3B1 PE=1 SV=3	3	1	1	1	6	3	9	6.16852	0.0976834	24.5381	0.611171	0.551534	0.780001	-7.68369	0.681027	0.73197	1	conc3_R - conc3_C	limma	0.551534	0.780001	FALSE	no hit	6.16852
HSPA4	A0A087WYC1|P34932	Heat shock 70 kDa protein 4 OS=Homo sapiens GN=HSPA4 PE=1 SV=1|Heat shock 70 kDa protein 4 OS=Homo sapiens GN=HSPA4 PE=1 SV=4	3	1	1	1	6	3	6	5.68674	-0.0789498	22.6593	-0.603601	0.556406	0.782611	-7.6885	0.684764	0.733042	1	conc3_R - conc3_C	limma	0.556406	0.782611	FALSE	no hit	5.68674
SCAMP4	Q969E2|Q969E2-2	Secretory carrier-associated membrane protein 4 OS=Homo sapiens GN=SCAMP4 PE=1 SV=1|Isoform 2 of Secretory carrier-associated membrane protein 4 OS=Homo sapiens GN=SCAMP4	3	1	1	1	6	3	3	6.22895	-0.0762661	22.8409	-0.601276	0.557907	0.782611	-7.68997	0.685913	0.73337	1	conc3_R - conc3_C	limma	0.557907	0.782611	FALSE	no hit	6.22895
VAMP8	B8ZZT4|Q9BV40	Vesicle-associated membrane protein 8 OS=Homo sapiens GN=VAMP8 PE=1 SV=1|Vesicle-associated membrane protein 8 OS=Homo sapiens GN=VAMP8 PE=1 SV=1	2	1	1	NA	6	2	3	5.88704	-0.0721831	22.6295	-0.59997	0.558752	0.782611	-7.56389	0.68656	0.733554	1	conc3_R - conc3_C	limma	0.558752	0.782611	FALSE	no hit	5.88704
VDAC3	Q9Y277	Voltage-dependent anion-selective channel protein 3 OS=Homo sapiens GN=VDAC3 PE=1 SV=1	3	1	1	1	6	3	7	6.83819	0.121668	25.1122	0.594278	0.562439	0.785137	-7.69434	0.689377	0.734354	1	conc3_R - conc3_C	limma	0.562439	0.785137	FALSE	no hit	6.83819
PSMB2	P49721	Proteasome subunit beta type-2 OS=Homo sapiens GN=PSMB2 PE=1 SV=1	2	NA	1	1	6	2	4	5.92093	-0.32624	22.9255	-0.590716	0.564753	0.785137	-6.63864	0.691143	0.734853	1	conc3_R - conc3_C	limma	0.564753	0.785137	FALSE	no hit	5.92093
UBA1	P22314|P22314-2	Ubiquitin-like modifier-activating enzyme 1 OS=Homo sapiens GN=UBA1 PE=1 SV=3|Isoform 2 of Ubiquitin-like modifier-activating enzyme 1 OS=Homo sapiens GN=UBA1	3	1	1	1	6	3	19	6.79172	-0.0855609	25.818	-0.588885	0.565945	0.785137	-7.69768	0.692051	0.735109	1	conc3_R - conc3_C	limma	0.565945	0.785137	FALSE	no hit	6.79172
LDHA	P00338|P00338-3	L-lactate dehydrogenase A chain OS=Homo sapiens GN=LDHA PE=1 SV=2|Isoform 3 of L-lactate dehydrogenase A chain OS=Homo sapiens GN=LDHA	3	1	1	1	6	3	6	6.52643	0.145456	24.1589	0.572938	0.57638	0.797082	-7.70739	0.69998	0.737321	1	conc3_R - conc3_C	limma	0.57638	0.797082	FALSE	no hit	6.52643
ATP1A1	P05023|P05023-4	Sodium/potassium-transporting ATPase subunit alpha-1 OS=Homo sapiens GN=ATP1A1 PE=1 SV=1|Isoform 4 of Sodium/potassium-transporting ATPase subunit alpha-1 OS=Homo sapiens GN=ATP1A1	3	1	1	1	6	3	11	6.25101	0.11397	24.2476	0.556522	0.587226	0.804844	-7.71711	0.708177	0.739569	1	conc3_R - conc3_C	limma	0.587226	0.804844	FALSE	no hit	6.25101
[truncated: 2,742 more rows]

## Sheet: Fig. 1d
Term_Description	Fold_Enrichment	lowest_p	Up_regulated	Down_regulated
Acetylation	0.52	2.39e-07	USP11,COX5B,FDX1,ALDH2,MCM2,SOD1,DENR,CYB5B,ARFGAP1,CHORDC1,PITPNB,NDUFV1,ZYX,LASP1,SLC25A20,NDUFV2,RBM10,PRDX6,MATR3,IRF2BP2,PARP1,PDLIM1,CKAP4,CAPZB,SLC1A5,PDLIM5
[truncated: 26 more rows]

## Sheet: Fig. 1e
gene_name	protein_id	description	found.in.files	found.in.file_P1251_PH_TM_Zelda_200313_P1251_PH_TM_set1_10pc_R1_results_20201218_1110_proteins.txt	found.in.file_P1251_PH_TM_Zelda_200313_P1251_PH_TM_set2_10pc_R1_results_20201218_1111_proteins.txt	found.in.conditions	found.in.reps	max.qupm	average.top3	logFC	AveExpr	t	pvalue.limma	fdr.limma	B	pvalue.fdrtool	qval.fdrtool	lfdr.fdrtool	comparison	hit_annotation_method	pvalue	fdr	hit	hit_annotation	top3
[truncated: 432 more rows]

[truncated: 1 more sheets: Fig. 1f]
