# Supplementary material for: Site-specific activation of the proton pump inhibitor rabeprazole by tetrathiolate zinc centres
Source: Nat Chem. 2025 Feb 20;17(4):507–17. doi: 10.1038/s41557-025-01745-8 (PMC11964933; doi:10.1038/s41557-025-01745-8)
Supplement: Supplementary file 7 — Unprocessed Coomassie gels and numerical source data. [file 41557_2025_1745_MOESM7_ESM.xlsx]

## Sheet: Fig. 2b
Upper Panel (Cy5 fluorescence)
Lower Panel (Coomassie staining)

## Sheet: Fig. 2c
	4C			C34A			C37A			C44A			C53A
Ratio DENR Cy5/DENR Coomassie normalized to wild type	1	1	1	0.01179	0.065	0.20666	0.00309	0.027	0.112853	0.0113	0.051	0.223805	0.31359	0.292	0.121224
Upper Panel (Cy5 fluorescence)
Lower Panel (Coomassie staining)

## Sheet: Fig. 2d
	WT				C44A				C44H				C53A				C53H
Ratio DENR Cy5/DENR Coomassie normalized to wild type	1	1	1	1	0.169	0.261	0.118	0.155	0.194	0.143	0.053	0.049	0.406	0.545	0.337	0.282	1.394	1.38	1.996	0.865
Upper Panel (Cy5 fluorescence)
Lower Panel (Coomassie staining)
