# Supplementary material for: Site-specific activation of the proton pump inhibitor rabeprazole by tetrathiolate zinc centres
Source: Nat Chem. 2025 Feb 20;17(4):507–17. doi: 10.1038/s41557-025-01745-8 (PMC11964933; doi:10.1038/s41557-025-01745-8)
Supplement: Supplementary file 8 — Unprocessed Coomassie gels and numerical source data. [file 41557_2025_1745_MOESM8_ESM.xlsx]

## Sheet: Fig. 3a
Upper Panel (Cy5 fluorescence)
Lower Panel (Coomassie staining)

## Sheet: Fig. 3b
Upper Panel (Cy5 fluorescence)
Lower Panel (Coomassie staining)

## Sheet: Fig. 3d
	wild type				C34A				C37A				C44A				C53A				C34A C37Y				C44A C53A				NoZFCys
Ratio DENR Cy5/DENR Coomassie normalized to wild type	1	1	1	1		0.167191	0.035	0.095	0.098494	0.25163	0.059	0.068	0.111393	0.191508	0.027	0.074	1.5597	1.67084	0.855	1.041	0.15057	0.323418	0	0.048	0.162998	0.25169	0.054	0.143	0.093963	0.20031	0.055	0
First Panel from top (Cy5 Fluorescence)
Second Panel from top (Coomassie staining)
Third Panel from top (Cy5 fluorescence)
Fourth Panel from top (Coomassie staining)

## Sheet: Fig. 3e
Upper Panels (Cy5 fluorescence)
Lower Panels (Coomassie staining)
