# Supplementary material for: Site-specific activation of the proton pump inhibitor rabeprazole by tetrathiolate zinc centres
Source: Nat Chem. 2025 Feb 20;17(4):507–17. doi: 10.1038/s41557-025-01745-8 (PMC11964933; doi:10.1038/s41557-025-01745-8)
Supplement: Supplementary file 9 — Numerical source data. [file 41557_2025_1745_MOESM9_ESM.xlsx]

## Sheet: Fig. 4c
Quantification of peptide VLYCGVCSLPTEYCEYMPDVAK. Peptide abundance in percent of mean of all reduction-alkylation samples.
Sequence	Modifications	Reduction-Alkylation					Alkylation-Reduction
VLYCGVCSLPTEYCEYMPDVAK	Carbamidomethyl [C4, C7, C14]	147.369	106.18	118.176	47.0731	81.2011	25.9282	21.8472	28.0351	17.4816	24.1819

## Sheet: Fig. 4d
Quantification of peptide VLYCGVCSLPTEYCEYMPDVAK. The presented here values are relative peptide abundances.
Sequence	Modifications	Reduction-Alkylation_1	Alkylation-Reduction_1	Reduction-Alkylation_2	Alkylation-Reduction_2	Reduction-Alkylation_3	Alkylation-Reduction_3	Reduction-Alkylation_4	Alkylation-Reduction_4	Reduction-Alkylation_5	Alkylation-Reduction_5
VLYCGVCSLPTEYCEYMPDVAK	Carbamidomethyl [C4, C7]	7	19.73	9.71	40.92	9.89	38.64	7.02	41.49	17.29	59.04	[xE05]
