# Supplementary material for: Site-specific activation of the proton pump inhibitor rabeprazole by tetrathiolate zinc centres
Source: Nat Chem. 2025 Feb 20;17(4):507–17. doi: 10.1038/s41557-025-01745-8 (PMC11964933; doi:10.1038/s41557-025-01745-8)
Supplement: Supplementary file 10 — Numerical source data. [file 41557_2025_1745_MOESM10_ESM.xlsx]

## Sheet: Fig. 5e
	C37	C34	C44	V50	M47	V36	T41	R54	L39	G35
6ms4_Rab_R_pos1_1	0.999027	0.995136	0.826848	0.925584	0.940175	0.988327	0	0.0564202	0.631809	0.416342
6ms4_Rab_R_pos1_2	1	0.998571	0.908571	0.998571	0.244286	1	0	0.924286	0.518571	0.00285714
6ms4_Rab_R_pos1_3	0.835007	0.981349	0.989598	0.174319	0.979197	0.991033	0.00035868	0.00215208	0.893113	0.00681492
6ms4_Rab_R_pos7_1	1	0.904632	0.999092	0.643052	0.872843	0.35604	0.715713	0.898274	0.0426885	0.118074
6ms4_Rab_R_pos7_2	1	0.894434	1	0.991363	0.977927	0.380038	0.93762	0.181382	0.0403071	0.136276
6ms4_Rab_R_pos7_3	0.999171	0.985912	0.854696	0.99558	0.0124309	0.00110497	0.929834	0.974033	0.0243094	0.172652
6ms4_Rab_S_pos1_1	0.998107	0.876213	0.999527	0.95858	0.414201	0.992899	0.996923	0.945562	0.976095	0.00236686
6ms4_Rab_S_pos1_2	1	1	1	0	1	0	1	0	1	0
6ms4_Rab_S_pos1_3	1	0.998862	1	0.622677	0.963974	0.890406	0.145999	0.432309	0.133864	0.0212363
6ms4_Rab_S_pos3_1	1	0.997502	0.970019	0.928795	0.39975	0.759525	0.853217	0.143036	0.00062461	0.893192
6ms4_Rab_S_pos3_2	1	0.996291	0.998022	0.977992	0.753709	0.989367	0.768051	0.0437685	0	0.997527
6ms4_Rab_S_pos3_3	1	1	0.996759	1	0.811994	1	0.996759	0.920583	0	1
