# Supplementary material for: Site-specific activation of the proton pump inhibitor rabeprazole by tetrathiolate zinc centres
Source: Nat Chem. 2025 Feb 20;17(4):507–17. doi: 10.1038/s41557-025-01745-8 (PMC11964933; doi:10.1038/s41557-025-01745-8)
Supplement: Supplementary file 11 — Numerical source data. [file 41557_2025_1745_MOESM11_ESM.xlsx]

## Sheet: Fig. 6a
time (h)	375 µM Rab			375 µM Rab-Thioether
0	-0.01033	-0.00333	-0.00433	-0.01733	-0.01233	-0.00933
0.083333	0.005	0.008	0.011	-0.016	-0.013	-0.011
0.166667	0.012667	0.015667	0.016667	-0.01533	-0.01333	-0.01333
0.25	0.018	0.021	0.021	-0.015	-0.015	-0.014
0.333333	0.023667	0.025667	0.023667	-0.01133	-0.01633	-0.01133
0.416667	0.026	0.027	0.024	-0.011	-0.016	-0.009
0.5	0.026333	0.027333	0.024333	-0.01267	-0.01767	-0.01067
0.583333	0.028333	0.032333	0.028333	-0.01367	-0.01967	-0.00967
0.666667	0.033	0.038	0.032	-0.012	-0.021	-0.008
0.75	0.039667	0.045667	0.036667	-0.01233	-0.01933	-0.00833
0.833333	0.051	0.054	0.045	-0.011	-0.016	-0.007
0.916667	0.062333	0.063333	0.052333	-0.00967	-0.01267	-0.00567
1	0.071333	0.071333	0.060333	-0.01067	-0.01267	-0.00667
1.08333	0.084	0.083	0.07	-0.009	-0.009	-0.005
1.16667	0.094	0.094	0.078	-0.009	-0.009	-0.005
1.25	0.106	0.105	0.087	-0.009	-0.009	-0.006
1.33333	0.119333	0.116333	0.097333	-0.00967	-0.00967	-0.00567
1.41667	0.135333	0.132333	0.109333	-0.00867	-0.00867	-0.00467
1.5	0.156667	0.152667	0.123667	-0.00833	-0.00833	-0.00533
1.58333	0.184667	0.179667	0.140667	-0.00433	-0.00833	-0.00433
1.66667	0.215	0.211	0.164	-0.005	-0.009	-0.004
1.75	0.251667	0.248667	0.191667	-0.00833	-0.00833	-0.00433
1.83333	0.290333	0.284333	0.219333	-0.00867	-0.00767	-0.00467
1.91667	0.325	0.32	0.255	-0.008	-0.008	-0.004
2	0.360667	0.355667	0.286667	-0.00833	-0.00833	-0.00333
2.08333	0.394333	0.390333	0.323333	-0.00767	-0.00767	-0.00367
2.16667	0.427333	0.422333	0.350333	-0.00767	-0.00767	-0.00267
2.25	0.448	0.446	0.377	-0.007	-0.007	-0.003
2.33333	0.470333	0.468333	0.407333	-0.00767	-0.00767	-0.00367
2.41667	0.492333	0.491333	0.428333	-0.00667	-0.00767	-0.00267
2.5	0.508333	0.515333	0.451333	-0.00767	-0.00767	-0.00267
2.58333	0.526	0.524	0.464	-0.008	-0.008	-0.003
2.66667	0.538333	0.539333	0.485333	-0.00667	-0.00667	-0.00267
2.75	0.551	0.549	0.502	-0.007	-0.007	-0.002
2.83333	0.555333	0.563333	0.510333	-0.00667	-0.00667	-0.00267
2.91667	0.570667	0.571667	0.527667	-0.00733	-0.00633	-0.00233
3	0.577	0.574	0.54	-0.006	-0.006	-0.002
3.08333	0.58	0.577	0.538	-0.007	-0.006	-0.002
3.16667	0.591	0.584	0.552	-0.006	-0.006	-0.002
3.25	0.595333	0.580333	0.559333	-0.00667	-0.00667	-0.00167
3.33333	0.597333	0.586333	0.559333	-0.00667	-0.00567	-0.00167
3.41667	0.601	0.588	0.566	-0.007	-0.006	-0.002
3.5	0.607333	0.595333	0.563333	-0.00567	-0.00567	-0.00167
3.58333	0.606	0.595	0.568	-0.006	-0.006	-0.001
3.66667	0.616667	0.600667	0.564667	-0.00633	-0.00633	-0.00233
3.75	0.626	0.596	0.576	-0.006	-0.006	-0.001
3.83333	0.627667	0.607667	0.583667	-0.00633	-0.00633	-0.00133
3.91667	0.632	0.606	0.584	-0.006	-0.005	-0.001
4	0.631667	0.611667	0.583667	-0.00633	-0.00533	-0.00133
4.08333	0.633333	0.612333	0.590333	-0.00667	-0.00567	-0.00167
4.16667	0.644667	0.614667	0.588667	-0.00633	-0.00533	-0.00133
4.25	0.637	0.617	0.597	-0.006	-0.006	-0.001
4.33333	0.643	0.62	0.602	-0.006	-0.005	-0.001
4.41667	0.638	0.616	0.6	-0.006	-0.006	-0.001
4.5	0.648	0.625	0.599	-0.006	-0.005	-0.002
4.58333	0.646	0.619	0.61	-0.006	-0.005	-0.001
4.66667	0.643	0.619	0.609	-0.006	-0.005	-0.001
4.75	0.65	0.621	0.61	-0.006	-0.005	-0.001
4.83333	0.647333	0.622333	0.614333	-0.00567	-0.00467	-0.00067
4.91667	0.646	0.622	0.616	-0.006	-0.005	-0.001
5	0.644667	0.624667	0.616667	-0.00633	-0.00533	-0.00133
5.08333	0.645	0.622	0.616	-0.006	-0.005	-0.001
5.16667	0.647	0.625	0.619	-0.006	-0.005	-0.001
5.25	0.65	0.624	0.62	-0.006	-0.005	-0.001
5.33333	0.649	0.626	0.619	-0.006	-0.005	-0.001
5.41667	0.650667	0.625667	0.614667	-0.00533	-0.00533	-0.00133
5.5	0.651	0.625	0.62	-0.006	-0.005	-0.001
5.58333	0.650333	0.627333	0.620333	-0.00567	-0.00567	-0.00067
5.66667	0.651667	0.628667	0.620667	-0.00533	-0.00533	-0.00133
5.75	0.654	0.63	0.617	-0.005	-0.005	-0.001
5.83333	0.655	0.629	0.621	-0.006	-0.005	-0.001
5.91667	0.654	0.628	0.622	-0.006	-0.005	-0.001
6	0.657667	0.631667	0.621667	-0.00533	-0.00433	-0.00133
6.08333	0.656667	0.629667	0.618667	-0.00533	-0.00533	-0.00133
6.16667	0.659	0.633	0.623	-0.005	-0.005	-0.001
6.25	0.655333	0.635333	0.620333	-0.00567	-0.00467	-0.00067
6.33333	0.656667	0.632667	0.622667	-0.00533	-0.00533	-0.00033
6.41667	0.660333	0.634333	0.621333	-0.00567	-0.00567	-0.00167
6.5	0.662667	0.634667	0.622667	-0.00533	-0.00433	-0.00133
6.58333	0.660667	0.635667	0.620667	-0.00533	-0.00433	-0.00033
6.66667	0.661333	0.636333	0.620333	-0.00567	-0.00567	-0.00067
6.75	0.662	0.641	0.621	-0.005	-0.005	-0.001
6.83333	0.661667	0.639667	0.621667	-0.00533	-0.00533	-0.00133
6.91667	0.663333	0.639333	0.623333	-0.00567	-0.00567	-0.00167
7	0.665	0.64	0.623	-0.006	-0.005	-0.001
7.08333	0.664667	0.641667	0.622667	-0.00533	-0.00433	-0.00033
7.16667	0.665	0.642	0.623	-0.005	-0.005	-0.001
7.25	0.664	0.643	0.624	-0.005	-0.005	-0.001
7.33333	0.668	0.643	0.624	-0.005	-0.004	-0.001
7.41667	0.665	0.642	0.626	-0.006	-0.005	-0.001
7.5	0.665667	0.644667	0.624667	-0.00533	-0.00533	-0.00033
7.58333	0.667333	0.643333	0.624333	-0.00567	-0.00567	-0.00067
7.66667	0.666	0.644	0.623	-0.005	-0.005	-0.001
7.75	0.667	0.646	0.625	-0.006	-0.005	-0.001
7.83333	0.668	0.645	0.626	-0.005	-0.005	-0.001
7.91667	0.668	0.646	0.626	-0.005	-0.005	-0.001
8	0.667667	0.645667	0.624667	-0.00533	-0.00533	-0.00133
8.08333	0.668667	0.646667	0.626667	-0.00533	-0.00533	-0.00133
8.16667	0.668667	0.648667	0.624667	-0.00533	-0.00533	-0.00133
8.25	0.668667	0.647667	0.624667	-0.00533	-0.00533	-0.00133
8.33333	0.67	0.646	0.626	-0.005	-0.005	-0.001
8.41667	0.670667	0.647667	0.626667	-0.00533	-0.00533	-0.00133
8.5	0.671	0.646	0.627	-0.005	-0.005	-0.001
8.58333	0.67	0.647	0.627	-0.006	-0.005	-0.001
8.66667	0.672	0.648	0.628	-0.005	-0.005	-0.001
8.75	0.671	0.648	0.628	-0.006	-0.005	-0.001
8.83333	0.671	0.648	0.628	-0.006	-0.005	-0.001
8.91667	0.67	0.648	0.628	-0.006	-0.005	-0.001
9	0.669667	0.648667	0.628667	-0.00533	-0.00533	-0.00133
9.08333	0.671	0.648	0.63	-0.005	-0.005	-0.001
9.16667	0.671667	0.647667	0.627667	-0.00633	-0.00633	-0.00133
9.25	0.671	0.649	0.63	-0.005	-0.005	-0.001
9.33333	0.671	0.649	0.63	-0.006	-0.005	-0.002
9.41667	0.671	0.649	0.63	-0.005	-0.005	-0.001
9.5	0.672	0.649	0.63	-0.006	-0.005	-0.001
9.58333	0.672	0.649	0.631	-0.006	-0.005	-0.001
9.66667	0.673	0.65	0.63	-0.005	-0.005	-0.002
9.75	0.673333	0.651333	0.630333	-0.00567	-0.00567	-0.00167
9.83333	0.675	0.65	0.631	-0.006	-0.005	-0.002
9.91667	0.674	0.651	0.631	-0.006	-0.006	-0.002
10	0.675	0.65	0.632	-0.006	-0.006	-0.002
10.0833	0.674	0.651	0.632	-0.006	-0.006	-0.002
10.1667	0.675	0.651	0.632	-0.006	-0.006	-0.002
10.25	0.676	0.652	0.632	-0.005	-0.005	-0.001
10.3333	0.675	0.652	0.632	-0.006	-0.006	-0.002
10.4167	0.675333	0.652333	0.632333	-0.00567	-0.00567	-0.00167
10.5	0.676	0.653	0.632	-0.006	-0.006	-0.002
10.5833	0.677667	0.653667	0.632667	-0.00533	-0.00533	-0.00133
10.6667	0.677333	0.653333	0.633333	-0.00567	-0.00567	-0.00167
10.75	0.678667	0.653667	0.633667	-0.00533	-0.00533	-0.00133
10.8333	0.676	0.653	0.633	-0.006	-0.006	-0.002
10.9167	0.677333	0.653333	0.632333	-0.00567	-0.00567	-0.00167
11	0.678333	0.654333	0.632333	-0.00667	-0.00567	-0.00167
11.0833	0.677	0.655	0.633	-0.006	-0.006	-0.002
11.1667	0.678667	0.654667	0.634667	-0.00533	-0.00533	-0.00133
11.25	0.677667	0.654667	0.633667	-0.00533	-0.00533	-0.00233
11.3333	0.678667	0.655667	0.633667	-0.00533	-0.00533	-0.00233
11.4167	0.678667	0.655667	0.634667	-0.00533	-0.00533	-0.00233
11.5	0.68	0.656	0.634	-0.005	-0.005	-0.002
11.5833	0.678667	0.655667	0.633667	-0.00533	-0.00533	-0.00233
11.6667	0.678333	0.655333	0.634333	-0.00567	-0.00567	-0.00267
11.75	0.679667	0.655667	0.634667	-0.00533	-0.00533	-0.00233
11.8333	0.68	0.657	0.636	-0.005	-0.005	-0.002
11.9167	0.682	0.656	0.635	-0.005	-0.005	-0.002
12	0.678667	0.655667	0.634667	-0.00533	-0.00533	-0.00233

## Sheet: Fig. 6b
time (h)	375 µM Rabeprazole			375 µM Omeprazole			375 µM Esomeprazole			375 µM Pantoprazole			375 µM Lansoprazole			375 µM Dexlansoprazole
0	0.013333	0.014333	0.020333	0.012333	0.007333	0.012333	0.002333	0.006333	0.007333	-0.01367	0.027333	-0.01667	0.008333	0.010333	-0.00767	0.008333	-0.00267	0.016333
0.083333	0.026333	0.028333	0.033333	0.018333	0.008333	0.016333	0.010333	0.012333	0.009333	-0.01067	0.028333	-0.00767	0.015333	0.017333	0.000333	0.008333	0.001333	0.014333
0.166667	0.034333	0.039333	0.040333	0.020333	0.012333	0.017333	0.012333	0.014333	0.011333	-0.00967	0.029333	-0.00667	0.017333	0.018333	0.003333	0.010333	0.005333	0.013333
0.25	0.037667	0.042667	0.044667	0.019667	0.013667	0.017667	0.011667	0.016667	0.012667	-0.00833	0.029667	-0.00633	0.016667	0.020667	0.005667	0.009667	0.004667	0.011667
0.333333	0.036333	0.044333	0.048333	0.021333	0.014333	0.016333	0.012333	0.016333	0.013333	-0.00667	0.029333	-0.00567	0.018333	0.022333	0.008333	0.010333	0.005333	0.010333
0.416667	0.036	0.044	0.049	0.021	0.013	0.016	0.014	0.017	0.014	-0.004	0.029	-0.005	0.017	0.023	0.007	0.01	0.006	0.011
0.5	0.039333	0.044333	0.049333	0.023333	0.015333	0.018333	0.016333	0.018333	0.016333	-0.00767	0.027333	-0.00367	0.018333	0.022333	0.009333	0.012333	0.007333	0.014333
0.583333	0.044333	0.044333	0.052333	0.025333	0.016333	0.022333	0.019333	0.020333	0.019333	-0.00667	0.029333	-0.00367	0.021333	0.024333	0.011333	0.013333	0.008333	0.017333
0.666667	0.049	0.047	0.056	0.026	0.016	0.022	0.02	0.022	0.021	-0.005	0.033	-0.006	0.021	0.026	0.016	0.015	0.011	0.018
0.75	0.053333	0.050333	0.057333	0.025333	0.026333	0.023333	0.020333	0.023333	0.022333	-0.00067	0.034333	-0.00467	0.022333	0.028333	0.017333	0.015333	0.013333	0.015333
0.833333	0.057333	0.054333	0.059333	0.025333	0.042333	0.024333	0.021333	0.023333	0.022333	0.000333	0.032333	0.000333	0.023333	0.030333	0.019333	0.015333	0.014333	0.016333
0.916667	0.062	0.059	0.063	0.025	0.053	0.024	0.022	0.024	0.024	0.002	0.032	0.003	0.024	0.027	0.02	0.016	0.014	0.015
1	0.075333	0.064333	0.067333	0.027333	0.039333	0.024333	0.022333	0.024333	0.023333	0.003333	0.034333	0.007333	0.024333	0.029333	0.020333	0.016333	0.016333	0.016333
1.08333	0.087333	0.069333	0.071333	0.028333	0.032333	0.025333	0.024333	0.025333	0.024333	0.005333	0.034333	0.009333	0.024333	0.028333	0.020333	0.017333	0.017333	0.016333
1.16667	0.091667	0.074667	0.076667	0.028667	0.031667	0.024667	0.023667	0.025667	0.024667	0.005667	0.033667	0.011667	0.024667	0.028667	0.021667	0.018667	0.018667	0.016667
1.25	0.094667	0.079667	0.081667	0.028667	0.027667	0.025667	0.024667	0.026667	0.024667	0.006667	0.034667	0.011667	0.024667	0.027667	0.023667	0.019667	0.019667	0.016667
1.33333	0.1	0.085	0.087	0.029	0.028	0.025	0.025	0.026	0.024	0.008	0.035	0.013	0.025	0.028	0.023	0.019	0.019	0.018
1.41667	0.109	0.092	0.093	0.03	0.029	0.026	0.026	0.028	0.026	0.01	0.036	0.013	0.025	0.029	0.024	0.02	0.021	0.019
1.5	0.118667	0.099667	0.099667	0.029667	0.028667	0.027667	0.025667	0.027667	0.025667	0.010667	0.035667	0.013667	0.024667	0.027667	0.023667	0.021667	0.020667	0.019667
1.58333	0.119667	0.105667	0.106667	0.029667	0.028667	0.025667	0.025667	0.026667	0.025667	0.010667	0.036667	0.013667	0.024667	0.028667	0.023667	0.020667	0.019667	0.018667
1.66667	0.124	0.116	0.116	0.029	0.028	0.026	0.026	0.027	0.025	0.012	0.037	0.015	0.024	0.027	0.023	0.02	0.02	0.019
1.75	0.136333	0.130333	0.128333	0.030333	0.028333	0.027333	0.026333	0.026333	0.024333	0.011333	0.036333	0.014333	0.023333	0.027333	0.022333	0.020333	0.020333	0.018333
1.83333	0.156	0.147	0.141	0.029	0.028	0.026	0.027	0.028	0.025	0.013	0.038	0.016	0.025	0.028	0.023	0.021	0.02	0.019
1.91667	0.174333	0.167333	0.161333	0.028333	0.027333	0.025333	0.026333	0.026333	0.024333	0.012333	0.037333	0.015333	0.023333	0.027333	0.023333	0.019333	0.020333	0.019333
2	0.197	0.19	0.178	0.029	0.028	0.026	0.026	0.026	0.024	0.012	0.038	0.016	0.024	0.028	0.023	0.02	0.02	0.019
2.08333	0.219	0.212	0.201	0.029	0.028	0.025	0.026	0.027	0.024	0.013	0.038	0.016	0.025	0.028	0.023	0.02	0.02	0.019
2.16667	0.241333	0.235333	0.221333	0.028333	0.027333	0.025333	0.025333	0.026333	0.024333	0.013333	0.039333	0.016333	0.024333	0.027333	0.022333	0.019333	0.019333	0.019333
2.25	0.265	0.261	0.241	0.029	0.028	0.026	0.026	0.026	0.025	0.013	0.038	0.017	0.025	0.028	0.023	0.02	0.02	0.019
2.33333	0.288333	0.282333	0.264333	0.028333	0.027333	0.025333	0.025333	0.026333	0.024333	0.013333	0.038333	0.016333	0.024333	0.027333	0.023333	0.018333	0.018333	0.018333
2.41667	0.307333	0.300333	0.282333	0.029333	0.027333	0.025333	0.025333	0.026333	0.024333	0.013333	0.039333	0.017333	0.025333	0.027333	0.023333	0.019333	0.019333	0.018333
2.5	0.327	0.324	0.299	0.029	0.029	0.026	0.027	0.026	0.024	0.014	0.039	0.017	0.026	0.028	0.024	0.02	0.02	0.019
2.58333	0.342667	0.339667	0.319667	0.028667	0.028667	0.025667	0.025667	0.026667	0.024667	0.016667	0.038667	0.016667	0.024667	0.029667	0.024667	0.019667	0.019667	0.018667
2.66667	0.354	0.364	0.328	0.029	0.028	0.026	0.026	0.026	0.024	0.017	0.039	0.016	0.026	0.029	0.024	0.019	0.019	0.018
2.75	0.369	0.373	0.343	0.029	0.028	0.026	0.026	0.026	0.025	0.018	0.04	0.017	0.026	0.03	0.025	0.02	0.019	0.018
2.83333	0.378667	0.382667	0.351667	0.028667	0.027667	0.025667	0.025667	0.026667	0.024667	0.017667	0.039667	0.017667	0.026667	0.030667	0.025667	0.018667	0.019667	0.017667
2.91667	0.390667	0.394667	0.369667	0.029667	0.028667	0.026667	0.026667	0.026667	0.024667	0.017667	0.039667	0.017667	0.027667	0.030667	0.026667	0.019667	0.019667	0.017667
3	0.396333	0.400333	0.375333	0.028333	0.027333	0.025333	0.025333	0.026333	0.024333	0.016333	0.039333	0.016333	0.027333	0.032333	0.026333	0.018333	0.018333	0.016333
3.08333	0.405333	0.410333	0.387333	0.029333	0.028333	0.025333	0.025333	0.026333	0.024333	0.017333	0.038333	0.016333	0.029333	0.033333	0.027333	0.018333	0.018333	0.017333
3.16667	0.411	0.415	0.394	0.03	0.029	0.026	0.026	0.026	0.025	0.016	0.039	0.016	0.03	0.033	0.028	0.019	0.019	0.017
3.25	0.418333	0.424333	0.404333	0.030333	0.029333	0.027333	0.026333	0.026333	0.024333	0.013333	0.039333	0.019333	0.032333	0.035333	0.030333	0.019333	0.019333	0.017333
3.33333	0.411	0.431	0.406	0.031	0.03	0.027	0.027	0.027	0.024	0.013	0.039	0.016	0.032	0.037	0.031	0.019	0.019	0.017
3.41667	0.417333	0.433333	0.411333	0.031333	0.030333	0.027333	0.027333	0.026333	0.024333	0.012333	0.039333	0.015333	0.033333	0.038333	0.032333	0.019333	0.018333	0.018333
3.5	0.421	0.435	0.416	0.033	0.031	0.029	0.028	0.028	0.025	0.013	0.039	0.017	0.036	0.041	0.034	0.02	0.02	0.018
3.58333	0.424	0.437	0.419	0.031	0.031	0.029	0.027	0.027	0.025	0.013	0.038	0.016	0.037	0.04	0.035	0.02	0.019	0.017
3.66667	0.423	0.439	0.42	0.032	0.031	0.028	0.029	0.028	0.025	0.013	0.038	0.016	0.038	0.042	0.037	0.02	0.02	0.017
3.75	0.423667	0.440667	0.419667	0.032667	0.031667	0.028667	0.027667	0.027667	0.025667	0.013667	0.038667	0.015667	0.039667	0.044667	0.038667	0.019667	0.019667	0.017667
3.83333	0.428667	0.442667	0.424667	0.033667	0.032667	0.029667	0.028667	0.027667	0.025667	0.012667	0.038667	0.015667	0.041667	0.047667	0.040667	0.020667	0.019667	0.017667
3.91667	0.424333	0.444333	0.422333	0.034333	0.032333	0.030333	0.029333	0.028333	0.026333	0.012333	0.038333	0.016333	0.043333	0.048333	0.042333	0.021333	0.020333	0.017333
4	0.426667	0.443667	0.426667	0.034667	0.032667	0.029667	0.028667	0.028667	0.026667	0.012667	0.037667	0.015667	0.044667	0.050667	0.043667	0.020667	0.019667	0.016667
4.08333	0.432	0.446	0.426	0.035	0.034	0.032	0.029	0.029	0.027	0.013	0.038	0.016	0.047	0.053	0.046	0.021	0.02	0.018
4.16667	0.432333	0.452333	0.428333	0.041333	0.034333	0.031333	0.029333	0.029333	0.026333	0.012333	0.036333	0.015333	0.048333	0.054333	0.047333	0.020333	0.020333	0.017333
4.25	0.438333	0.445333	0.427333	0.037333	0.036333	0.033333	0.030333	0.030333	0.028333	0.013333	0.038333	0.016333	0.051333	0.054333	0.049333	0.021333	0.021333	0.017333
4.33333	0.436	0.451	0.42	0.037	0.037	0.033	0.031	0.03	0.028	0.013	0.038	0.016	0.053	0.057	0.051	0.022	0.021	0.018
4.41667	0.439	0.449	0.432	0.038	0.038	0.034	0.031	0.031	0.028	0.013	0.039	0.015	0.055	0.059	0.053	0.022	0.021	0.018
4.5	0.436	0.445	0.426	0.04	0.039	0.036	0.032	0.031	0.029	0.013	0.038	0.016	0.057	0.06	0.055	0.023	0.021	0.018
4.58333	0.438	0.454	0.432	0.041	0.04	0.037	0.033	0.032	0.029	0.013	0.039	0.016	0.059	0.063	0.057	0.024	0.022	0.019
4.66667	0.434667	0.451667	0.427667	0.041667	0.041667	0.037667	0.033667	0.032667	0.029667	0.012667	0.038667	0.016667	0.061667	0.063667	0.058667	0.023667	0.022667	0.018667
4.75	0.435667	0.451667	0.428667	0.043667	0.042667	0.038667	0.033667	0.032667	0.030667	0.013667	0.039667	0.015667	0.062667	0.065667	0.060667	0.024667	0.022667	0.019667
4.83333	0.443333	0.447333	0.429333	0.044333	0.043333	0.040333	0.034333	0.034333	0.031333	0.013333	0.038333	0.016333	0.065333	0.068333	0.063333	0.025333	0.023333	0.019333
4.91667	0.442667	0.455667	0.435667	0.046667	0.045667	0.041667	0.035667	0.035667	0.032667	0.013667	0.039667	0.015667	0.067667	0.070667	0.064667	0.026667	0.023667	0.019667
5	0.448333	0.448333	0.426333	0.047333	0.046333	0.042333	0.036333	0.035333	0.033333	0.013333	0.038333	0.016333	0.069333	0.072333	0.067333	0.026333	0.024333	0.020333
5.08333	0.445333	0.444333	0.428333	0.049333	0.048333	0.044333	0.037333	0.037333	0.034333	0.013333	0.039333	0.016333	0.071333	0.075333	0.068333	0.028333	0.025333	0.020333
5.16667	0.447333	0.452333	0.431333	0.050333	0.049333	0.045333	0.038333	0.037333	0.035333	0.013333	0.038333	0.016333	0.073333	0.076333	0.071333	0.028333	0.025333	0.020333
5.25	0.444	0.45	0.435	0.052	0.051	0.047	0.039	0.038	0.036	0.014	0.039	0.016	0.075	0.08	0.073	0.03	0.026	0.021
5.33333	0.443	0.451	0.441	0.054	0.053	0.048	0.04	0.039	0.037	0.014	0.039	0.016	0.077	0.081	0.074	0.031	0.027	0.021
5.41667	0.448	0.455	0.438	0.055	0.055	0.05	0.042	0.041	0.038	0.014	0.04	0.017	0.079	0.083	0.078	0.032	0.028	0.022
5.5	0.445667	0.454667	0.437667	0.056667	0.055667	0.050667	0.042667	0.041667	0.039667	0.013667	0.039667	0.016667	0.080667	0.083667	0.077667	0.032667	0.028667	0.022667
5.58333	0.444667	0.454667	0.437667	0.057667	0.056667	0.052667	0.043667	0.042667	0.039667	0.013667	0.039667	0.016667	0.082667	0.085667	0.079667	0.033667	0.028667	0.022667
5.66667	0.442333	0.456333	0.444333	0.059333	0.058333	0.053333	0.044333	0.043333	0.040333	0.014333	0.039333	0.016333	0.084333	0.087333	0.082333	0.035333	0.030333	0.023333
5.75	0.447667	0.458667	0.438667	0.061667	0.060667	0.055667	0.046667	0.044667	0.041667	0.013667	0.039667	0.016667	0.086667	0.089667	0.084667	0.036667	0.031667	0.024667
5.83333	0.447	0.461	0.441	0.063	0.062	0.057	0.047	0.046	0.043	0.015	0.04	0.017	0.089	0.092	0.086	0.038	0.032	0.025
5.91667	0.445	0.461	0.439	0.065	0.063	0.059	0.049	0.048	0.045	0.015	0.04	0.018	0.09	0.093	0.087	0.039	0.033	0.026
6	0.445667	0.457667	0.443667	0.066667	0.065667	0.060667	0.049667	0.048667	0.046667	0.014667	0.041667	0.017667	0.092667	0.094667	0.089667	0.040667	0.034667	0.026667
6.08333	0.448333	0.463333	0.439333	0.067333	0.066333	0.062333	0.051333	0.049333	0.047333	0.015333	0.040333	0.017333	0.094333	0.096333	0.091333	0.041333	0.035333	0.026333
6.16667	0.449333	0.464333	0.443333	0.068333	0.068333	0.063333	0.052333	0.051333	0.048333	0.015333	0.040333	0.017333	0.096333	0.099333	0.092333	0.043333	0.036333	0.027333
6.25	0.446333	0.463333	0.442333	0.071333	0.069333	0.064333	0.053333	0.052333	0.049333	0.015333	0.040333	0.017333	0.098333	0.101333	0.094333	0.044333	0.037333	0.028333
6.33333	0.451333	0.461333	0.446333	0.072333	0.070333	0.066333	0.054333	0.053333	0.049333	0.015333	0.041333	0.017333	0.100333	0.102333	0.096333	0.045333	0.038333	0.029333
6.41667	0.451	0.46	0.446	0.074	0.073	0.067	0.056	0.055	0.051	0.015	0.04	0.018	0.102	0.104	0.098	0.046	0.04	0.03
6.5	0.448667	0.460667	0.446667	0.074667	0.073667	0.068667	0.056667	0.055667	0.052667	0.015667	0.040667	0.017667	0.102667	0.104667	0.098667	0.047667	0.040667	0.030667
6.58333	0.446	0.467	0.447	0.077	0.075	0.07	0.058	0.057	0.054	0.015	0.04	0.018	0.105	0.108	0.101	0.049	0.042	0.031
6.66667	0.448333	0.468333	0.450333	0.078333	0.077333	0.071333	0.059333	0.059333	0.055333	0.016333	0.041333	0.018333	0.107333	0.110333	0.103333	0.050333	0.043333	0.033333
6.75	0.45	0.468	0.449	0.08	0.078	0.073	0.061	0.06	0.057	0.016	0.041	0.018	0.109	0.112	0.104	0.052	0.044	0.033
6.83333	0.448667	0.466667	0.447667	0.081667	0.079667	0.073667	0.062667	0.061667	0.057667	0.015667	0.040667	0.017667	0.109667	0.113667	0.105667	0.052667	0.044667	0.033667
6.91667	0.452	0.465	0.45	0.083	0.081	0.076	0.064	0.063	0.059	0.017	0.042	0.019	0.112	0.115	0.108	0.054	0.047	0.035
7	0.452	0.466	0.452	0.085	0.083	0.078	0.066	0.064	0.06	0.017	0.042	0.019	0.114	0.118	0.11	0.056	0.048	0.037
7.08333	0.449333	0.466333	0.450333	0.086333	0.084333	0.078333	0.066333	0.065333	0.061333	0.017333	0.042333	0.018333	0.115333	0.119333	0.111333	0.056333	0.048333	0.036333
7.16667	0.449667	0.466667	0.449667	0.087667	0.085667	0.079667	0.067667	0.066667	0.062667	0.016667	0.041667	0.018667	0.116667	0.120667	0.112667	0.057667	0.049667	0.037667
7.25	0.451667	0.467667	0.451667	0.088667	0.086667	0.081667	0.069667	0.068667	0.063667	0.016667	0.041667	0.018667	0.118667	0.123667	0.113667	0.059667	0.050667	0.038667
7.33333	0.447333	0.466333	0.451333	0.089333	0.088333	0.082333	0.070333	0.069333	0.064333	0.017333	0.042333	0.019333	0.120333	0.124333	0.116333	0.060333	0.051333	0.039333
7.41667	0.45	0.468	0.454	0.091	0.09	0.083	0.071	0.07	0.066	0.017	0.042	0.019	0.122	0.125	0.117	0.061	0.052	0.041
7.5	0.448333	0.468333	0.453333	0.092333	0.091333	0.085333	0.072333	0.071333	0.067333	0.017333	0.042333	0.018333	0.124333	0.127333	0.118333	0.062333	0.053333	0.041333
7.58333	0.450667	0.471667	0.455667	0.093667	0.092667	0.086667	0.074667	0.073667	0.068667	0.017667	0.042667	0.019667	0.125667	0.129667	0.120667	0.063667	0.054667	0.042667
7.66667	0.448	0.469	0.457	0.095	0.094	0.087	0.075	0.074	0.069	0.018	0.042	0.019	0.127	0.13	0.122	0.065	0.056	0.043
7.75	0.448667	0.469667	0.454667	0.096667	0.095667	0.089667	0.076667	0.075667	0.070667	0.017667	0.043667	0.019667	0.128667	0.133667	0.123667	0.065667	0.057667	0.044667
7.83333	0.450333	0.470333	0.454333	0.098333	0.096333	0.090333	0.078333	0.076333	0.071333	0.018333	0.043333	0.019333	0.130333	0.134333	0.125333	0.067333	0.058333	0.045333
7.91667	0.448333	0.474333	0.456333	0.100333	0.098333	0.091333	0.079333	0.078333	0.073333	0.018333	0.043333	0.020333	0.132333	0.136333	0.127333	0.068333	0.059333	0.046333
8	0.448333	0.473333	0.456333	0.101333	0.099333	0.093333	0.080333	0.079333	0.074333	0.018333	0.043333	0.020333	0.134333	0.138333	0.129333	0.069333	0.061333	0.047333
8.08333	0.446333	0.474333	0.456333	0.102333	0.100333	0.094333	0.081333	0.080333	0.075333	0.019333	0.044333	0.020333	0.136333	0.139333	0.131333	0.071333	0.062333	0.048333
8.16667	0.447	0.474	0.457	0.103	0.102	0.095	0.083	0.081	0.076	0.019	0.044	0.02	0.138	0.142	0.131	0.072	0.062	0.049
8.25	0.446333	0.474333	0.457333	0.105333	0.103333	0.097333	0.084333	0.083333	0.077333	0.019333	0.045333	0.020333	0.140333	0.144333	0.133333	0.073333	0.064333	0.050333
8.33333	0.445	0.475	0.457	0.106	0.104	0.098	0.085	0.084	0.079	0.019	0.045	0.021	0.142	0.145	0.136	0.074	0.064	0.051
8.41667	0.444333	0.474333	0.457333	0.108333	0.105333	0.099333	0.086333	0.085333	0.080333	0.020333	0.045333	0.021333	0.143333	0.147333	0.138333	0.075333	0.066333	0.052333
8.5	0.444	0.475	0.455	0.108	0.107	0.1	0.088	0.086	0.081	0.02	0.045	0.021	0.146	0.149	0.139	0.077	0.067	0.053
8.58333	0.442	0.474	0.46	0.11	0.108	0.101	0.089	0.087	0.082	0.02	0.045	0.021	0.148	0.152	0.142	0.078	0.068	0.054
8.66667	0.441667	0.475667	0.459667	0.111667	0.109667	0.102667	0.090667	0.088667	0.083667	0.021667	0.045667	0.021667	0.148667	0.154667	0.142667	0.079667	0.068667	0.055667
8.75	0.440667	0.476667	0.459667	0.112667	0.110667	0.103667	0.091667	0.090667	0.084667	0.020667	0.046667	0.021667	0.151667	0.155667	0.144667	0.079667	0.070667	0.056667
8.83333	0.441	0.475	0.459	0.113	0.111	0.105	0.092	0.091	0.085	0.021	0.045	0.021	0.154	0.157	0.146	0.081	0.071	0.057
8.91667	0.442	0.477	0.459	0.115	0.112	0.106	0.093	0.093	0.086	0.022	0.046	0.023	0.154	0.158	0.149	0.082	0.072	0.058
9	0.442	0.477	0.462	0.116	0.114	0.107	0.095	0.093	0.087	0.022	0.047	0.022	0.158	0.161	0.149	0.083	0.074	0.058
9.08333	0.442333	0.479333	0.462333	0.117333	0.115333	0.108333	0.096333	0.094333	0.089333	0.021333	0.046333	0.022333	0.159333	0.162333	0.150333	0.084333	0.074333	0.059333
9.16667	0.443333	0.476333	0.461333	0.118333	0.116333	0.109333	0.097333	0.095333	0.090333	0.022333	0.047333	0.023333	0.160333	0.165333	0.152333	0.086333	0.075333	0.061333
9.25	0.443	0.478	0.465	0.12	0.117	0.11	0.099	0.097	0.091	0.022	0.047	0.023	0.164	0.166	0.154	0.087	0.076	0.061
9.33333	0.441667	0.476667	0.461667	0.120667	0.117667	0.111667	0.099667	0.097667	0.091667	0.022667	0.047667	0.022667	0.164667	0.168667	0.155667	0.087667	0.077667	0.061667
9.41667	0.442	0.478	0.463	0.122	0.12	0.112	0.101	0.099	0.093	0.023	0.048	0.023	0.166	0.169	0.158	0.089	0.078	0.063
9.5	0.441333	0.479333	0.461333	0.123333	0.121333	0.113333	0.102333	0.100333	0.094333	0.023333	0.048333	0.023333	0.169333	0.170333	0.160333	0.090333	0.079333	0.064333
9.58333	0.442333	0.477333	0.461333	0.123333	0.121333	0.114333	0.102333	0.100333	0.094333	0.023333	0.047333	0.023333	0.169333	0.172333	0.160333	0.090333	0.080333	0.064333
9.66667	0.440667	0.477667	0.461667	0.124667	0.122667	0.114667	0.103667	0.101667	0.095667	0.023667	0.047667	0.023667	0.171667	0.174667	0.161667	0.091667	0.081667	0.065667
9.75	0.442333	0.477333	0.463333	0.125333	0.124333	0.116333	0.105333	0.103333	0.097333	0.024333	0.048333	0.024333	0.175333	0.176333	0.164333	0.092333	0.082333	0.067333
9.83333	0.444	0.478	0.462	0.127	0.124	0.118	0.106	0.104	0.098	0.024	0.049	0.025	0.176	0.178	0.166	0.094	0.083	0.067
9.91667	0.443	0.479	0.463	0.128	0.126	0.118	0.107	0.105	0.099	0.024	0.049	0.025	0.178	0.179	0.167	0.095	0.085	0.068
10	0.444333	0.480333	0.463333	0.129333	0.127333	0.119333	0.108333	0.106333	0.100333	0.025333	0.049333	0.025333	0.179333	0.183333	0.169333	0.096333	0.086333	0.069333
10.0833	0.443	0.479	0.463	0.13	0.128	0.12	0.109	0.107	0.101	0.025	0.05	0.025	0.182	0.184	0.171	0.097	0.086	0.07
10.1667	0.442667	0.479667	0.464667	0.130667	0.128667	0.121667	0.109667	0.107667	0.101667	0.024667	0.050667	0.025667	0.181667	0.185667	0.172667	0.097667	0.086667	0.070667
10.25	0.442667	0.479667	0.464667	0.132667	0.129667	0.122667	0.111667	0.109667	0.102667	0.025667	0.049667	0.025667	0.184667	0.185667	0.171667	0.098667	0.087667	0.071667
10.3333	0.441667	0.479667	0.465667	0.133667	0.130667	0.122667	0.111667	0.109667	0.103667	0.025667	0.050667	0.025667	0.183667	0.187667	0.173667	0.099667	0.088667	0.072667
10.4167	0.442667	0.478667	0.464667	0.134667	0.130667	0.123667	0.112667	0.110667	0.103667	0.025667	0.050667	0.025667	0.187667	0.187667	0.176667	0.100667	0.089667	0.072667
10.5	0.443	0.479	0.465	0.135	0.133	0.125	0.114	0.112	0.106	0.027	0.051	0.026	0.188	0.19	0.177	0.102	0.091	0.074
10.5833	0.443667	0.479667	0.464667	0.136667	0.133667	0.125667	0.115667	0.112667	0.106667	0.026667	0.050667	0.026667	0.189667	0.191667	0.180667	0.102667	0.091667	0.074667
10.6667	0.444	0.48	0.465	0.138	0.134	0.127	0.117	0.114	0.108	0.027	0.052	0.027	0.193	0.194	0.181	0.104	0.093	0.076
10.75	0.444	0.479	0.465	0.138	0.136	0.127	0.117	0.115	0.108	0.028	0.052	0.027	0.192	0.193	0.182	0.104	0.093	0.077
10.8333	0.443667	0.480667	0.464667	0.138667	0.135667	0.128667	0.117667	0.115667	0.108667	0.027667	0.051667	0.027667	0.196667	0.197667	0.182667	0.104667	0.094667	0.077667
10.9167	0.445667	0.480667	0.465667	0.139667	0.136667	0.128667	0.118667	0.116667	0.109667	0.027667	0.052667	0.026667	0.195667	0.197667	0.183667	0.105667	0.095667	0.077667
11	0.444	0.479	0.465	0.141	0.138	0.13	0.12	0.118	0.11	0.028	0.053	0.028	0.199	0.198	0.184	0.107	0.097	0.078
11.0833	0.444333	0.479333	0.464333	0.141333	0.138333	0.130333	0.120333	0.118333	0.110333	0.028333	0.053333	0.027333	0.199333	0.200333	0.185333	0.107333	0.097333	0.078333
11.1667	0.443	0.481	0.465	0.143	0.14	0.132	0.122	0.12	0.112	0.029	0.054	0.028	0.2	0.202	0.187	0.109	0.098	0.08
11.25	0.444667	0.479667	0.465667	0.143667	0.140667	0.132667	0.122667	0.120667	0.112667	0.028667	0.053667	0.028667	0.201667	0.204667	0.187667	0.109667	0.098667	0.080667
11.3333	0.444333	0.480333	0.465333	0.144333	0.141333	0.133333	0.123333	0.121333	0.113333	0.029333	0.053333	0.028333	0.201333	0.206333	0.187333	0.110333	0.099333	0.081333
11.4167	0.444667	0.480667	0.465667	0.145667	0.141667	0.133667	0.124667	0.122667	0.114667	0.029667	0.054667	0.029667	0.203667	0.207667	0.189667	0.111667	0.100667	0.082667
11.5	0.445333	0.480333	0.466333	0.146333	0.142333	0.135333	0.125333	0.123333	0.115333	0.030333	0.054333	0.029333	0.207333	0.206333	0.191333	0.112333	0.101333	0.082333
11.5833	0.445667	0.480667	0.465667	0.147667	0.143667	0.134667	0.125667	0.123667	0.116667	0.030667	0.054667	0.029667	0.205667	0.208667	0.192667	0.112667	0.101667	0.083667
11.6667	0.444667	0.480667	0.466667	0.147667	0.144667	0.135667	0.127667	0.124667	0.116667	0.030667	0.055667	0.029667	0.207667	0.210667	0.191667	0.113667	0.103667	0.084667
11.75	0.445333	0.480333	0.466333	0.148333	0.145333	0.137333	0.128333	0.125333	0.118333	0.031333	0.056333	0.030333	0.211333	0.211333	0.193333	0.114333	0.103333	0.085333
11.8333	0.445667	0.481667	0.466667	0.148667	0.146667	0.137667	0.128667	0.126667	0.118667	0.031667	0.056667	0.030667	0.211667	0.214667	0.195667	0.115667	0.104667	0.085667
11.9167	0.445667	0.480667	0.466667	0.150667	0.147667	0.137667	0.129667	0.127667	0.119667	0.032667	0.056667	0.030667	0.212667	0.213667	0.196667	0.116667	0.105667	0.087667
12	0.446667	0.480667	0.467667	0.150667	0.147667	0.138667	0.130667	0.127667	0.120667	0.032667	0.056667	0.031667	0.211667	0.217667	0.197667	0.117667	0.106667	0.087667
12.0833	0.446667	0.480667	0.467667	0.152667	0.148667	0.140667	0.131667	0.128667	0.121667	0.032667	0.057667	0.031667	0.212667	0.215667	0.197667	0.118667	0.106667	0.088667
12.1667	0.446667	0.481667	0.467667	0.152667	0.149667	0.140667	0.132667	0.129667	0.121667	0.033667	0.057667	0.031667	0.217667	0.215667	0.198667	0.118667	0.107667	0.089667
12.25	0.446667	0.481667	0.467667	0.154667	0.149667	0.140667	0.133667	0.130667	0.122667	0.033667	0.057667	0.032667	0.215667	0.217667	0.199667	0.119667	0.108667	0.089667
12.3333	0.446667	0.480667	0.467667	0.154667	0.150667	0.142667	0.133667	0.131667	0.123667	0.033667	0.058667	0.032667	0.214667	0.217667	0.198667	0.120667	0.109667	0.090667
12.4167	0.446333	0.480333	0.467333	0.154333	0.151333	0.142333	0.134333	0.132333	0.124333	0.034333	0.058333	0.032333	0.219333	0.217333	0.199333	0.121333	0.110333	0.091333
12.5	0.446667	0.480667	0.467667	0.155667	0.151667	0.143667	0.135667	0.132667	0.124667	0.034667	0.058667	0.032667	0.218667	0.221667	0.199667	0.122667	0.111667	0.091667
12.5833	0.446667	0.481667	0.468667	0.156667	0.153667	0.143667	0.136667	0.133667	0.126667	0.034667	0.059667	0.033667	0.219667	0.222667	0.201667	0.123667	0.111667	0.092667
12.6667	0.447333	0.481333	0.468333	0.158333	0.154333	0.145333	0.137333	0.134333	0.126333	0.035333	0.059333	0.033333	0.218333	0.222333	0.201333	0.124333	0.112333	0.093333
12.75	0.446333	0.482333	0.466333	0.158333	0.153333	0.144333	0.137333	0.135333	0.126333	0.035333	0.059333	0.033333	0.222333	0.223333	0.201333	0.125333	0.114333	0.094333
12.8333	0.447333	0.481333	0.468333	0.159333	0.155333	0.145333	0.138333	0.135333	0.127333	0.036333	0.060333	0.034333	0.221333	0.223333	0.201333	0.126333	0.114333	0.094333
12.9167	0.446667	0.482667	0.467667	0.160667	0.155667	0.146667	0.139667	0.137667	0.127667	0.036667	0.060667	0.034667	0.220667	0.224667	0.202667	0.127667	0.114667	0.095667
13	0.447	0.482	0.469	0.161	0.157	0.148	0.14	0.138	0.129	0.038	0.061	0.035	0.224	0.226	0.205	0.128	0.117	0.096
13.0833	0.448333	0.483333	0.468333	0.162333	0.158333	0.148333	0.142333	0.139333	0.130333	0.038333	0.061333	0.036333	0.226333	0.228333	0.207333	0.128333	0.117333	0.097333
13.1667	0.448	0.482	0.469	0.162	0.158	0.148	0.142	0.139	0.13	0.038	0.062	0.036	0.225	0.227	0.206	0.13	0.118	0.098
13.25	0.447667	0.482667	0.468667	0.162667	0.158667	0.148667	0.142667	0.139667	0.131667	0.038667	0.061667	0.035667	0.226667	0.226667	0.205667	0.129667	0.118667	0.097667
13.3333	0.447333	0.483333	0.467333	0.162333	0.159333	0.149333	0.143333	0.140333	0.131333	0.038333	0.062333	0.036333	0.227333	0.228333	0.206333	0.129333	0.119333	0.098333
13.4167	0.447	0.483	0.469	0.165	0.16	0.15	0.145	0.142	0.132	0.039	0.063	0.037	0.226	0.229	0.206	0.132	0.12	0.099
13.5	0.446667	0.482667	0.468667	0.164667	0.160667	0.150667	0.144667	0.141667	0.132667	0.039667	0.062667	0.036667	0.227667	0.228667	0.205667	0.132667	0.120667	0.100667
13.5833	0.448	0.484	0.468	0.166	0.161	0.151	0.146	0.142	0.133	0.04	0.064	0.037	0.229	0.228	0.207	0.133	0.121	0.101
13.6667	0.448	0.484	0.468	0.166	0.162	0.152	0.146	0.144	0.134	0.04	0.064	0.038	0.229	0.228	0.206	0.133	0.122	0.101
13.75	0.447667	0.482667	0.468667	0.166667	0.162667	0.151667	0.146667	0.144667	0.134667	0.040667	0.063667	0.037667	0.229667	0.231667	0.206667	0.135667	0.122667	0.101667
13.8333	0.447667	0.483667	0.468667	0.166667	0.162667	0.152667	0.147667	0.144667	0.134667	0.040667	0.063667	0.038667	0.229667	0.229667	0.206667	0.135667	0.123667	0.102667
13.9167	0.448	0.483	0.469	0.168	0.164	0.154	0.149	0.146	0.136	0.041	0.065	0.039	0.229	0.231	0.208	0.136	0.124	0.103
14	0.448	0.483	0.469	0.169	0.164	0.154	0.149	0.146	0.137	0.042	0.065	0.039	0.228	0.232	0.208	0.137	0.125	0.104
14.0833	0.448	0.484	0.469	0.169	0.165	0.154	0.15	0.147	0.138	0.042	0.066	0.039	0.231	0.232	0.207	0.138	0.126	0.104
14.1667	0.448	0.483	0.469	0.17	0.166	0.155	0.15	0.147	0.138	0.043	0.066	0.04	0.231	0.23	0.207	0.138	0.126	0.104
14.25	0.448333	0.483333	0.470333	0.170333	0.166333	0.156333	0.151333	0.148333	0.139333	0.043333	0.067333	0.040333	0.233333	0.233333	0.210333	0.139333	0.127333	0.106333
14.3333	0.449	0.483	0.469	0.171	0.167	0.155	0.152	0.149	0.139	0.044	0.066	0.04	0.231	0.231	0.209	0.14	0.128	0.106
14.4167	0.448667	0.483667	0.468667	0.170667	0.166667	0.155667	0.152667	0.149667	0.139667	0.043667	0.067667	0.040667	0.231667	0.232667	0.208667	0.141667	0.128667	0.106667
14.5	0.448	0.483	0.469	0.172	0.168	0.157	0.153	0.151	0.14	0.045	0.068	0.041	0.233	0.231	0.21	0.142	0.13	0.107
14.5833	0.449	0.483	0.47	0.173	0.168	0.157	0.154	0.151	0.14	0.045	0.068	0.041	0.232	0.232	0.21	0.143	0.13	0.108
14.6667	0.448333	0.484333	0.469333	0.174333	0.168333	0.158333	0.155333	0.151333	0.142333	0.045333	0.069333	0.042333	0.233333	0.234333	0.208333	0.143333	0.131333	0.108333
14.75	0.449	0.484	0.47	0.174	0.168	0.159	0.155	0.153	0.142	0.045	0.069	0.042	0.233	0.231	0.209	0.144	0.131	0.109
14.8333	0.449	0.484	0.469	0.174	0.17	0.159	0.156	0.153	0.142	0.046	0.069	0.043	0.234	0.232	0.209	0.144	0.132	0.109
14.9167	0.449333	0.483333	0.469333	0.174333	0.170333	0.159333	0.156333	0.153333	0.143333	0.046333	0.069333	0.042333	0.231333	0.233333	0.206333	0.144333	0.131333	0.109333
15	0.449333	0.484333	0.469333	0.176333	0.170333	0.159333	0.158333	0.154333	0.143333	0.046333	0.070333	0.043333	0.233333	0.234333	0.210333	0.146333	0.133333	0.110333
15.0833	0.45	0.484	0.47	0.175	0.172	0.16	0.158	0.156	0.144	0.047	0.07	0.043	0.234	0.235	0.208	0.146	0.134	0.111
15.1667	0.450333	0.485333	0.470333	0.176333	0.172333	0.161333	0.159333	0.156333	0.145333	0.048333	0.071333	0.044333	0.233333	0.234333	0.209333	0.147333	0.135333	0.111333
15.25	0.449333	0.484333	0.470333	0.176333	0.173333	0.161333	0.159333	0.156333	0.145333	0.048333	0.071333	0.044333	0.234333	0.234333	0.208333	0.148333	0.135333	0.111333
15.3333	0.448667	0.483667	0.469667	0.177667	0.172667	0.162667	0.159667	0.156667	0.145667	0.048667	0.071667	0.044667	0.233667	0.234667	0.209667	0.148667	0.136667	0.112667
15.4167	0.448667	0.483667	0.469667	0.177667	0.173667	0.161667	0.159667	0.157667	0.145667	0.048667	0.071667	0.044667	0.233667	0.233667	0.207667	0.148667	0.136667	0.112667
15.5	0.449333	0.483333	0.470333	0.178333	0.174333	0.161333	0.161333	0.157333	0.146333	0.049333	0.072333	0.045333	0.233333	0.234333	0.208333	0.149333	0.137333	0.113333
15.5833	0.45	0.485	0.471	0.18	0.174	0.164	0.162	0.159	0.148	0.05	0.073	0.046	0.233	0.235	0.208	0.151	0.139	0.114
15.6667	0.451	0.485	0.471	0.179	0.175	0.164	0.163	0.16	0.148	0.05	0.074	0.046	0.234	0.236	0.21	0.151	0.139	0.116
15.75	0.45	0.485	0.472	0.181	0.175	0.163	0.164	0.16	0.149	0.051	0.074	0.047	0.234	0.236	0.21	0.152	0.14	0.116
15.8333	0.450667	0.485667	0.471667	0.180667	0.176667	0.164667	0.164667	0.160667	0.149667	0.051667	0.074667	0.047667	0.233667	0.235667	0.210667	0.154667	0.140667	0.116667
15.9167	0.449	0.484	0.471	0.181	0.176	0.165	0.165	0.161	0.149	0.051	0.075	0.048	0.234	0.235	0.21	0.154	0.142	0.117
16	0.451	0.485	0.471	0.181	0.176	0.164	0.166	0.161	0.15	0.052	0.075	0.048	0.235	0.235	0.21	0.154	0.141	0.118
16.0833	0.45	0.485	0.472	0.181	0.177	0.166	0.167	0.162	0.151	0.052	0.075	0.048	0.235	0.234	0.21	0.155	0.143	0.117
16.1667	0.45	0.485	0.471	0.182	0.177	0.166	0.166	0.163	0.151	0.053	0.076	0.048	0.234	0.234	0.21	0.157	0.143	0.119
16.25	0.451	0.484	0.471	0.182	0.178	0.166	0.167	0.163	0.151	0.053	0.076	0.048	0.234	0.233	0.21	0.156	0.144	0.119
16.3333	0.45	0.485	0.472	0.183	0.178	0.166	0.168	0.164	0.152	0.054	0.077	0.049	0.237	0.236	0.211	0.157	0.144	0.119
16.4167	0.45	0.485	0.472	0.183	0.178	0.166	0.169	0.165	0.153	0.054	0.077	0.05	0.235	0.236	0.211	0.158	0.145	0.12
16.5	0.45	0.485	0.472	0.183	0.179	0.167	0.169	0.165	0.154	0.055	0.078	0.05	0.233	0.235	0.21	0.159	0.146	0.12
16.5833	0.45	0.486	0.472	0.183	0.179	0.166	0.169	0.167	0.154	0.055	0.077	0.05	0.234	0.237	0.209	0.16	0.146	0.121
