# Supplementary material for: Site-specific activation of the proton pump inhibitor rabeprazole by tetrathiolate zinc centres
Source: Nat Chem. 2025 Feb 20;17(4):507–17. doi: 10.1038/s41557-025-01745-8 (PMC11964933; doi:10.1038/s41557-025-01745-8)
Supplement: Supplementary file 12 — Numerical source data. [file 41557_2025_1745_MOESM12_ESM.xlsx]

## Sheet: Extented Data Fig. 2a
	Untreated	5 eq RAB 15 min
5000	0	0
5000.66	0	0
5001.31	0	0
5001.97	0	0
5002.62	0	0
5003.28	0	0
5003.94	0	0
5004.59	0	0
5005.25	0	0
5005.91	0	0
5006.56	0	0
5007.22	0	0
5007.88	0	0
5008.53	0	0
5009.19	0	0
5009.84	0	0
5010.5	0	0
5011.16	0	0
5011.81	0	0
5012.47	0	0
5013.12	0	0
5013.78	0	0
5014.44	0	0
5015.09	0	0
5015.75	0	0
5016.41	0	0
5017.06	0	0
5017.72	2	0
5018.38	5	0
5019.03	12	0
5019.69	21	0
5020.34	29	0
5021	34	1
5021.66	37	2
5022.31	38	3
5022.97	41	4
5023.62	49	5
5024.28	61	8
5024.94	76	10
5025.59	93	11
5026.25	108	11
5026.91	118	11
5027.56	122	10
5028.22	121	9
5028.88	119	7
5029.53	114	6
5030.19	103	4
5030.84	83	2
5031.5	57	1
5032.16	34	0
5032.81	18	0
5033.47	8	0
5034.12	4	0
5034.78	2	0
5035.44	1	0
5036.09	1	0
5036.75	1	0
5037.41	1	0
5038.06	0	0
5038.72	0	0
5039.38	0	0
5040.03	0	0
5040.69	0	0
5041.34	0	0
5042	0	0
5042.66	0	0
5043.31	0	0
5043.97	0	0
5044.62	0	0
5045.28	0	0
5045.94	0	0
5046.59	0	0
5047.25	0	0
5047.91	0	0
5048.56	0	0
5049.22	0	0
5049.88	0	0
5050.53	0	1
5051.19	0	5
5051.84	0	21
5052.5	0	73
5053.16	0	202
5053.81	0	433
5054.47	0	702
5055.12	0	877
5055.78	0	872
5056.44	0	728
5057.09	0	562
5057.75	0	461
5058.41	0	438
5059.06	0	458
5059.72	0	479
5060.38	0	483
5061.03	0	468
5061.69	0	424
5062.34	0	342
5063	0	235
5063.66	0	136
5064.31	0	70
5064.97	0	35
5065.62	0	18
5066.28	0	10
5066.94	0	6
5067.59	0	5
5068.25	0	6
5068.91	0	8
5069.56	0	8
5070.22	0	6
5070.88	0	4
5071.53	0	1
5072.19	0	0
5072.84	1	0
5073.5	2	0
5074.16	4	0
5074.81	5	0
5075.47	5	0
5076.12	4	0
5076.78	3	0
5077.44	2	0
5078.09	1	0
5078.75	1	0
5079.41	0	0
5080.06	0	0
5080.72	0	0
5081.38	0	0
5082.03	0	0
5082.69	0	0
5083.34	0	0
5084	0	0
5084.66	0	0
5085.31	0	0
5085.97	0	0
5086.62	0	0
5087.28	0	0
5087.94	0	1
5088.59	0	4
5089.25	0	9
5089.91	0	17
5090.56	0	27
5091.22	0	40
5091.88	0	63
5092.53	0	104
5093.19	0	168
5093.84	0	233
5094.5	0	260
5095.16	0	229
5095.81	0	159
5096.47	0	89
5097.12	0	41
5097.78	0	17
5098.44	0	7
5099.09	0	3
5099.75	0	2
5100.41	0	1
5101.06	0	1
5101.72	0	0
5102.38	0	0
5103.03	0	0
5103.69	0	0
5104.34	0	0
5105	0	0
5105.66	0	0
5106.31	0	0
5106.97	0	0
5107.62	0	0
5108.28	0	0
5108.94	0	0
5109.59	0	0
5110.25	0	0
5110.91	0	0
5111.56	0	0
5112.22	0	0
5112.88	0	0
5113.53	0	0
5114.19	0	0
5114.84	0	0
5115.5	0	0
5116.16	0	0
5116.81	1	0
5117.47	2	0
5118.12	3	0
5118.78	3	0
5119.44	3	0
5120.09	3	0
5120.75	3	0
5121.41	6	0
5122.06	18	0
5122.72	42	0
5123.38	71	0
5124.03	85	0
5124.69	77	0
5125.34	60	0
5126	49	0
5126.66	50	1
5127.31	55	2
5127.97	60	2
5128.62	62	2
5129.28	61	1
5129.94	63	1
5130.59	72	0
5131.25	94	0
5131.91	133	0
5132.56	192	0
5133.22	272	0
5133.88	372	0
5134.53	493	0
5135.19	638	0
5135.84	814	0
5136.5	1032	0
5137.16	1291	0
5137.81	1541	0
5138.47	1691	0
5139.12	1690	0
5139.78	1557	0
5140.44	1351	0
5141.09	1143	0
5141.75	979	0
5142.41	862	1
5143.06	766	1
5143.72	667	2
5144.38	556	3
5145.03	433	2
5145.69	313	1
5146.34	214	0
5147	142	0
5147.66	95	0
5148.31	68	0
5148.97	53	0
5149.62	42	0
5150.28	34	0
5150.94	27	0
5151.59	22	0
5152.25	18	0
5152.91	16	0
5153.56	16	0
5154.22	18	0
5154.88	22	0
5155.53	26	0
5156.19	28	0
5156.84	26	1
5157.5	21	4
5158.16	15	9
5158.81	10	16
5159.47	6	24
5160.12	4	31
5160.78	2	36
5161.44	1	36
5162.09	1	32
5162.75	0	25
5163.41	0	19
5164.06	0	13
5164.72	0	8
5165.38	0	4
5166.03	0	2
5166.69	0	0
5167.34	0	0
5168	0	0
5168.66	1	0
5169.31	1	0
5169.97	1	0
5170.62	0	0
5171.28	0	0
5171.94	0	0
5172.59	0	0
5173.25	0	0
5173.91	0	0
5174.56	0	0
5175.22	0	1
5175.88	0	1
5176.53	0	1
5177.19	0	1
5177.84	0	1
5178.5	0	0
5179.16	0	0
5179.81	0	0
5180.47	0	0
5181.12	0	0
5181.78	0	0
5182.44	0	0
5183.09	0	0
5183.75	0	0
5184.41	0	0
5185.06	0	0
5185.72	0	0
5186.38	0	0
5187.03	0	0
5187.69	0	0
5188.34	0	0
5189	0	0
5189.66	0	0
5190.31	0	0
5190.97	0	0
5191.62	0	0
5192.28	0	0
5192.94	0	0
5193.59	0	0
5194.25	0	0
5194.91	0	1
5195.56	0	1
5196.22	0	2
5196.88	0	2
5197.53	0	2
5198.19	0	1
5198.84	0	1
5199.5	0	0
5200.16	0	0
5200.81	1	0
5201.47	4	0
5202.12	7	0
5202.78	11	0
5203.44	12	0
5204.09	10	0
5204.75	6	0
5205.41	3	0
5206.06	1	0
5206.72	0	0
5207.38	0	0
5208.03	0	0
5208.69	0	0
5209.34	0	0
5210	0	2
5210.66	0	10
5211.31	0	29
5211.97	1	55
5212.62	2	71
5213.28	3	63
5213.94	4	39
5214.59	5	17
5215.25	5	6
5215.91	5	2
5216.56	4	1
5217.22	3	1
5217.88	1	2
5218.53	1	6
5219.19	0	15
5219.84	0	37
5220.5	0	76
5221.16	0	132
5221.81	0	195
5222.47	0	268
5223.12	0	366
5223.78	0	510
5224.44	0	750
5225.09	0	1188
5225.75	0	1933
5226.41	0	2903
5227.06	0	3670
5227.72	0	3772
5228.38	0	3275
5229.03	0	2665
5229.69	0	2261
5230.34	1	2044
5231	2	1833
5231.66	3	1477
5232.31	6	1010
5232.97	9	584
5233.62	12	291
5234.28	15	127
5234.94	15	50
5235.59	14	20
5236.25	12	8
5236.91	9	3
5237.56	5	1
5238.22	2	0
5238.88	1	0
5239.53	0	0
5240.19	0	0
5240.84	0	0
5241.5	0	0
5242.16	0	0
5242.81	0	0
5243.47	0	0
5244.12	0	0
5244.78	0	0
5245.44	0	0
5246.09	0	0
5246.75	0	0
5247.41	0	0
5248.06	0	0
5248.72	0	0
5249.38	0	0
5250.03	0	0
5250.69	0	0
5251.34	0	0
5252	0	0
5252.66	0	0
5253.31	0	0
5253.97	0	0
5254.62	0	0
5255.28	0	1
5255.94	0	1
5256.59	0	2
5257.25	0	2
5257.91	0	3
5258.56	0	3
5259.22	0	3
5259.88	0	3
5260.53	0	2
5261.19	0	1
5261.84	0	1
5262.5	0	1
5263.16	0	2
5263.81	0	3
5264.47	0	5
5265.12	0	5
5265.78	0	4
5266.44	0	2
5267.09	0	1
5267.75	0	1
5268.41	0	1
5269.06	0	1
5269.72	0	1
5270.38	0	1
5271.03	0	1
5271.69	0	0
5272.34	0	0
5273	0	0
5273.66	0	0
5274.31	0	0
5274.97	0	0
5275.62	0	0
5276.28	0	0
5276.94	0	0
5277.59	0	0
5278.25	0	0
5278.91	0	1
5279.56	0	2
5280.22	0	3
5280.88	0	4
5281.53	0	4
5282.19	0	2
5282.84	0	1
5283.5	0	0
5284.16	0	0
5284.81	0	0
5285.47	0	0
5286.12	0	0
5286.78	0	0
5287.44	0	0
5288.09	0	0
5288.75	0	0
5289.41	0	0
5290.06	0	0
5290.72	0	0
5291.38	0	1
5292.03	0	10
5292.69	0	60
5293.34	0	267
5294	0	846
5294.66	0	2001
5295.31	0	3672
5295.97	0	5374
5296.62	0	6540
5297.28	0	7163
5297.94	0	7798
5298.59	0	8840
5299.25	0	9941
5299.91	0	10100
5300.56	0	8617
5301.22	0	6004
5301.88	0	3515
5302.53	0	1995
5303.19	0	1603
5303.84	0	2127
5304.5	0	3142
5305.16	0	3950
5305.81	0	3915
5306.47	0	3127
5307.12	0	2275
5307.78	0	1823
5308.44	0	1730
5309.09	0	1754
5309.75	0	1709
5310.41	0	1551
5311.06	0	1334
5311.72	0	1118
5312.38	0	922
5313.03	0	752
5313.69	0	617
5314.34	0	529
5315	0	488
5315.66	0	476
5316.31	0	461
5316.97	0	401
5317.62	0	285
5318.28	0	156
5318.94	0	64
5319.59	0	20
5320.25	0	5
5320.91	0	2
5321.56	1	1
5322.22	2	0
5322.88	5	0
5323.53	8	0
5324.19	11	0
5324.84	14	0
5325.5	16	0
5326.16	20	0
5326.81	28	0
5327.47	34	0
5328.12	35	0
5328.78	29	0
5329.44	22	0
5330.09	22	0
5330.75	29	0
5331.41	38	0
5332.06	44	0
5332.72	42	0
5333.38	32	0
5334.03	19	0
5334.69	10	0
5335.34	6	0
5336	3	0
5336.66	2	0
5337.31	1	0
5337.97	1	0
5338.62	0	0
5339.28	0	0
5339.94	0	0
5340.59	0	0
5341.25	0	0
5341.91	0	0
5342.56	0	0
5343.22	0	0
5343.88	1	0
5344.53	2	0
5345.19	7	0
5345.84	14	0
5346.5	22	0
5347.16	25	0
5347.81	22	0
5348.47	16	0
5349.12	10	0
5349.78	6	0
5350.44	4	0
5351.09	3	0
5351.75	2	0
5352.41	2	0
5353.06	1	0
5353.72	1	0
5354.38	1	0
5355.03	2	0
5355.69	5	0
5356.34	13	0
5357	26	0
5357.66	39	0
5358.31	46	0
5358.97	45	0
5359.62	39	0
5360.28	39	0
5360.94	53	0
5361.59	99	0
5362.25	199	0
5362.91	357	1
5363.56	512	1
5364.22	562	1
5364.88	465	1
5365.53	290	1
5366.19	139	0
5366.84	53	0
5367.5	18	0
5368.16	7	0
5368.81	4	0
5369.47	3	0
5370.12	4	0
5370.78	7	0
5371.44	14	0
5372.09	36	0
5372.75	86	0
5373.41	174	0
5374.06	271	1
5374.72	316	3
5375.38	280	7
5376.03	202	10
5376.69	131	12
5377.34	89	12
5378	79	16
5378.66	97	28
5379.31	142	52
5379.97	215	83
5380.62	293	111
5381.28	331	124
5381.94	304	119
5382.59	246	104
5383.25	213	93
5383.91	238	94
5384.56	330	108
5385.22	478	125
5385.88	624	139
5386.53	684	187
5387.19	625	421
5387.84	488	1189
5388.5	340	3027
5389.16	220	6408
5389.81	135	11166
5390.47	77	15914
5391.12	39	18556
5391.78	16	18029
5392.44	5	15308
5393.09	2	12287
5393.75	1	10054
5394.41	0	8667
5395.06	0	7938
5395.72	0	7769
5396.38	0	8047
5397.03	0	8463
5397.69	0	8486
5398.34	0	7697
5399	0	6110
5399.66	0	4194
5400.31	0	2570
5400.97	0	1572
5401.62	0	1118
5402.28	0	935
5402.94	0	779
5403.59	0	562
5404.25	1	339
5404.91	5	184
5405.56	18	124
5406.22	57	150
5406.88	138	241
5407.53	243	342
5408.19	316	387
5408.84	310	351
5409.5	235	264
5410.16	137	169
5410.81	61	93
5411.47	20	46
5412.12	6	22
5412.78	2	10
5413.44	0	4
5414.09	0	2
5414.75	0	1
5415.41	0	0
5416.06	1	0
5416.72	1	0
5417.38	1	0
5418.03	1	0
5418.69	1	0
5419.34	1	0
5420	1	0
5420.66	1	0
5421.31	1	0
5421.97	2	0
5422.62	4	0
5423.28	6	0
5423.94	9	0
5424.59	12	0
5425.25	12	0
5425.91	9	0
5426.56	6	0
5427.22	4	0
5427.88	3	0
5428.53	2	0
5429.19	2	0
5429.84	2	0
5430.5	1	0
5431.16	0	0
5431.81	0	0
5432.47	0	0
5433.12	0	0
5433.78	0	0
5434.44	0	0
5435.09	0	0
5435.75	0	0
5436.41	0	0
5437.06	0	0
5437.72	0	0
5438.38	0	0
5439.03	0	0
5439.69	0	0
5440.34	0	0
5441	0	0
5441.66	0	0
5442.31	0	0
5442.97	0	0
5443.62	0	0
5444.28	0	0
5444.94	0	0
5445.59	0	0
5446.25	0	0
5446.91	0	0
5447.56	0	0
5448.22	0	0
5448.88	0	0
5449.53	0	0
5450.19	0	0
5450.84	0	0
5451.5	0	0
5452.16	0	0
5452.81	0	0
5453.47	0	0
5454.12	0	0
5454.78	0	0
5455.44	0	0
5456.09	0	0
5456.75	0	0
5457.41	0	1
5458.06	0	1
5458.72	0	0
5459.38	0	0
5460.03	0	0
5460.69	0	0
5461.34	0	0
5462	0	0
5462.66	0	0
5463.31	0	0
5463.97	0	0
5464.62	0	0
5465.28	0	2
5465.94	0	6
5466.59	0	18
5467.25	0	42
5467.91	0	72
5468.56	0	98
5469.22	0	105
5469.88	0	91
5470.53	0	66
5471.19	0	45
5471.84	0	43
5472.5	0	98
5473.16	0	326
5473.81	0	969
5474.47	0	2349
5475.12	0	4506
5475.78	0	6634
5476.44	0	7550
5477.09	0	7066
5477.75	0	6043
5478.41	0	5233
5479.06	0	4755
5479.72	0	4388
5480.38	0	3960
5481.03	0	3477
5481.69	0	3066
5482.34	0	2802
5483	1	2600
5483.66	1	2310
5484.31	2	1886
5484.97	2	1420
5485.62	2	1033
5486.28	3	787
5486.94	4	666
5487.59	6	610
5488.25	9	554
5488.91	16	462
5489.56	29	349
5490.22	45	246
5490.88	57	171
5491.53	55	117
5492.19	41	75
5492.84	23	42
5493.5	11	20
5494.16	4	9
5494.81	1	4
5495.47	0	3
5496.12	0	2
5496.78	1	2
5497.44	2	2
5498.09	3	2
5498.75	5	1
5499.41	5	1
5500.06	4	0
5500.72	3	0
5501.38	2	0
5502.03	1	0
5502.69	1	0
5503.34	0	0
5504	0	0
5504.66	0	0
5505.31	0	0
5505.97	0	0
5506.62	0	0
5507.28	0	0
5507.94	0	0
5508.59	0	0
5509.25	0	0
5509.91	0	0
5510.56	0	0
5511.22	0	0
5511.88	0	0
5512.53	0	0
5513.19	0	0
5513.84	0	0
5514.5	0	0
5515.16	0	0
5515.81	1	0
5516.47	1	0
5517.12	1	0
5517.78	1	0
5518.44	1	0
5519.09	1	0
5519.75	0	0
5520.41	0	0
5521.06	0	0
5521.72	0	0
5522.38	0	0
5523.03	0	0
5523.69	0	0
5524.34	0	0
5525	1	0
5525.66	1	0
5526.31	1	0
5526.97	2	0
5527.62	4	0
5528.28	6	0
5528.94	9	0
5529.59	11	0
5530.25	12	0
5530.91	10	0
5531.56	8	0
5532.22	5	0
5532.88	3	0
5533.53	2	0
5534.19	2	0
5534.84	2	0
5535.5	2	0
5536.16	2	0
5536.81	3	0
5537.47	8	0
5538.12	23	0
5538.78	49	0
5539.44	79	0
5540.09	95	0
5540.75	86	0
5541.41	60	0
5542.06	33	0
5542.72	14	0
5543.38	5	0
5544.03	1	0
5544.69	0	0
5545.34	0	0
5546	0	0
5546.66	0	0
5547.31	0	0
5547.97	0	0
5548.62	0	0
5549.28	0	0
5549.94	0	0
5550.59	0	0
5551.25	0	0
5551.91	1	0
5552.56	1	0
5553.22	1	0
5553.88	1	0
5554.53	1	0
5555.19	0	0
5555.84	0	0
5556.5	0	0
5557.16	0	0
5557.81	0	0
5558.47	0	0
5559.12	0	0
5559.78	0	0
5560.44	0	0
5561.09	0	0
5561.75	0	0
5562.41	0	0
5563.06	0	0
5563.72	0	0
5564.38	1	0
5565.03	0	0
5565.69	0	0
5566.34	0	0
5567	0	0
5567.66	0	0
5568.31	0	0
5568.97	0	0
5569.62	0	0
5570.28	0	0
5570.94	0	0
5571.59	0	0
5572.25	0	0
5572.91	0	0
5573.56	0	0
5574.22	0	0
5574.88	0	0
5575.53	0	0
5576.19	0	0
5576.84	0	0
5577.5	0	0
5578.16	0	0
5578.81	0	0
5579.47	0	0
5580.12	0	0
5580.78	0	1
5581.44	0	1
5582.09	0	3
5582.75	0	5
5583.41	0	8
5584.06	0	13
5584.72	0	16
5585.38	0	16
5586.03	0	13
5586.69	0	9
5587.34	0	5
5588	0	4
5588.66	0	5
5589.31	0	12
5589.97	0	28
5590.62	0	53
5591.28	0	80
5591.94	0	98
5592.59	0	101
5593.25	0	91
5593.91	0	72
5594.56	0	49
5595.22	0	29
5595.88	0	17
5596.53	0	10
5597.19	1	6
5597.84	1	5
5598.5	1	4
5599.16	1	3
5599.81	1	3
5600.47	1	3
5601.12	1	3
5601.78	1	5
5602.44	2	8
5603.09	2	14
5603.75	2	25
5604.41	1	39
5605.06	1	53
5605.72	0	59
5606.38	0	52
5607.03	0	37
5607.69	0	21
5608.34	0	9
5609	0	3
5609.66	0	1
5610.31	0	0
5610.97	1	0
5611.62	2	0
5612.28	7	0
5612.94	19	0
5613.59	43	0
5614.25	75	0
5614.91	105	0
5615.56	121	0
5616.22	127	0
5616.88	124	0
5617.53	107	0
5618.19	81	0
5618.84	54	0
5619.5	32	0
5620.16	16	0
5620.81	8	0
5621.47	4	0
5622.12	2	0
5622.78	1	0
5623.44	0	0
5624.09	0	0
5624.75	0	0
5625.41	0	0
5626.06	0	0
5626.72	0	0
5627.38	0	0
5628.03	0	0
5628.69	0	0
5629.34	0	0
5630	0	0
5630.66	0	0
5631.31	0	0
5631.97	0	0
5632.62	0	0
5633.28	0	0
5633.94	0	0
5634.59	0	0
5635.25	0	0
5635.91	0	0
5636.56	0	0
5637.22	0	0
5637.88	0	0
5638.53	0	0
5639.19	0	0
5639.84	0	0
5640.5	0	0
5641.16	0	0
5641.81	0	0
5642.47	0	0
5643.12	0	0
5643.78	0	0
5644.44	0	0
5645.09	0	0
5645.75	0	0
5646.41	0	0
5647.06	0	0
5647.72	0	0
5648.38	0	0
5649.03	0	0
5649.69	0	0
5650.34	0	0
5651	0	0
5651.66	0	0
5652.31	0	0
5652.97	0	0
5653.62	0	0
5654.28	0	0
5654.94	0	0
5655.59	0	0
5656.25	0	0
5656.91	0	0
5657.56	0	0
5658.22	0	0
5658.88	0	0
5659.53	0	0
5660.19	0	0
5660.84	0	0
5661.5	0	0
5662.16	0	0
5662.81	0	0
5663.47	0	0
5664.12	0	0
5664.78	1	0
5665.44	2	0
5666.09	3	0
5666.75	4	0
5667.41	4	0
5668.06	4	0
5668.72	4	1
5669.38	3	1
5670.03	3	1
5670.69	2	2
5671.34	1	3
5672	1	4
5672.66	1	8
5673.31	1	15
5673.97	1	26
5674.62	2	38
5675.28	3	47
5675.94	3	52
5676.59	3	56
5677.25	2	63
5677.91	1	79
5678.56	1	101
5679.22	0	124
5679.88	0	140
5680.53	0	150
5681.19	0	165
5681.84	0	207
5682.5	0	310
5683.16	0	513
5683.81	0	833
5684.47	0	1194
5685.12	0	1415
5685.78	0	1355
5686.44	0	1040
5687.09	0	637
5687.75	0	309
5688.41	0	119
5689.06	0	38
5689.72	0	10
5690.38	0	2
5691.03	0	0
5691.69	0	0
5692.34	0	0
5693	0	0
5693.66	0	0
5694.31	0	0
5694.97	0	0
5695.62	0	0
5696.28	0	1
5696.94	0	0
5697.59	0	0
5698.25	0	0
5698.91	0	0
5699.56	0	0
5700.22	0	0
5700.88	0	0
5701.53	0	0
5702.19	0	0
5702.84	0	0
5703.5	0	0
5704.16	0	0
5704.81	0	0
5705.47	0	1
5706.12	0	1
5706.78	0	2
5707.44	0	2
5708.09	0	2
5708.75	0	2
5709.41	0	1
5710.06	0	1
5710.72	0	2
5711.38	0	4
5712.03	0	8
5712.69	0	17
5713.34	0	28
5714	0	38
5714.66	0	39
5715.31	0	31
5715.97	0	21
5716.62	0	13
5717.28	0	9
5717.94	0	7
5718.59	0	7
5719.25	0	8
5719.91	0	8
5720.56	0	9
5721.22	0	8
5721.88	0	8
5722.53	0	6
5723.19	0	3
5723.84	0	2
5724.5	0	1
5725.16	0	0
5725.81	0	0
5726.47	0	0
5727.12	0	0
5727.78	1	0
5728.44	1	0
5729.09	1	0
5729.75	1	0
5730.41	1	1
5731.06	0	1
5731.72	0	0
5732.38	0	0
5733.03	0	0
5733.69	0	0
5734.34	0	0
5735	0	0
5735.66	0	0
5736.31	0	0
5736.97	0	0
5737.62	1	0
5738.28	1	0
5738.94	2	0
5739.59	2	0
5740.25	2	0
5740.91	1	0
5741.56	1	0
5742.22	1	0
5742.88	2	0
5743.53	2	0
5744.19	2	0
5744.84	2	0
5745.5	2	0
5746.16	2	0
5746.81	2	0
5747.47	3	0
5748.12	4	0
5748.78	6	0
5749.44	7	0
5750.09	9	0
5750.75	15	0
5751.41	26	0
5752.06	43	0
5752.72	59	0
5753.38	69	0
5754.03	69	0
5754.69	62	0
5755.34	52	0
5756	40	0
5756.66	28	0
5757.31	18	0
5757.97	11	0
5758.62	7	0
5759.28	5	0
5759.94	3	0
5760.59	1	0
5761.25	1	0
5761.91	0	0
5762.56	0	0
5763.22	0	0
5763.88	0	0
5764.53	0	0
5765.19	0	0
5765.84	0	0
5766.5	0	0
5767.16	0	0
5767.81	0	0
5768.47	1	0
5769.12	1	0
5769.78	1	0
5770.44	1	0
5771.09	1	0
5771.75	1	0
5772.41	0	0
5773.06	0	0
5773.72	0	0
5774.38	0	0
5775.03	0	0
5775.69	0	0
5776.34	0	0
5777	0	0
5777.66	0	0
5778.31	0	0
5778.97	0	0
5779.62	0	0
5780.28	0	0
5780.94	0	0
5781.59	0	0
5782.25	0	0
5782.91	0	0
5783.56	0	0
5784.22	0	0
5784.88	0	0
5785.53	0	0
5786.19	0	0
5786.84	0	0
5787.5	0	0
5788.16	0	0
5788.81	0	0
5789.47	0	1
5790.12	0	1
5790.78	0	1
5791.44	0	3
5792.09	0	6
5792.75	0	12
5793.41	0	21
5794.06	0	31
5794.72	0	38
5795.38	0	42
5796.03	0	41
5796.69	0	35
5797.34	0	27
5798	0	18
5798.66	0	12
5799.31	0	8
5799.97	0	5
5800.62	0	4
5801.28	0	2
5801.94	0	1
5802.59	0	1
5803.25	0	1
5803.91	0	2
5804.56	0	4
5805.22	0	10
5805.88	0	18
5806.53	0	27
5807.19	0	36
5807.84	0	46
5808.5	0	58
5809.16	0	74
5809.81	0	88
5810.47	0	96
5811.12	0	99
5811.78	0	103
5812.44	0	103
5813.09	0	91
5813.75	0	69
5814.41	0	45
5815.06	0	27
5815.72	0	15
5816.38	0	8
5817.03	0	5
5817.69	0	3
5818.34	0	2
5819	0	2
5819.66	0	1
5820.31	0	1
5820.97	0	0
5821.62	0	0
5822.28	0	0
5822.94	0	1
5823.59	0	1
5824.25	0	1
5824.91	0	1
5825.56	0	0
5826.22	0	0
5826.88	0	0
5827.53	0	0
5828.19	0	0
5828.84	0	0
5829.5	0	0
5830.16	0	0
5830.81	0	0
5831.47	0	0
5832.12	0	0
5832.78	0	0
5833.44	0	0
5834.09	0	0
5834.75	0	0
5835.41	0	0
5836.06	0	0
5836.72	0	0
5837.38	0	0
5838.03	0	0
5838.69	0	0
5839.34	0	0
5840	0	0
5840.66	0	0
5841.31	0	0
5841.97	0	0
5842.62	0	0
5843.28	0	0
5843.94	0	0
5844.59	0	0
5845.25	0	0
5845.91	0	0
5846.56	0	0
5847.22	0	0
5847.88	0	0
5848.53	0	0
5849.19	0	0
5849.84	0	0
5850.5	0	0
5851.16	0	0
5851.81	0	0
5852.47	0	0
5853.12	1	0
5853.78	2	0
5854.44	6	0
5855.09	15	0
5855.75	29	0
5856.41	47	0
5857.06	58	0
5857.72	57	0
5858.38	45	0
5859.03	30	0
5859.69	20	0
5860.34	15	0
5861	12	0
5861.66	10	0
5862.31	8	0
5862.97	6	0
5863.62	5	0
5864.28	5	0
5864.94	5	0
5865.59	5	0
5866.25	5	0
5866.91	6	0
5867.56	6	0
5868.22	5	0
5868.88	5	0
5869.53	4	0
5870.19	3	0
5870.84	2	0
5871.5	2	0
5872.16	1	0
5872.81	2	0
5873.47	3	0
5874.12	6	0
5874.78	10	0
5875.44	13	0
5876.09	15	0
5876.75	15	0
5877.41	14	0
5878.06	11	0
5878.72	7	0
5879.38	3	0
5880.03	2	0
5880.69	1	0
5881.34	0	0
5882	0	0
5882.66	0	0
5883.31	0	0
5883.97	0	0
5884.62	0	0
5885.28	0	0
5885.94	0	0
5886.59	0	0
5887.25	0	0
5887.91	0	1
5888.56	0	1
5889.22	0	1
5889.88	0	1
5890.53	0	1
5891.19	0	1
5891.84	0	1
5892.5	0	1
5893.16	0	1
5893.81	0	1
5894.47	0	3
5895.12	0	8
5895.78	0	16
5896.44	0	27
5897.09	0	36
5897.75	0	39
5898.41	0	37
5899.06	0	33
5899.72	0	31
5900.38	0	35
5901.03	0	43
5901.69	0	57
5902.34	1	75
5903	1	98
5903.66	2	121
5904.31	2	138
5904.97	2	141
5905.62	1	127
5906.28	1	99
5906.94	0	69
5907.59	0	42
5908.25	0	22
5908.91	0	10
5909.56	0	4
5910.22	0	1
5910.88	0	0
5911.53	0	0
5912.19	0	0
5912.84	0	0
5913.5	0	0
5914.16	0	0
5914.81	0	0
5915.47	0	0
5916.12	0	0
5916.78	0	0
5917.44	0	0
5918.09	0	0
5918.75	0	0
5919.41	0	0
5920.06	0	0
5920.72	0	0
5921.38	0	0
5922.03	0	0
5922.69	0	0
5923.34	0	0
5924	0	0
5924.66	0	0
5925.31	0	0
5925.97	0	0
5926.62	0	0
5927.28	0	0
5927.94	0	0
5928.59	0	0
5929.25	0	0
5929.91	0	0
5930.56	0	0
5931.22	0	0
5931.88	0	0
5932.53	0	0
5933.19	0	0
5933.84	0	0
5934.5	0	0
5935.16	0	0
5935.81	0	0
5936.47	0	0
5937.12	0	0
5937.78	0	0
5938.44	0	0
5939.09	0	0
5939.75	0	1
5940.41	0	3
5941.06	0	7
5941.72	0	15
5942.38	0	25
5943.03	0	34
5943.69	0	36
5944.34	0	31
5945	0	22
5945.66	0	15
5946.31	0	12
5946.97	0	12
5947.62	0	12
5948.28	0	12
5948.94	0	11
5949.59	0	10
5950.25	0	9
5950.91	0	7
5951.56	0	5
5952.22	0	4
5952.88	0	3
5953.53	0	3
5954.19	0	4
5954.84	0	4
5955.5	0	5
5956.16	0	6
5956.81	0	7
5957.47	0	6
5958.12	0	5
5958.78	0	3
5959.44	0	1
5960.09	0	0
5960.75	0	0
5961.41	0	0
5962.06	0	0
5962.72	0	0
5963.38	0	0
5964.03	0	0
5964.69	0	0
5965.34	0	0
5966	0	1
5966.66	0	1
5967.31	0	1
5967.97	0	2
5968.62	0	2
5969.28	0	3
5969.94	0	3
5970.59	0	4
5971.25	0	3
5971.91	0	3
5972.56	0	2
5973.22	0	1
5973.88	0	0
5974.53	0	0
5975.19	0	0
5975.84	0	0
5976.5	1	0
5977.16	2	0
5977.81	3	1
5978.47	2	2
5979.12	2	5
5979.78	1	10
5980.44	1	16
5981.09	1	22
5981.75	0	24
5982.41	0	23
5983.06	0	19
5983.72	0	14
5984.38	1	10
5985.03	0	6
5985.69	0	4
5986.34	0	2
5987	0	1
5987.66	0	1
5988.31	0	0
5988.97	0	0
5989.62	0	0
5990.28	0	0
5990.94	0	0
5991.59	1	0
5992.25	1	0
5992.91	1	0
5993.56	1	0
5994.22	2	0
5994.88	3	0
5995.53	5	0
5996.19	10	0
5996.84	16	0
5997.5	23	0
5998.16	27	0
5998.81	27	0
5999.47	23	0
6000.12	15	0
6000.78	8	0
6001.44	3	0
6002.09	1	0
6002.75	0	0
6003.41	0	0
6004.06	0	0
6004.72	0	0
6005.38	0	0
6006.03	0	0
6006.69	0	0
6007.34	0	0
6008	0	0
6008.66	0	0
6009.31	0	0
6009.97	0	0
6010.62	0	0
6011.28	0	0
6011.94	0	0
6012.59	0	0
6013.25	0	0
6013.91	0	0
6014.56	0	0
6015.22	0	0
6015.88	0	0
6016.53	0	0
6017.19	0	0
6017.84	0	0
6018.5	0	0
6019.16	0	0
6019.81	0	0
6020.47	0	0
6021.12	0	0
6021.78	0	0
6022.44	0	0
6023.09	0	0
6023.75	1	0
6024.41	2	0
6025.06	3	0
6025.72	7	0
6026.38	13	0
6027.03	19	0
6027.69	23	0
6028.34	24	0
6029	22	0
6029.66	18	1
6030.31	14	1
6030.97	11	1
6031.62	8	1
6032.28	6	1
6032.94	3	1
6033.59	2	1
6034.25	1	1
6034.91	0	1
6035.56	0	3
6036.22	0	8
6036.88	0	21
6037.53	0	46
6038.19	0	77
6038.84	0	104
6039.5	0	123
6040.16	0	146
6040.81	0	195
6041.47	0	286
6042.12	0	404
6042.78	0	502
6043.44	1	528
6044.09	1	464
6044.75	2	351
6045.41	3	246
6046.06	4	173
6046.72	4	124
6047.38	5	92
6048.03	5	76
6048.69	5	68
6049.34	5	63
6050	5	56
6050.66	4	44
6051.31	3	30
6051.97	3	19
6052.62	2	11
6053.28	1	6
6053.94	0	3
6054.59	0	1
6055.25	0	1
6055.91	0	0
6056.56	1	1
6057.22	4	2
6057.88	12	7
6058.53	33	22
6059.19	69	57
6059.84	120	123
6060.5	179	224
6061.16	234	368
6061.81	272	576
6062.47	283	836
6063.12	263	1042
6063.78	215	1058
6064.44	158	875
6065.09	107	609
6065.75	68	377
6066.41	41	219
6067.06	24	123
6067.72	15	68
6068.38	14	36
6069.03	22	19
6069.69	39	10
6070.34	59	5
6071	73	3
6071.66	73	2
6072.31	63	3
6072.97	50	4
6073.62	40	6
6074.28	33	8
6074.94	30	8
6075.59	27	7
6076.25	24	6
6076.91	20	4
6077.56	20	3
6078.22	26	2
6078.88	45	1
6079.53	81	1
6080.19	148	1
6080.84	252	1
6081.5	384	1
6082.16	525	1
6082.81	656	1
6083.47	764	0
6084.12	843	0
6084.78	883	0
6085.44	852	0
6086.09	728	0
6086.75	529	0
6087.41	323	0
6088.06	180	0
6088.72	129	0
6089.38	169	0
6090.03	308	0
6090.69	581	0
6091.34	1006	0
6092	1518	0
6092.66	1947	1
6093.31	2078	1
6093.97	1810	1
6094.62	1281	2
6095.28	746	1
6095.94	364	1
6096.59	152	1
6097.25	55	1
6097.91	18	1
6098.56	5	0
6099.22	2	0
6099.88	1	0
6100.53	0	0
6101.19	0	0
6101.84	0	0
6102.5	0	0
6103.16	0	0
6103.81	0	0
6104.47	0	0
6105.12	0	0
6105.78	0	0
6106.44	0	0
6107.09	0	0
6107.75	0	0
6108.41	0	0
6109.06	0	0
6109.72	0	0
6110.38	0	0
6111.03	0	0
6111.69	0	0
6112.34	0	0
6113	0	0
6113.66	0	0
6114.31	0	0
6114.97	0	0
6115.62	0	0
6116.28	0	0
6116.94	0	0
6117.59	0	0
6118.25	0	0
6118.91	0	0
6119.56	0	0
6120.22	0	0
6120.88	0	0
6121.53	0	0
6122.19	0	0
6122.84	0	0
6123.5	0	0
6124.16	0	0
6124.81	0	0
6125.47	0	0
6126.12	0	0
6126.78	0	0
6127.44	0	0
6128.09	0	0
6128.75	0	0
6129.41	0	0
6130.06	0	0
6130.72	0	0
6131.38	0	0
6132.03	0	0
6132.69	0	0
6133.34	0	0
6134	0	0
6134.66	0	0
6135.31	0	0
6135.97	0	0
6136.62	0	0
6137.28	0	0
6137.94	0	0
6138.59	0	1
6139.25	0	4
6139.91	0	11
6140.56	0	22
6141.22	0	35
6141.88	0	46
6142.53	0	59
6143.19	0	78
6143.84	0	106
6144.5	0	134
6145.16	0	158
6145.81	0	182
6146.47	0	222
6147.12	0	307
6147.78	0	467
6148.44	0	695
6149.09	0	901
6149.75	0	954
6150.41	0	809
6151.06	1	559
6151.72	2	331
6152.38	7	187
6153.03	27	117
6153.69	85	87
6154.34	215	75
6155	421	65
6155.66	634	50
6156.31	748	32
6156.97	696	18
6157.62	505	11
6158.28	285	14
6158.94	127	28
6159.59	48	51
6160.25	16	76
6160.91	5	87
6161.56	1	76
6162.22	0	53
6162.88	0	30
6163.53	0	16
6164.19	0	10
6164.84	0	9
6165.5	0	9
6166.16	0	10
6166.81	0	11
6167.47	0	11
6168.12	0	10
6168.78	0	9
6169.44	0	7
6170.09	0	6
6170.75	0	5
6171.41	0	5
6172.06	0	6
6172.72	0	9
6173.38	0	13
6174.03	0	19
6174.69	0	24
6175.34	1	26
6176	2	24
6176.66	3	21
6177.31	4	18
6177.97	5	18
6178.62	4	18
6179.28	4	17
6179.94	3	15
6180.59	2	11
6181.25	1	9
6181.91	1	7
6182.56	1	5
6183.22	1	4
6183.88	0	2
6184.53	0	2
6185.19	0	1
6185.84	0	1
6186.5	0	0
6187.16	0	0
6187.81	0	1
6188.47	0	1
6189.12	0	1
6189.78	0	2
6190.44	0	2
6191.09	0	2
6191.75	0	3
6192.41	0	4
6193.06	0	6
6193.72	0	7
6194.38	0	8
6195.03	0	8
6195.69	0	6
6196.34	0	5
6197	0	4
6197.66	0	3
6198.31	0	2
6198.97	0	1
6199.62	0	0
6200.28	0	0
6200.94	0	0
6201.59	0	0
6202.25	0	0
6202.91	0	0
6203.56	0	0
6204.22	0	0
6204.88	0	0
6205.53	0	0
6206.19	0	0
6206.84	0	0
6207.5	0	0
6208.16	0	0
6208.81	0	0
6209.47	0	0
6210.12	0	0
6210.78	0	0
6211.44	0	0
6212.09	0	0
6212.75	0	0
6213.41	0	0
6214.06	0	0
6214.72	0	0
6215.38	0	0
6216.03	0	0
6216.69	0	0
6217.34	0	0
6218	0	0
6218.66	0	0
6219.31	0	0
6219.97	0	0
6220.62	0	0
6221.28	0	0
6221.94	0	0
6222.59	0	0
6223.25	0	0
6223.91	0	0
6224.56	0	0
6225.22	0	0
6225.88	0	0
6226.53	0	0
6227.19	0	0
6227.84	0	0
6228.5	0	0
6229.16	0	0
6229.81	0	0
6230.47	0	0
6231.12	0	0
6231.78	0	0
6232.44	0	0
6233.09	0	0
6233.75	0	0
6234.41	0	0
6235.06	0	0
6235.72	0	0
6236.38	0	0
6237.03	0	0
6237.69	0	0
6238.34	0	0
6239	0	0
6239.66	0	0
6240.31	0	0
6240.97	1	0
6241.62	2	0
6242.28	3	0
6242.94	4	0
6243.59	4	0
6244.25	3	0
6244.91	2	0
6245.56	2	0
6246.22	1	0
6246.88	1	0
6247.53	0	0
6248.19	0	0
6248.84	0	0
6249.5	0	1
6250.16	0	1
6250.81	0	2
6251.47	1	5
6252.12	1	10
6252.78	3	22
6253.44	5	41
6254.09	6	59
6254.75	8	67
6255.41	10	63
6256.06	11	55
6256.72	12	49
6257.38	12	48
6258.03	12	53
6258.69	11	55
6259.34	10	48
6260	8	34
6260.66	6	19
6261.31	4	9
6261.97	2	4
6262.62	1	2
6263.28	1	1
6263.94	2	1
6264.59	4	2
6265.25	7	3
6265.91	10	4
6266.56	13	6
6267.22	15	9
6267.88	15	13
6268.53	15	20
6269.19	14	34
6269.84	12	59
6270.5	11	95
6271.16	13	129
6271.81	29	143
6272.47	82	130
6273.12	225	103
6273.78	534	84
6274.44	1050	98
6275.09	1693	181
6275.75	2261	380
6276.41	2536	695
6277.06	2430	992
6277.72	2046	1099
6278.38	1583	1005
6279.03	1200	836
6279.69	947	710
6280.34	793	683
6281	697	775
6281.66	630	965
6282.31	586	1149
6282.97	557	1171
6283.62	519	979
6284.28	448	671
6284.94	352	380
6285.59	256	183
6286.25	185	92
6286.91	148	78
6287.56	143	117
6288.22	153	183
6288.88	158	239
6289.53	141	252
6290.19	109	215
6290.84	77	150
6291.5	55	89
6292.16	41	47
6292.81	29	24
6293.47	18	13
6294.12	9	8
6294.78	3	5
6295.44	1	4
6296.09	0	4
6296.75	0	4
6297.41	0	4
6298.06	0	4
6298.72	0	3
6299.38	0	2
6300.03	0	1
6300.69	0	0
6301.34	0	0
6302	0	0
6302.66	0	0
6303.31	0	0
6303.97	0	0
6304.62	0	0
6305.28	0	0
6305.94	0	0
6306.59	0	0
6307.25	0	0
6307.91	0	0
6308.56	0	0
6309.22	1	0
6309.88	1	0
6310.53	1	0
6311.19	1	0
[truncated: 142,764 more rows]

## Sheet: Extended Data Fig. 2b
	4C			C34A			C37A			C44A			C53A			C44H			C53H			noZFCys
	0.892323	1.03696	1.07072	0.284211	0.307843	0.299505	0.469317	0.48701	0.461548	0.673214	0.697171	0.685416	0.751999	0.834485	0.790151	0.807275	0.854863	0.77136	0.765381	0.782382	0.786084	0.130058	0.127699	0.109762
	0.98709	0.972356	1.04055	0.683817	0.599048	0.564742	0.95301	0.987953	0.993689	1.02233	1.06455	0.944724	1.07478	1.01221	1.13312	0.995451	0.968232	1,753990*	1.09113	0.950011	0.920467	0.469363	0.46835	0.510604
	0.978095	0.987342	1.03456	0.195611	0.208597	0.166098	0.530877	0.610168	0.571014	0.927333	1.2018	0.962945	1.00544	1.02689	1.02964	0.827579	0.915331	0.938548	0.989113	1.06014	1.00662	0.458472	0.423057	0.486411
	1.04381	1.09989	1.05266	0.566883	0.584	0.658372																0.156654	0.212335	0.262507
	0.9529	0.952265	1.09484	0.673476	0.551228	0.629975	0.676334	0.620131	0.657917	1,174852*	0.976397	0.968776	1.13357	1.08213	0.947185	1.0326	1.37108	1.02466	0.986876	1.03577	1.0923	0.476291	0.46613	0.503281

## Sheet: Extended Data Fig. 2c
	WT			C34A - ICP-AES			C37A - ICP-AES			C44A - ICP-AES			C53A - ICP-AES			noZFCys - ICP-AES			C44H - ICP-AES			C53H -ICP-AES			WT- PAR			C34A - PAR			C37A- PAR			C44A- PAR			C53A- PAR			noZFCys- PAR			C44H- PAR			C53H- PAR
	97.3921	100.649	101.952	28.4131	29.2873		34.4866	34.9849	34.6859	60.0994	69.9402	61.5052	43.547	44.1052	44.3844	3.08932	3.13648	3.23081	67.6038	68.8793	69.1982	66.7836	67.7754	66.1224	105.229	101.622	93.1492		41.6077	40.4813	63.6495	60.6609	52.9781	98.4092	99.8947	102.446	107.59	94.4244	112.719	22.2769	22.1907	21.1215	94.2796	94.7124	88.7189	109.791	97.7994	101.829
