# Supplementary material for: Site-specific activation of the proton pump inhibitor rabeprazole by tetrathiolate zinc centres
Source: Nat Chem. 2025 Feb 20;17(4):507–17. doi: 10.1038/s41557-025-01745-8 (PMC11964933; doi:10.1038/s41557-025-01745-8)
Supplement: Supplementary file 13 — Numerical source data. [file 41557_2025_1745_MOESM13_ESM.xlsx]

## Sheet: Extended Data Fig. 3a
m/z	0	5 mM NEM	2.5 mM NEM	0.5 mM NEM
20001.2	0	1091	3240	4378
20001.9	1	1195	3594	4730
20002.5	1	1276	3780	4939
20003.2	1	1343	3874	4940
20003.8	1	1399	4001	4796
20004.5	1	1434	4178	4649
20005.2	1	1425	4279	4516
20005.8	0	1362	4187	4280
20006.5	0	1272	3932	3883
20007.1	0	1164	3612	3407
20007.8	0	1021	3265	2960
20008.4	0	846	2912	2584
20009.1	0	663	2571	2267
20009.8	0	495	2243	1956
20010.4	0	360	1927	1606
20011.1	0	259	1619	1255
20011.7	0	191	1339	968
20012.4	0	148	1132	760
20013	0	122	1008	625
20013.7	0	105	933	558
20014.3	0	92	880	545
20015	0	82	846	566
20015.7	0	79	832	605
20016.3	0	80	825	655
20017	0	85	818	701
20017.6	0	89	807	725
20018.3	0	90	796	723
20018.9	0	90	778	707
20019.6	0	90	751	682
20020.2	0	89	708	648
20020.9	0	88	640	608
20021.6	0	85	551	559
20022.2	0	81	452	494
20022.9	0	74	358	420
20023.5	0	67	282	349
20024.2	0	61	229	290
20024.8	0	59	196	247
20025.5	0	62	182	221
20026.2	0	67	183	211
20026.8	0	73	195	213
20027.5	0	79	216	223
20028.1	0	86	244	244
20028.8	0	93	278	270
20029.4	0	101	313	298
20030.1	0	108	341	324
20030.8	0	115	350	339
20031.4	0	117	340	339
20032.1	0	114	319	333
20032.7	0	111	298	332
20033.4	0	114	282	331
20034	0	125	276	316
20034.7	0	135	276	282
20035.3	0	134	266	232
20036	0	123	232	173
20036.7	0	106	181	119
20037.3	0	90	138	81
20038	0	79	113	61
20038.6	0	74	104	57
20039.3	0	73	109	64
20039.9	0	70	124	78
20040.6	0	62	139	91
20041.2	0	50	153	99
20041.9	0	39	169	106
20042.6	0	34	193	117
20043.2	0	34	230	138
20043.9	0	41	277	173
20044.5	0	52	335	220
20045.2	0	63	395	267
20045.8	0	69	444	301
20046.5	0	70	483	320
20047.2	0	75	535	337
20047.8	0	87	616	365
20048.5	0	109	732	406
20049.1	0	139	887	466
20049.8	0	175	1052	539
20050.4	0	212	1170	602
20051.1	0	250	1244	638
20051.8	0	293	1314	665
20052.4	0	351	1378	707
20053.1	0	430	1416	760
20053.7	0	530	1446	809
20054.4	0	639	1491	845
20055	0	719	1526	859
20055.7	0	726	1512	838
20056.3	0	659	1430	773
20057	0	552	1280	676
20057.7	0	448	1094	580
20058.3	0	371	931	507
20059	0	319	823	458
20059.6	0	283	747	419
20060.3	0	265	666	374
20060.9	0	267	562	319
20061.6	0	282	453	262
20062.2	0	300	376	213
20062.9	0	307	337	176
20063.6	0	297	317	152
20064.2	0	278	301	137
20064.9	0	264	292	125
20065.5	0	258	290	116
20066.2	0	259	292	109
20066.8	0	261	291	101
20067.5	0	262	282	91
20068.2	0	260	256	79
20068.8	0	252	217	69
20069.5	0	240	180	62
20070.1	0	232	157	55
20070.8	0	230	147	51
20071.4	0	230	147	47
20072.1	0	222	147	42
20072.8	0	199	139	37
20073.4	0	169	119	31
20074.1	0	142	95	25
20074.7	0	121	74	20
20075.4	0	107	58	16
20076	0	101	49	13
20076.7	0	102	46	10
20077.3	0	101	45	9
20078	0	97	43	8
20078.7	0	91	41	7
20079.3	0	84	39	7
20080	0	76	38	7
20080.6	0	68	38	7
20081.3	0	64	41	7
20081.9	0	64	44	7
20082.6	0	66	47	6
20083.2	0	67	46	5
20083.9	0	66	45	5
20084.6	0	63	44	6
20085.2	0	60	44	7
20085.9	0	60	45	8
20086.5	0	65	45	10
20087.2	0	78	45	12
20087.8	0	95	47	14
20088.5	0	114	51	17
20089.2	0	137	57	19
20089.8	0	170	70	23
20090.5	0	222	90	30
20091.1	0	306	116	38
20091.8	0	427	152	47
20092.4	0	576	203	56
20093.1	0	732	267	63
20093.8	0	864	323	69
20094.4	0	937	353	72
20095.1	0	972	360	71
20095.7	0	1030	363	67
20096.4	0	1135	363	60
20097	0	1260	347	52
20097.7	0	1375	315	44
20098.3	0	1449	283	36
20099	0	1454	252	32
20099.7	0	1384	218	29
20100.3	0	1255	182	26
20101	0	1084	148	23
20101.6	0	904	119	19
20102.3	0	743	97	17
20102.9	0	610	83	15
20103.6	0	511	75	14
20104.2	0	444	73	14
20104.9	0	396	73	15
20105.6	0	354	71	16
20106.2	0	316	68	19
20106.9	0	283	65	22
20107.5	0	254	63	23
20108.2	0	234	60	23
20108.8	0	225	57	21
20109.5	0	222	55	19
20110.2	0	222	53	16
20110.8	0	220	51	15
20111.5	0	215	48	14
20112.1	0	207	42	13
20112.8	0	200	37	12
20113.4	0	196	32	10
20114.1	0	194	27	8
20114.8	0	192	22	6
20115.4	0	194	18	4
20116.1	0	200	16	2
20116.7	0	210	15	2
20117.4	0	224	15	1
20118	0	244	15	1
20118.7	0	270	16	1
20119.3	0	303	16	1
20120	0	348	16	2
20120.7	0	406	17	2
20121.3	0	470	19	2
20122	0	532	21	2
20122.6	0	577	25	2
20123.3	0	585	28	2
20123.9	0	554	29	1
20124.6	0	509	27	1
20125.2	0	472	23	1
20125.9	0	442	19	1
20126.6	0	403	16	1
20127.2	0	349	13	0
20127.9	0	288	10	0
20128.5	0	235	8	0
20129.2	0	192	7	0
20129.8	0	158	5	0
20130.5	0	132	4	0
20131.2	0	113	4	0
20131.8	0	102	4	0
20132.5	0	100	3	0
20133.1	0	105	3	0
20133.8	0	118	3	0
20134.4	0	141	3	0
20135.1	0	171	3	0
20135.8	0	204	3	0
20136.4	0	242	3	0
20137.1	0	288	3	0
20137.7	0	336	4	0
20138.4	0	386	5	0
20139	0	428	6	0
20139.7	0	450	6	0
20140.3	0	445	6	0
20141	0	412	6	0
20141.7	0	360	6	0
20142.3	0	309	6	0
20143	0	282	6	0
20143.6	0	285	6	0
20144.3	0	306	7	0
20144.9	0	331	7	0
20145.6	0	345	8	0
20146.2	0	339	9	0
20146.9	0	323	10	0
20147.6	0	310	11	0
20148.2	0	306	12	0
20148.9	0	307	13	1
20149.5	1	304	13	1
20150.2	1	296	13	1
20150.8	1	294	13	1
20151.5	1	305	12	1
20152.2	0	318	12	1
20152.8	0	316	11	0
20153.5	0	295	10	0
20154.1	0	264	9	0
20154.8	0	234	7	0
20155.4	0	212	6	0
20156.1	0	195	4	0
20156.8	0	180	3	0
20157.4	0	167	3	0
20158.1	0	154	3	0
20158.7	0	137	3	0
20159.4	0	119	2	0
20160	0	101	2	0
20160.7	0	84	2	0
20161.3	0	69	1	0
20162	0	59	1	0
20162.7	0	53	1	0
20163.3	0	50	1	0
20164	0	47	0	0
20164.6	0	42	0	0
20165.3	0	39	0	0
20165.9	0	37	0	0
20166.6	0	36	0	0
20167.2	0	37	0	0
20167.9	1	40	0	0
20168.6	1	46	1	0
20169.2	1	53	1	0
20169.9	1	66	1	0
20170.5	2	85	1	0
20171.2	2	109	1	0
20171.8	1	138	2	0
20172.5	1	171	2	0
20173.2	1	205	2	0
20173.8	1	237	2	0
20174.5	1	261	2	0
20175.1	1	282	3	0
20175.8	1	302	4	0
20176.4	1	314	5	0
20177.1	0	310	5	0
20177.8	0	298	6	0
20178.4	0	290	6	0
20179.1	0	293	6	0
20179.7	0	300	6	0
20180.4	0	304	5	0
20181	0	297	5	0
20181.7	0	279	4	0
20182.3	0	263	4	0
20183	0	256	3	0
20183.7	0	258	3	0
20184.3	0	266	3	0
20185	0	275	3	0
20185.6	0	278	3	0
20186.3	0	275	3	0
20186.9	0	267	3	0
20187.6	0	255	2	0
20188.2	0	233	2	0
20188.9	0	199	2	0
20189.6	0	159	2	0
20190.2	0	124	1	0
20190.9	0	101	1	0
20191.5	0	89	1	0
20192.2	0	85	1	0
20192.8	0	84	1	0
20193.5	0	82	1	0
20194.2	0	75	1	0
20194.8	0	62	0	0
20195.5	0	48	0	0
20196.1	0	37	0	0
20196.8	0	33	0	0
20197.4	0	35	0	0
20198.1	0	43	0	0
20198.8	0	55	0	0
20199.4	0	67	1	0
20200.1	0	75	1	0
20200.7	0	77	1	0
20201.4	0	79	1	0
20202	0	84	1	0
20202.7	0	95	1	0
20203.3	0	112	2	0
20204	0	132	2	0
20204.7	0	149	2	0
20205.3	0	161	2	0
20206	0	162	1	0
20206.6	0	152	1	0
20207.3	0	139	1	0
20207.9	0	128	1	0
20208.6	0	123	1	0
20209.2	0	128	1	0
20209.9	0	142	1	0
20210.6	0	158	1	0
20211.2	0	163	1	0
20211.9	0	155	1	0
20212.5	0	138	1	0
20213.2	0	119	1	0
20213.8	0	101	0	0
20214.5	0	88	0	0
20215.2	0	80	0	0
20215.8	0	74	0	0
20216.5	0	69	1	0
20217.1	0	65	1	0
20217.8	0	60	1	0
20218.4	0	57	1	0
20219.1	0	55	1	0
20219.8	0	54	1	0
20220.4	0	54	1	0
20221.1	0	55	1	0
20221.7	0	56	1	0
20222.4	0	57	1	0
20223	0	57	0	0
20223.7	0	55	0	0
20224.3	0	53	0	0
20225	0	52	0	0
20225.7	0	50	0	0
20226.3	0	50	0	0
20227	0	55	0	0
20227.6	0	62	0	0
20228.3	0	70	0	0
20228.9	0	77	0	0
20229.6	0	87	0	0
20230.2	0	98	0	0
20230.9	0	102	0	0
20231.6	0	101	0	0
20232.2	0	99	0	0
20232.9	0	95	0	0
20233.5	0	88	0	0
20234.2	0	76	0	0
20234.8	0	64	0	0
20235.5	0	55	0	0
20236.2	0	47	0	0
20236.8	0	40	0	0
20237.5	0	33	0	0
20238.1	0	28	0	0
20238.8	0	23	0	0
20239.4	0	18	0	0
20240.1	0	15	0	0
20240.8	0	14	0	0
20241.4	0	13	0	0
20242.1	0	13	0	0
20242.7	0	12	0	0
20243.4	0	11	0	0
20244	0	9	0	0
20244.7	0	8	0	0
20245.3	0	8	0	0
20246	0	7	0	0
20246.7	0	7	0	0
20247.3	0	7	0	0
20248	0	9	0	0
20248.6	0	12	0	0
20249.3	0	14	0	0
20249.9	0	16	0	0
20250.6	0	18	0	0
20251.2	0	20	0	0
20251.9	0	23	0	0
20252.6	0	28	0	0
20253.2	0	35	0	0
20253.9	0	43	0	0
20254.5	0	49	0	0
20255.2	0	53	0	0
20255.8	0	55	0	0
20256.5	0	54	0	0
20257.2	0	53	0	0
20257.8	0	52	0	0
20258.5	0	52	0	0
20259.1	0	50	0	0
20259.8	0	47	0	0
20260.4	0	44	0	0
20261.1	0	40	0	0
20261.8	0	38	0	0
20262.4	0	37	0	0
20263.1	0	37	0	0
20263.7	0	38	0	0
20264.4	0	40	0	0
20265	0	43	0	0
20265.7	0	48	0	0
20266.3	0	56	0	0
20267	0	67	0	0
20267.7	0	79	0	0
20268.3	0	92	1	0
20269	0	104	1	0
20269.6	0	115	2	0
20270.3	0	125	2	0
20270.9	0	134	3	0
20271.6	0	139	4	0
20272.2	0	140	4	0
20272.9	0	135	4	0
20273.6	0	123	4	0
20274.2	0	104	3	0
20274.9	0	82	2	0
20275.5	0	61	2	0
20276.2	0	46	1	0
20276.8	0	37	1	0
20277.5	0	31	1	0
20278.2	0	27	0	0
20278.8	0	22	0	0
20279.5	0	18	0	0
20280.1	0	13	0	0
20280.8	0	9	0	0
20281.4	0	7	0	0
20282.1	0	6	0	0
20282.8	0	5	0	0
20283.4	0	5	0	0
20284.1	0	4	0	0
20284.7	0	4	0	0
20285.4	0	4	0	0
20286	0	3	0	0
20286.7	0	3	0	0
20287.3	0	3	0	0
20288	0	3	0	0
20288.7	0	3	0	0
20289.3	0	3	0	0
20290	0	4	0	0
20290.6	0	6	0	0
20291.3	0	8	0	0
20291.9	0	10	0	0
20292.6	0	12	0	0
20293.2	0	14	0	0
20293.9	0	15	0	0
20294.6	0	17	0	0
20295.2	0	19	0	0
20295.9	0	20	0	0
20296.5	0	22	0	0
20297.2	0	24	0	0
20297.8	0	26	0	0
20298.5	0	29	0	0
20299.2	0	31	0	0
20299.8	0	32	0	0
20300.5	0	33	0	0
20301.1	0	35	0	0
20301.8	0	35	0	0
20302.4	0	34	0	0
20303.1	0	32	0	0
20303.8	0	29	0	0
20304.4	0	24	0	0
20305.1	0	17	0	0
20305.7	0	12	0	0
20306.4	0	8	0	0
20307	0	6	0	0
20307.7	0	4	0	0
20308.3	0	3	0	0
20309	0	3	0	0
20309.7	0	2	0	0
20310.3	0	1	0	0
20311	0	1	0	0
20311.6	0	1	0	0
20312.3	0	0	0	0
20312.9	0	0	0	0
20313.6	0	0	0	0
20314.2	0	0	0	0
20314.9	0	0	0	0
20315.6	0	0	0	0
20316.2	0	0	0	0
20316.9	0	0	0	0
20317.5	0	0	0	0
20318.2	0	0	0	0
20318.8	0	0	0	0
20319.5	0	0	0	0
20320.2	0	0	0	0
20320.8	0	0	0	0
20321.5	0	0	0	0
20322.1	0	0	0	0
20322.8	0	0	0	0
20323.4	0	0	0	0
20324.1	0	0	0	0
20324.8	0	0	0	0
20325.4	0	0	0	0
20326.1	0	0	0	0
20326.7	0	0	0	0
20327.4	0	0	0	0
20328	0	0	0	0
20328.7	0	0	0	0
20329.3	0	0	0	0
20330	0	0	0	0
20330.7	0	0	0	0
20331.3	0	0	0	0
20332	0	0	0	0
20332.6	0	0	0	0
20333.3	0	0	0	0
20333.9	0	0	0	0
20334.6	0	0	0	0
20335.2	0	0	0	0
20335.9	0	0	0	0
20336.6	0	0	0	0
20337.2	0	0	0	0
20337.9	0	0	0	0
20338.5	0	0	0	0
20339.2	0	0	0	0
20339.8	0	0	0	0
20340.5	0	0	0	0
20341.2	0	0	0	0
20341.8	0	0	0	0
20342.5	0	0	0	0
20343.1	0	0	0	0
20343.8	0	0	0	0
20344.4	0	0	0	0
20345.1	0	0	0	0
20345.8	0	0	0	0
20346.4	0	0	0	0
20347.1	0	0	0	0
20347.7	0	0	0	0
20348.4	0	0	0	0
20349	0	0	0	0
20349.7	0	0	0	0
20350.3	0	0	0	0
20351	0	0	0	0
20351.7	0	0	0	0
20352.3	0	0	0	0
20353	0	0	0	0
20353.6	0	0	0	0
20354.3	0	0	0	0
20354.9	0	0	0	0
20355.6	0	0	0	0
20356.2	0	0	0	0
20356.9	0	0	0	0
20357.6	0	0	0	0
20358.2	0	0	0	0
20358.9	0	0	0	0
20359.5	0	0	0	0
20360.2	0	0	0	0
20360.8	0	0	0	0
20361.5	0	0	0	0
20362.2	0	0	0	0
20362.8	0	0	0	0
20363.5	0	0	0	0
20364.1	0	0	0	0
20364.8	0	0	0	0
20365.4	0	0	0	0
20366.1	0	0	0	0
20366.8	0	0	0	0
20367.4	0	0	0	0
20368.1	0	0	0	0
20368.7	0	0	0	0
20369.4	0	0	0	0
20370	0	0	0	0
20370.7	0	0	0	0
20371.3	0	0	0	0
20372	0	0	0	0
20372.7	0	0	0	0
20373.3	0	0	0	0
20374	0	0	0	0
20374.6	0	0	0	0
20375.3	0	0	0	0
20375.9	0	0	0	0
20376.6	0	0	0	0
20377.2	0	0	0	0
20377.9	0	0	0	0
20378.6	0	0	0	0
20379.2	0	0	0	0
20379.9	0	0	0	0
20380.5	0	0	0	0
20381.2	0	0	0	0
20381.8	0	0	0	0
20382.5	0	0	0	0
20383.2	0	0	0	0
20383.8	0	0	0	0
20384.5	0	0	0	0
20385.1	0	0	0	0
20385.8	0	0	0	0
20386.4	0	0	0	0
20387.1	0	0	0	0
20387.8	0	0	0	0
20388.4	0	0	0	0
20389.1	0	0	0	0
20389.7	0	0	0	0
20390.4	0	0	0	0
20391	0	0	0	0
20391.7	0	0	0	0
20392.3	0	0	0	0
20393	0	0	0	0
20393.7	0	0	0	0
20394.3	0	0	0	0
20395	0	0	0	0
20395.6	0	0	0	0
20396.3	0	0	0	0
20396.9	0	0	0	0
20397.6	0	0	0	0
20398.2	0	0	0	0
20398.9	0	0	0	0
20399.6	0	0	0	0
20400.2	0	0	0	0
20400.9	0	0	0	0
20401.5	0	0	0	0
20402.2	0	0	0	0
20402.8	0	0	0	0
20403.5	0	0	0	0
20404.2	0	0	0	0
20404.8	0	0	0	0
20405.5	0	0	0	0
20406.1	0	0	0	0
20406.8	0	0	0	0
20407.4	0	0	0	0
20408.1	0	0	0	0
20408.8	0	0	0	0
20409.4	0	0	0	0
20410.1	0	0	0	0
20410.7	0	0	0	0
20411.4	0	0	0	0
20412	0	0	0	0
20412.7	0	0	0	0
20413.3	0	0	0	0
20414	0	0	0	0
20414.7	0	0	0	0
20415.3	0	0	0	0
20416	0	0	0	0
20416.6	0	0	0	0
20417.3	0	0	0	0
20417.9	0	0	0	0
20418.6	0	0	0	0
20419.2	0	0	0	0
20419.9	0	0	0	0
20420.6	0	0	0	0
20421.2	0	0	0	0
20421.9	0	0	0	0
20422.5	0	0	0	0
20423.2	0	0	0	0
20423.8	0	0	0	0
20424.5	0	0	0	0
20425.2	0	0	0	0
20425.8	0	0	0	0
20426.5	0	0	0	0
20427.1	0	0	0	0
20427.8	0	0	0	0
20428.4	0	0	0	0
20429.1	0	0	0	0
20429.8	0	0	0	0
20430.4	0	0	0	0
20431.1	0	0	0	0
20431.7	0	0	0	0
20432.4	0	0	0	0
20433	0	0	0	0
20433.7	0	0	0	0
20434.3	0	0	0	0
20435	0	0	0	0
20435.7	0	0	0	0
20436.3	0	0	0	0
20437	0	0	0	0
20437.6	0	0	0	0
20438.3	0	0	0	0
20438.9	0	0	0	0
20439.6	0	0	0	0
20440.2	0	0	0	0
20440.9	0	0	0	0
20441.6	0	0	0	0
20442.2	0	0	0	0
20442.9	0	0	0	0
20443.5	0	0	0	0
20444.2	0	0	0	0
20444.8	0	0	0	0
20445.5	0	0	0	0
20446.2	0	0	0	0
20446.8	0	0	0	0
20447.5	0	0	0	0
20448.1	0	0	0	0
20448.8	0	0	0	0
20449.4	0	0	0	0
20450.1	0	0	0	0
20450.8	0	0	0	0
20451.4	0	0	0	0
20452.1	0	0	0	0
20452.7	0	0	0	0
20453.4	0	0	0	0
20454	0	0	0	0
20454.7	0	0	0	0
20455.3	0	0	0	0
20456	0	0	0	0
20456.7	0	0	0	0
20457.3	0	0	0	0
20458	0	0	0	0
20458.6	0	0	0	0
20459.3	0	0	0	0
20459.9	0	0	0	0
20460.6	0	0	0	0
20461.2	0	0	0	0
20461.9	0	0	0	0
20462.6	0	0	0	0
20463.2	0	0	0	0
20463.9	0	0	0	0
20464.5	1	0	0	0
20465.2	1	0	0	0
20465.8	1	0	0	0
20466.5	1	0	0	0
20467.2	1	0	0	0
20467.8	1	0	0	0
20468.5	1	0	0	0
20469.1	1	0	0	0
20469.8	1	0	0	0
20470.4	1	0	0	0
20471.1	1	0	0	0
20471.8	1	0	0	0
20472.4	1	0	0	0
20473.1	2	0	0	0
20473.7	5	0	0	0
20474.4	10	0	0	0
20475	22	0	0	0
20475.7	47	0	0	0
20476.3	106	0	0	0
20477	226	0	0	0
20477.7	432	0	0	0
20478.3	711	0	0	0
20479	1007	0	0	0
20479.6	1284	0	0	0
20480.3	1562	0	0	0
20480.9	1895	0	0	0
20481.6	2326	0	0	0
20482.2	2839	0	0	0
20482.9	3319	0	0	0
20483.6	3626	0	0	0
20484.2	3715	0	0	0
20484.9	3649	0	0	0
20485.5	3471	0	0	0
20486.2	3146	0	0	0
20486.8	2663	0	0	0
20487.5	2152	0	0	0
20488.2	1803	0	0	0
20488.8	1690	0	0	0
20489.5	1789	0	0	0
20490.1	2077	0	0	0
20490.8	2610	0	0	0
20491.4	3544	0	0	0
20492.1	5011	0	0	0
20492.8	6918	0	0	0
20493.4	8851	0	0	0
20494.1	10417	0	0	0
20494.7	11686	0	0	0
20495.4	13021	0	0	0
20496	14556	0	0	0
20496.7	15988	0	0	0
20497.3	16841	0	0	0
20498	16881	0	0	0
20498.7	16276	0	0	0
20499.3	15546	0	0	0
20500	15139	0	0	0
20500.6	14993	0	0	0
20501.3	14786	0	0	0
20501.9	14236	0	0	0
20502.6	13224	0	0	0
20503.2	12142	0	0	0
20503.9	11632	0	0	0
20504.6	11893	0	0	0
20505.2	12606	0	0	0
20505.9	13334	0	0	0
20506.5	13855	0	0	0
20507.2	14212	0	0	0
20507.8	14638	0	0	0
20508.5	15270	0	0	0
20509.2	15829	0	0	0
20509.8	16095	0	0	0
20510.5	16359	0	0	0
20511.1	16840	0	0	0
20511.8	17247	0	0	0
20512.4	17211	0	0	0
20513.1	16815	0	0	0
20513.8	16528	0	0	0
20514.4	16702	0	0	0
20515.1	17204	0	0	0
20515.7	17732	0	0	0
20516.4	18271	0	0	1
20517	19078	0	1	5
20517.7	20632	0	3	17
20518.3	23653	0	9	50
20519	28796	0	24	127
20519.7	36152	0	56	284
20520.3	45311	0	112	563
20521	55876	0	197	990
20521.6	67818	0	302	1553
20522.3	81463	0	411	2164
20522.9	96428	0	500	2705
20523.6	110989	0	553	3114
20524.2	123804	0	563	3369
20524.9	134221	0	529	3391
20525.6	140807	0	457	3092
20526.2	143278	0	357	2521
20526.9	142990	0	250	1857
20527.5	139826	0	156	1251
20528.2	133247	0	89	774
20528.8	124248	0	46	441
20529.5	113739	0	22	232
20530.2	101519	0	10	112
20530.8	88227	0	4	49
20531.5	76443	0	1	20
20532.1	67327	0	1	7
20532.8	59334	0	0	2
20533.4	51453	0	0	1
20534.1	44247	0	0	0
20534.8	38578	0	0	0
20535.4	34602	0	0	0
20536.1	31593	0	0	0
20536.7	28977	0	0	0
20537.4	26737	0	0	0
20538	24999	0	0	0
20538.7	23844	0	0	0
20539.3	23172	0	0	0
20540	22799	0	0	0
20540.7	22562	0	0	0
20541.3	22443	0	0	0
20542	22768	0	0	0
20542.6	23711	0	0	0
20543.3	24934	0	0	1
20543.9	26236	0	0	3
20544.6	28004	0	2	14
20545.2	30924	0	8	54
20545.9	35629	0	27	181
20546.6	42568	0	82	524
20547.2	52214	0	207	1312
20547.9	64972	0	450	2831
20548.5	80523	0	847	5244
20549.2	98063	0	1411	8410
20549.8	117607	0	2111	11883
20550.5	139767	0	2864	15070
20551.2	163396	0	3517	17462
20551.8	184993	0	3919	18776
20552.5	201430	0	4006	18905
20553.1	212660	0	3765	17763
20553.8	220412	0	3215	15444
20554.4	224679	0	2455	12450
20555.1	223767	0	1669	9368
20555.8	216404	0	1020	6558
20556.4	202861	0	571	4245
20557.1	185083	0	296	2545
20557.7	165843	0	142	1409
20558.4	147402	0	62	708
20559	130245	0	25	315
20559.7	114055	0	9	123
20560.3	99081	0	3	42
20561	85792	0	1	13
20561.7	74474	0	0	4
20562.3	64757	0	0	1
20563	56441	0	0	0
20563.6	50101	0	0	0
20564.3	45820	0	0	0
20564.9	42903	0	0	0
20565.6	40529	0	0	0
20566.2	38425	0	0	0
20566.9	36734	0	0	0
20567.6	35134	0	0	0
20568.2	33209	0	0	0
20568.9	31156	0	0	0
20569.5	29488	0	0	0
20570.2	28352	0	0	0
20570.8	27510	0	0	0
20571.5	27008	0	0	0
20572.2	27127	0	0	0
20572.8	27834	0	0	0
20573.5	28683	0	0	0
20574.1	28976	0	0	0
20574.8	28302	0	0	0
20575.4	27119	0	0	0
20576.1	26244	0	0	0
20576.8	25592	0	0	0
20577.4	24338	0	0	0
20578.1	22365	0	0	0
20578.7	20526	0	0	0
20579.4	19503	0	0	0
20580	19029	0	0	0
20580.7	18294	0	0	0
20581.3	16849	0	0	0
20582	15000	0	0	0
20582.7	13378	0	0	0
20583.3	12248	0	0	0
20584	11519	0	0	0
20584.6	11170	0	0	0
20585.3	11197	0	0	0
20585.9	11338	0	0	0
20586.6	11190	0	0	0
20587.2	10645	0	0	0
20587.9	9991	0	0	0
20588.6	9602	0	0	0
20589.2	9796	0	0	0
20589.9	10754	0	0	0
20590.5	12364	0	0	0
20591.2	14170	0	0	0
20591.8	15635	0	0	0
20592.5	16541	0	0	0
20593.2	16980	0	0	0
20593.8	17138	0	0	0
20594.5	17215	0	0	0
20595.1	17423	0	0	0
20595.8	17848	0	0	0
20596.4	18086	0	0	0
20597.1	17592	0	0	0
20597.8	16598	0	0	0
20598.4	15949	0	0	0
20599.1	15814	0	0	0
20599.7	15393	0	0	0
20600.4	14107	0	0	0
20601	12165	0	0	0
20601.7	10039	0	0	0
20602.3	8055	0	0	0
20603	6362	0	0	0
20603.7	5032	0	0	0
20604.3	4066	0	0	0
20605	3341	0	0	0
20605.6	2720	0	0	0
20606.3	2172	0	0	0
20606.9	1776	0	0	0
20607.6	1615	0	0	0
20608.2	1661	0	0	0
20608.9	1794	0	0	0
20609.6	1911	0	0	0
20610.2	2011	0	0	0
20610.9	2133	0	0	0
20611.5	2216	0	0	0
20612.2	2141	0	0	0
20612.8	1939	0	0	0
20613.5	1823	0	0	0
20614.2	1912	0	0	0
20614.8	2049	0	0	0
20615.5	1988	0	0	0
20616.1	1705	0	0	0
20616.8	1386	0	0	0
20617.4	1136	0	0	0
20618.1	909	0	0	0
20618.8	677	0	0	0
20619.4	481	0	0	0
20620.1	354	0	0	0
20620.7	285	0	0	0
20621.4	246	0	0	0
20622	225	0	0	0
20622.7	216	0	0	0
20623.3	211	0	0	0
20624	197	0	0	0
20624.7	169	0	0	0
20625.3	133	0	0	0
20626	103	0	0	0
20626.6	82	0	0	0
20627.3	68	0	0	0
20627.9	60	0	0	0
20628.6	58	0	0	0
20629.2	66	0	0	0
20629.9	82	0	0	0
20630.6	100	0	0	0
20631.2	111	0	0	0
20631.9	105	0	0	0
20632.5	85	0	0	0
20633.2	61	0	0	0
20633.8	42	0	0	0
20634.5	31	0	0	0
20635.2	26	0	0	0
20635.8	23	0	0	0
20636.5	21	0	0	0
20637.1	17	0	0	0
20637.8	13	0	0	0
20638.4	10	0	0	0
20639.1	7	0	0	0
20639.8	5	0	0	0
20640.4	3	0	0	0
20641.1	2	0	0	0
20641.7	2	0	0	0
20642.4	2	0	0	0
20643	1	0	0	0
20643.7	1	0	1	0
20644.3	1	0	5	0
20645	1	1	15	0
20645.7	1	1	40	1
20646.3	1	2	92	3
20647	1	4	180	7
20647.6	2	6	303	12
20648.3	2	9	447	19
20648.9	2	11	582	25
20649.6	2	12	668	28
20650.2	1	12	675	27
20650.9	1	10	604	22
20651.6	1	8	484	16
20652.2	1	6	349	10
20652.9	1	4	223	6
20653.5	1	2	124	3
20654.2	1	1	59	1
20654.8	2	1	24	1
20655.5	3	0	9	0
20656.2	3	0	3	0
20656.8	3	0	1	0
20657.5	3	0	0	0
20658.1	3	0	0	0
20658.8	2	0	0	0
20659.4	2	0	0	0
20660.1	1	0	0	0
20660.8	1	0	0	0
20661.4	0	0	0	0
20662.1	0	0	0	0
20662.7	0	0	0	0
20663.4	0	0	0	0
20664	0	0	0	0
20664.7	0	0	0	0
20665.3	0	0	0	0
20666	0	0	0	0
20666.7	0	0	0	0
20667.3	0	0	0	0
20668	0	0	0	0
20668.6	0	0	1	0
20669.3	0	1	3	0
20669.9	0	1	10	1
20670.6	0	3	34	4
20671.2	0	6	103	10
20671.9	0	12	271	23
20672.6	0	22	629	48
20673.2	0	37	1273	92
20673.9	0	56	2269	160
20674.5	0	76	3624	256
20675.2	0	92	5235	370
20675.8	0	100	6834	478
20676.5	0	99	8049	550
20677.2	0	91	8608	560
20677.8	0	76	8453	513
20678.5	0	59	7679	434
20679.1	0	42	6427	343
20679.8	0	27	4898	248
20680.4	0	16	3361	159
20681.1	0	8	2056	91
20681.8	0	4	1112	46
20682.4	0	2	531	20
20683.1	0	1	224	8
20683.7	0	0	83	3
20684.4	0	0	27	1
20685	0	0	8	0
20685.7	0	0	2	0
20686.3	0	0	0	0
20687	0	0	0	0
20687.7	1	0	0	0
20688.3	1	0	0	0
20689	1	0	0	0
20689.6	1	0	0	0
20690.3	1	0	0	0
20690.9	1	0	0	0
20691.6	1	0	0	0
20692.2	1	0	0	0
20692.9	1	0	0	0
20693.6	0	0	0	0
20694.2	0	0	0	0
20694.9	0	0	0	0
20695.5	0	0	0	0
20696.2	0	0	0	0
20696.8	0	0	0	0
20697.5	0	0	0	0
20698.2	0	0	0	0
20698.8	0	0	0	0
20699.5	0	0	0	0
20700.1	0	0	0	0
20700.8	0	0	0	0
20701.4	0	0	0	0
20702.1	0	0	0	0
20702.8	0	0	0	0
20703.4	0	0	0	0
20704.1	0	0	0	0
20704.7	0	0	0	0
20705.4	0	0	0	0
20706	0	0	0	0
20706.7	0	0	0	0
20707.3	0	0	0	1
20708	0	0	0	1
20708.7	0	0	0	1
20709.3	0	0	0	1
20710	0	0	0	1
20710.6	0	0	0	1
20711.3	1	0	0	1
20711.9	1	0	0	1
20712.6	1	0	0	1
20713.2	1	0	0	1
20713.9	1	0	0	2
20714.6	1	0	0	3
20715.2	1	0	0	5
20715.9	1	0	0	8
20716.5	1	0	0	12
20717.2	1	0	0	18
20717.8	1	0	0	27
20718.5	1	0	0	37
20719.2	1	0	0	47
20719.8	1	0	0	57
20720.5	0	0	0	68
20721.1	0	0	0	81
20721.8	0	0	0	101
20722.4	0	0	0	135
20723.1	0	0	0	201
20723.8	0	0	0	333
20724.4	0	0	0	594
20725.1	0	0	0	1108
20725.7	0	0	1	2063
20726.4	0	0	2	3676
20727	0	0	5	6111
20727.7	0	0	11	9444
20728.3	0	0	25	13529
20729	0	0	50	17813
20729.7	0	0	96	21699
20730.3	0	0	176	25069
20731	0	0	297	28018
20731.6	0	0	453	30359
20732.3	0	0	636	31913
20732.9	0	0	849	32937
20733.6	0	0	1086	33717
20734.2	0	0	1311	34122
20734.9	0	0	1497	33896
20735.6	0	0	1654	33054
20736.2	0	0	1798	31885
20736.9	0	0	1927	30682
20737.5	0	0	2048	29457
20738.2	0	0	2212	28187
20738.8	0	0	2508	27297
20739.5	0	0	3067	27243
20740.2	0	0	4062	27951
20740.8	0	0	5647	29153
20741.5	0	0	7958	30960
20742.1	0	1	11175	33981
20742.8	0	2	15328	38590
20743.4	0	3	19942	44329
20744.1	0	6	24300	50721
20744.8	0	10	28232	57667
20745.4	0	16	32110	64757
20746.1	0	24	35903	71168
20746.7	0	31	38996	75985
20747.4	0	35	41024	78844
20748	0	36	41992	80380
20748.7	0	32	41732	81059
20749.3	0	27	40139	80315
20750	0	20	37775	77595
20750.7	0	14	35540	73840
20751.3	0	9	33710	71062
20752	0	6	31819	69417
20752.6	0	3	29550	66706
20753.3	0	2	27201	62210
20753.9	0	1	25313	58182
20754.6	0	1	24142	56707
20755.2	0	0	23589	57339
20755.9	0	0	23573	58593
20756.6	0	0	24193	60054
20757.2	0	0	25443	61755
20757.9	0	0	26927	63173
20758.5	0	0	28017	63947
20759.2	0	0	28492	64673
20759.8	0	0	28627	65909
20760.5	0	0	28412	66945
20761.2	0	0	27645	67080
20761.8	0	0	26739	66958
20762.5	0	0	26384	67244
20763.1	0	0	26537	67331
20763.8	0	1	26482	66212
20764.4	0	4	26127	64128
20765.1	0	18	26313	62796
20765.8	0	77	27648	63708
20766.4	0	286	30269	66878
20767.1	0	897	34466	72245
20767.7	0	2384	40989	81245
20768.4	0	5404	50871	95557
20769	0	10490	64841	116073
20769.7	0	17730	83316	143838
20770.3	0	26968	107291	180447
20771	1	38236	138408	227115
20771.7	1	51501	176748	282512
20772.3	2	65658	218940	343815
20773	3	78963	260430	409154
20773.6	4	90774	298889	473193
20774.3	6	101368	333691	526941
20774.9	9	110285	362252	567111
20775.6	11	115477	380085	597388
20776.2	13	115229	386865	618256
20776.9	14	111119	386254	621623
20777.6	13	105974	378256	602867
20778.2	12	99808	360242	569614
20778.9	10	91366	333121	529542
20779.5	8	81161	300213	485491
20780.2	6	70502	265454	439536
20780.8	4	60076	232483	390748
20781.5	3	50228	201590	340068
20782.2	2	41153	172470	292450
20782.8	1	32814	146844	250655
20783.5	1	25108	125166	215401
20784.1	0	18200	106736	186266
20784.8	0	12451	91608	162058
20785.4	0	8012	79508	142601
20786.1	0	4785	69599	127491
20786.8	0	2631	61533	115817
20787.4	0	1353	55395	106722
20788.1	0	675	51053	99178
20788.7	0	341	47862	93252
20789.4	0	180	45318	89823
20790	0	104	43587	88493
20790.7	0	73	42623	87743
20791.3	0	76	41873	86708
20792	0	133	41344	86071
20792.7	0	315	41789	86905
20793.3	0	793	43556	89423
20794	0	1863	46397	94174
20794.6	0	3923	50891	102152
20795.3	0	7398	58658	113818
20795.9	0	12628	70900	130578
20796.6	1	19866	88258	155276
20797.2	1	29425	111913	190941
20797.9	2	41545	143394	239458
20798.6	5	56400	184578	301444
20799.2	11	74264	237490	378903
20799.9	21	94450	299512	472897
20800.5	35	115052	362808	577201
20801.2	52	134786	422493	680222
20801.8	68	153352	478895	769999
20802.5	81	170002	531512	839431
20803.2	89	182680	574012	892059
20803.8	91	189710	599393	930621
20804.5	89	191285	607687	948951
20805.1	82	187110	600487	943749
20805.8	73	177142	578108	915252
20806.4	62	164429	544432	865013
20807.1	50	150776	502722	798539
20807.8	36	134179	452816	721042
20808.4	25	114727	397930	637933
20809.1	16	96598	346029	557724
20809.7	10	82524	301964	487684
20810.4	5	70695	262163	427229
20811	3	58436	221906	369489
20811.7	2	46333	184117	312242
20812.3	1	36526	154045	261735
20813	1	29309	132193	222974
20813.7	0	23437	116092	194931
20814.3	0	18097	103796	174855
20815	0	13387	94704	160224
20815.6	0	9499	87897	148568
20816.3	0	6364	81734	138299
20816.9	0	3975	75884	129310
20817.6	0	2352	70917	122247
20818.2	0	1354	66484	117187
20818.9	0	775	62308	113326
20819.6	0	453	59088	109805
20820.2	0	282	57221	105906
20820.9	0	188	55852	101092
20821.5	0	127	53630	95801
20822.2	0	83	50427	90888
20822.8	0	52	47328	86767
20823.5	0	36	44968	83812
20824.2	0	30	43214	81934
20824.8	0	28	41772	80387
20825.5	0	28	40207	78514
20826.1	0	27	38154	75864
20826.8	0	24	35720	72386
20827.4	0	20	33392	68378
20828.1	0	16	31297	64145
20828.8	1	12	28910	60098
20829.4	1	9	26115	56450
20830.1	1	6	23482	53009
20830.7	1	5	21117	49663
20831.4	1	3	18679	46357
20832	1	2	16147	42775
20832.7	1	2	13653	38937
20833.3	1	1	11297	35342
20834	0	1	9235	32226
20834.7	0	0	7605	29573
20835.3	0	0	6491	27532
20836	0	0	5851	26205
20836.6	0	0	5541	25406
20837.3	0	0	5507	25000
20837.9	0	0	5804	25126
20838.6	0	0	6457	25909
20839.2	1	0	7433	27208
20839.9	1	0	8659	28820
20840.6	1	0	10094	30801
20841.2	1	0	11699	33322
20841.9	2	0	13351	36269
20842.5	2	0	14961	39314
20843.2	3	0	16496	42296
20843.8	4	1	17696	44899
20844.5	5	1	18285	46361
20845.2	6	1	18492	46351
20845.8	7	2	18743	45650
20846.5	6	2	18979	45205
20847.1	6	3	18779	44871
20847.8	4	4	18026	43852
20848.4	4	5	16929	41860
20849.1	3	6	15557	38995
20849.8	3	8	13951	35209
20850.4	3	9	12343	30814
20851.1	3	12	10820	26656
20851.7	2	15	9354	23074
20852.4	1	18	8061	19705
20853	1	22	7053	16483
20853.7	1	26	6285	13838
20854.3	1	29	5576	11872
20855	1	28	4701	10113
20855.7	1	24	3648	8208
20856.3	2	19	2660	6289
20857	3	15	1936	4638
20857.6	4	13	1475	3415
20858.3	5	11	1164	2622
20858.9	8	8	912	2147
20859.6	11	6	687	1847
20860.2	15	4	498	1637
20860.9	19	3	362	1491
20861.6	22	2	282	1398
20862.2	23	2	246	1355
20862.9	21	1	234	1350
20863.5	18	2	242	1366
20864.2	15	3	278	1423
20864.8	12	10	364	1584
20865.5	9	30	547	1908
20866.2	7	83	895	2429
20866.8	6	216	1512	3192
20867.5	5	506	2553	4235
20868.1	4	1054	4173	5547
20868.8	3	1946	6399	7133
20869.4	2	3234	9074	9029
20870.1	2	4965	11954	11150
20870.8	2	7100	14652	13269
20871.4	2	9332	16700	15242
20872.1	2	11271	18080	16956
20872.7	1	12776	19143	18161
20873.4	1	13710	19771	18677
20874	1	13832	19506	18433
20874.7	1	13198	18324	17383
20875.3	1	12138	16600	15700
20876	1	10840	14676	13720
20876.7	1	9371	12726	11718
20877.3	1	7872	10825	9865
20878	1	6508	9019	8186
20878.6	1	5387	7356	6579
20879.3	1	4599	5921	5027
20879.9	1	4215	4839	3666
20880.6	0	4208	4197	2607
20881.2	0	4432	3948	1838
20881.9	0	4709	3957	1303
20882.6	0	4907	4128	957
20883.2	0	4989	4402	751
20883.9	0	5011	4706	637
20884.5	0	5002	4945	573
20885.2	0	4938	5084	543
20885.8	0	4804	5119	530
20886.5	0	4558	4980	515
20887.2	0	4199	4644	481
20887.8	0	3882	4280	435
20888.5	0	3722	4047	392
20889.1	0	3700	3955	374
20889.8	0	3920	4053	410
20890.4	0	4676	4523	566
20891.1	0	6285	5568	971
20891.8	0	8998	7422	1820
20892.4	0	13076	10435	3344
20893.1	0	18886	15014	5790
20893.7	0	26852	21561	9430
20894.4	0	37479	30606	14430
20895	0	51650	42892	20754
20895.7	0	70359	59042	28601
20896.3	0	93894	79152	38539
20897	0	121780	102679	50608
20897.7	0	152624	128572	63896
20898.3	0	183886	155491	77332
20899	0	213606	181287	90070
20899.6	0	240389	203486	101235
20900.3	0	261102	220890	110310
20900.9	0	273649	232833	117179
20901.6	0	278960	237935	121137
20902.2	0	276895	235268	121050
20902.9	0	267082	226137	116423
20903.6	0	251411	212492	108460
20904.2	0	230891	194756	99571
20904.9	0	206140	174004	90254
20905.5	0	180314	152416	79136
20906.2	0	156344	131253	66574
20906.8	0	134176	111451	54563
20907.5	0	112818	93483	44301
20908.2	0	92467	77025	35812
20908.8	0	74322	62387	28608
20909.5	0	59717	50314	22176
20910.1	0	48999	40853	16320
20910.8	0	40988	33542	11297
20911.4	0	34402	28044	7482
20912.1	0	29272	24214	4909
20912.8	0	26048	21881	3338
20913.4	0	24431	20708	2515
20914.1	0	23787	20289	2208
20914.7	0	23579	20242	2186
20915.4	0	23239	20141	2278
20916	0	22564	19847	2432
20916.7	0	21952	19761	2713
20917.3	0	21914	20258	3215
20918	0	22900	21261	4007
20918.7	0	25273	22644	5191
20919.3	0	28881	24785	6980
20920	0	33403	28363	9612
20920.6	0	39260	33685	13128
20921.3	0	47486	40888	17385
20921.9	0	59633	51039	22637
20922.6	0	77859	66083	29979
20923.2	0	103467	87306	40441
20923.9	0	136403	114988	53826
20924.6	0	175769	148862	69562
20925.2	0	219118	187005	87786
20925.9	0	263852	226781	108019
20926.5	0	308757	266916	128046
20927.2	0	351794	304505	145349
20927.8	0	389837	334987	158953
20928.5	0	419304	356447	169592
20929.2	0	435256	368472	177659
20929.8	0	436251	371028	181071
20930.5	0	426772	365655	177718
20931.1	0	410470	353603	168513
20931.8	0	387105	333547	155408
20932.4	0	355094	303874	140472
20933.1	0	315441	267405	125857
20933.8	0	274254	230800	111383
20934.4	0	237003	198715	95726
20935.1	0	202918	170642	79592
20935.7	0	170872	144567	64786
20936.4	0	143009	120693	52315
20937	0	119506	99875	42326
20937.7	0	99081	82344	34270
20938.3	0	82248	68411	27446
20939	0	69191	57883	21685
20939.7	0	59321	49896	17148
20940.3	0	52432	43761	13820
20941	0	47539	39050	11390
20941.6	0	43313	35604	9403
20942.3	0	39699	33233	7574
20942.9	0	37158	31211	5923
20943.6	0	35702	29017	4534
20944.2	0	34863	26812	3411
20944.9	0	33667	24824	2558
20945.6	0	31563	23191	1934
20946.2	0	29241	21985	1463
20946.9	0	27508	21004	1114
20947.5	0	26474	20095	888
20948.2	0	26103	19432	777
20948.8	0	26166	19070	773
20949.5	0	26158	18737	872
20950.2	0	26050	18308	1075
20950.8	0	26205	17877	1377
20951.5	0	26504	17485	1744
20952.1	0	26380	17094	2109
20952.8	0	25481	16520	2391
20953.4	0	23887	15475	2527
20954.1	0	21918	13914	2507
20954.8	0	19887	12005	2349
20955.4	0	17822	9923	2065
20956.1	0	15535	7879	1689
20956.7	0	12943	6009	1285
20957.4	0	10174	4338	910
20958	0	7512	2947	603
20958.7	0	5246	1902	382
20959.3	0	3486	1175	236
20960	0	2202	699	142
20960.7	0	1343	410	83
20961.3	0	839	244	50
20962	0	588	153	31
20962.6	0	499	107	20
20963.3	0	533	89	13
20963.9	0	688	90	9
20964.6	0	983	105	7
20965.2	0	1447	130	7
20965.9	0	2150	171	7
20966.6	0	3176	236	8
20967.2	0	4563	328	9
20967.9	0	6263	434	12
20968.5	0	8226	536	15
20969.2	0	10397	631	18
20969.8	0	12492	725	21
20970.5	0	14101	795	23
20971.2	0	15084	805	22
20971.8	0	15541	736	19
20972.5	0	15668	607	15
20973.1	0	15771	461	11
20973.8	0	15944	333	7
20974.4	0	15857	233	5
20975.1	0	15392	158	3
20975.8	0	15068	104	2
20976.4	0	15272	69	1
20977.1	0	15615	49	1
20977.7	0	15598	37	1
20978.4	0	15374	31	2
20979	0	15442	30	3
20979.7	0	15912	32	6
20980.3	0	16431	37	12
20981	0	16838	43	22
20981.7	0	17371	50	38
20982.3	0	17928	54	59
20983	0	17916	55	81
20983.6	0	17237	51	98
20984.3	0	16401	45	102
20984.9	0	15541	38	93
20985.6	0	14280	30	76
20986.2	0	12504	22	56
20986.9	0	10663	16	39
20987.6	0	9175	11	25
20988.2	0	8003	7	15
20988.9	0	7091	5	8
20989.5	0	6853	3	4
20990.2	0	7882	2	2
20990.8	0	10277	1	1
20991.5	0	13528	2	0
20992.2	0	17095	3	0
20992.8	0	20872	7	0
20993.5	0	25064	18	1
20994.1	0	29650	41	1
20994.8	0	34188	90	2
20995.4	0	38548	179	3
20996.1	0	42938	322	5
20996.8	0	46851	513	7
20997.4	0	49656	714	10
20998.1	0	51631	865	11
20998.7	0	52905	910	11
20999.4	0	53089	843	11
21000	0	52202	705	9
21000.7	0	50443	550	7
21001.3	0	47960	408	4
21002	0	45089	286	3
21002.7	0	42124	187	1
21003.3	0	39349	113	1
21004	0	37140	63	0
21004.6	0	35630	33	0
21005.3	0	34826	17	0
21005.9	0	34727	10	0
21006.6	0	34866	6	0
21007.2	0	34646	4	0
21007.9	0	34285	4	0
21008.6	0	34523	3	0
21009.2	0	35434	4	0
21009.9	0	36415	4	0
21010.5	0	37137	5	0
21011.2	0	37288	6	0
21011.8	0	36481	7	0
21012.5	0	35289	9	0
21013.2	0	34598	15	0
21013.8	0	34566	33	0
21014.5	0	35017	88	0
21015.1	0	35500	250	1
21015.8	0	35819	679	3
21016.4	0	36995	1675	14
21017.1	0	40299	3620	58
21017.8	0	46183	6861	218
21018.4	0	55049	11685	703
21019.1	0	67805	18243	1926
21019.7	0	85574	26597	4454
21020.4	0	109491	36996	8796
21021	0	140377	49645	15101
21021.7	0	178408	64501	23104
21022.3	0	222447	81611	32200
21023	0	269531	100503	41659
21023.7	0	315885	119423	51213
21024.3	0	358086	136635	60775
21025	0	393555	151197	69481
21025.6	0	419386	161640	76036
21026.3	0	433231	167057	79682
21026.9	0	437423	168819	80502
21027.6	0	434357	167474	78781
21028.2	0	421059	161327	74535
21028.9	0	395569	150134	68428
21029.6	0	360365	135293	61712
21030.2	0	320734	118462	54644
21030.9	0	282912	102359	46841
21031.5	0	248594	88482	38756
21032.2	0	215985	76057	31193
21032.8	0	185288	64612	24384
21033.5	0	157762	54190	18291
21034.2	0	134305	44801	12863
21034.8	0	115643	36703	8135
21035.5	0	100944	29850	4452
21036.1	0	88690	23883	2093
21036.8	0	78898	18748	863
21037.4	0	71544	14531	322
21038.1	0	65516	11235	115
21038.8	0	60710	8957	46
21039.4	0	57708	7674	26
21040.1	0	56126	7062	20
21040.7	0	55538	6873	18
21041.4	0	56095	7082	20
21042	0	57345	7630	24
21042.7	0	58456	8469	36
21043.3	0	59701	9801	72
21044	0	61923	11963	184
21044.7	0	65548	15186	495
21045.3	0	71671	19557	1239
21046	0	82287	25016	2789
21046.6	0	98819	31735	5622
21047.3	0	122090	40449	10149
21047.9	0	152809	52058	16605
21048.6	0	191375	67868	25032
21049.2	0	239903	89298	35203
21049.9	0	300859	115827	46962
21050.6	0	370853	144684	60332
21051.2	0	443086	172782	74626
21051.9	0	511493	198767	88474
21052.5	0	569282	223149	100824
21053.2	0	614884	244871	111065
21053.8	0	650948	260211	118762
21054.5	0	672906	267154	123309
21055.2	0	674596	266446	124048
21055.8	0	657736	259171	121111
21056.5	0	626366	246835	114913
21057.1	0	582980	230928	105875
21057.8	0	530352	212004	95482
21058.4	0	472644	190072	85386
21059.1	0	415426	165648	75586
21059.8	0	362632	141036	65230
21060.4	0	314995	119121	54431
21061.1	0	271711	100766	44120
21061.7	0	232178	84733	35087
21062.4	0	197283	70186	27443
21063	0	168131	57776	20634
21063.7	0	144384	48026	14408
21064.3	0	125573	40606	9269
21065	0	111688	34850	5597
21065.7	0	101866	30087	3217
21066.3	0	94553	25980	1771
21067	0	88733	22451	948
21067.6	0	83995	19386	507
21068.3	0	79913	16641	279
21068.9	0	76225	14185	160
21069.6	0	72789	12044	94
21070.2	0	69233	10151	55
21070.9	0	65467	8405	32
21071.6	0	61682	6742	18
21072.2	0	58198	5180	11
21072.9	0	55572	3841	7
21073.5	0	53818	2812	5
21074.2	0	52376	2066	3
21074.8	0	51052	1537	2
21075.5	0	49919	1169	2
21076.2	0	48861	910	1
21076.8	0	47828	723	1
21077.5	0	46839	580	1
21078.1	0	45638	468	1
21078.8	0	43914	382	1
21079.4	0	41732	316	2
21080.1	0	39306	263	2
21080.8	0	36657	218	3
21081.4	0	33864	177	3
21082.1	0	31390	139	4
21082.7	0	29626	108	4
21083.4	0	28112	85	5
21084	0	25885	67	4
21084.7	0	22830	53	4
21085.3	0	19715	43	3
21086	0	17054	35	2
21086.7	0	14963	27	2
21087.3	0	13609	20	1
21088	0	13170	15	1
21088.6	0	13607	11	0
21089.3	0	14664	9	0
21089.9	0	16098	8	0
21090.6	0	17851	8	0
21091.2	0	19928	9	0
21091.9	0	22168	11	0
21092.6	0	24340	16	0
21093.2	0	26276	22	0
21093.9	0	27841	29	0
21094.5	0	29037	38	0
21095.2	0	30026	47	0
21095.8	0	30795	53	0
21096.5	0	31029	54	0
21097.2	0	30483	50	0
21097.8	0	29205	40	0
21098.5	0	27390	29	0
21099.1	0	24951	19	0
21099.8	0	21563	12	0
21100.4	0	17468	7	0
21101.1	0	13444	4	0
21101.8	0	9904	2	0
21102.4	0	6848	1	0
21103.1	0	4353	1	0
21103.7	0	2542	0	0
21104.4	0	1382	0	0
21105	0	721	0	0
21105.7	0	381	0	0
21106.3	0	219	0	0
21107	0	145	0	0
21107.7	0	110	0	1
21108.3	0	93	0	1
21109	0	82	1	2
21109.6	0	73	1	3
21110.3	0	65	1	4
21110.9	0	56	2	5
21111.6	0	47	2	7
21112.2	0	38	2	8
21112.9	0	31	2	9
21113.6	0	25	1	9
21114.2	0	21	1	7
21114.9	0	19	1	6
21115.5	0	19	1	4
21116.2	0	20	1	3
21116.8	0	24	1	2
21117.5	0	29	0	1
21118.2	0	39	0	1
21118.8	0	54	0	1
21119.5	0	77	0	0
21120.1	0	110	0	0
21120.8	0	154	0	0
21121.4	0	195	0	0
21122.1	0	220	0	0
21122.8	0	223	0	0
21123.4	0	207	0	0
21124.1	0	179	0	0
21124.7	0	146	0	0
21125.4	0	112	0	0
21126	0	79	0	0
21126.7	0	52	0	0
21127.3	0	32	0	0
21128	0	19	0	0
21128.7	0	11	0	0
21129.3	0	6	0	0
21130	0	3	0	0
21130.6	0	2	0	0
21131.3	0	1	0	0
21131.9	0	0	0	0
21132.6	0	0	0	0
21133.2	0	0	0	0
21133.9	0	0	0	0
21134.6	0	0	0	0
21135.2	0	0	0	0
21135.9	0	0	0	0
21136.5	0	0	0	0
21137.2	0	0	0	0
21137.8	0	0	0	0
21138.5	0	0	0	0
21139.2	0	0	0	0
21139.8	0	0	0	0
21140.5	0	0	0	0
21141.1	0	0	0	0
21141.8	0	0	0	0
21142.4	0	1	0	0
21143.1	0	3	0	0
21143.8	0	13	0	0
21144.4	0	50	0	0
21145.1	0	177	0	0
21145.7	0	547	0	0
21146.4	0	1460	0	0
21147	0	3326	0	0
21147.7	0	6460	0	0
21148.3	0	10827	0	0
21149	0	15858	0	0
21149.7	0	20550	0	0
21150.3	0	24189	0	0
21151	0	26691	0	0
21151.6	0	27956	0	0
21152.3	0	27797	0	0
21152.9	0	26431	0	0
21153.6	0	24115	0	0
21154.2	0	20701	0	0
21154.9	0	16165	0	0
21155.6	0	11222	0	0
21156.2	0	6894	0	0
21156.9	0	3746	0	0
21157.5	0	1791	0	0
21158.2	0	753	0	0
21158.8	0	281	0	0
21159.5	0	93	0	0
21160.2	0	28	0	0
21160.8	0	8	0	0
21161.5	0	2	0	0
21162.1	0	1	0	0
21162.8	0	0	0	0
21163.4	0	0	0	0
21164.1	0	0	0	0
21164.8	0	0	0	0
21165.4	0	0	0	0
21166.1	0	0	0	0
21166.7	0	0	0	0
21167.4	0	0	0	0
21168	0	0	0	0
21168.7	0	0	0	0
21169.3	0	1	0	0
21170	0	3	0	0
21170.7	0	13	0	0
21171.3	0	51	0	0
21172	0	175	0	0
21172.6	0	526	0	0
21173.3	0	1365	0	0
21173.9	0	3077	0	0
21174.6	0	6081	0	0
21175.2	0	10551	0	0
21175.9	0	16201	0	0
21176.6	0	22261	0	0
21177.2	0	27736	0	0
21177.9	0	32295	0	0
21178.5	0	36306	0	0
21179.2	0	39477	1	0
21179.8	0	41002	1	0
21180.5	0	40780	1	0
21181.2	0	39412	0	0
21181.8	0	37486	0	0
21182.5	0	34915	0	0
21183.1	0	31167	0	0
21183.8	0	26233	0	0
21184.4	0	20753	0	0
21185.1	0	15365	0	0
21185.8	0	10503	0	0
21186.4	0	6509	0	0
21187.1	0	3591	0	0
21187.7	0	1745	0	0
21188.4	0	749	0	0
21189	0	286	0	0
21189.7	0	99	0	0
21190.3	0	33	0	0
21191	0	11	0	0
21191.7	0	4	0	0
21192.3	0	2	0	0
21193	0	1	0	0
21193.6	0	0	0	0
21194.3	0	0	0	0
21194.9	0	0	0	0
21195.6	0	0	0	0
21196.2	0	0	0	0
21196.9	0	0	0	0
21197.6	0	0	0	0
21198.2	0	0	0	0
21198.9	0	0	0	0
21199.5	0	0	0	0
21200.2	0	0	0	0
21200.8	0	0	0	0
21201.5	0	0	0	0
21202.2	0	0	0	0
21202.8	0	0	0	0
21203.5	0	0	0	0
21204.1	0	0	0	0
21204.8	0	0	0	0
21205.4	0	0	0	0
21206.1	0	0	0	0
21206.8	0	0	0	0
21207.4	0	0	0	0
21208.1	0	0	0	0
21208.7	0	0	0	0
21209.4	0	0	0	0
21210	0	0	0	0
21210.7	0	0	0	0
21211.3	0	0	0	0
21212	0	0	0	0
21212.7	0	0	0	0
21213.3	0	0	0	0
21214	0	0	0	0
21214.6	0	0	0	0
21215.3	0	0	0	0
21215.9	0	0	0	0
21216.6	0	0	0	0
21217.2	0	0	0	0
21217.9	0	0	0	0
21218.6	0	0	0	0
21219.2	0	0	0	0
21219.9	0	0	0	0
21220.5	0	0	0	0
21221.2	0	0	0	0
21221.8	0	0	0	0
21222.5	0	0	0	0
21223.2	0	0	0	0
21223.8	0	0	0	0
21224.5	0	0	0	0
21225.1	0	0	0	0
21225.8	0	0	0	0
21226.4	0	0	0	0
21227.1	0	0	0	0
21227.8	0	0	0	0
21228.4	0	0	0	0
21229.1	0	0	0	0
21229.7	0	0	0	0
21230.4	0	0	0	0
21231	0	0	0	0
21231.7	0	0	0	0
21232.3	0	0	0	0
21233	1	0	0	0
21233.7	1	0	0	0
21234.3	1	0	0	0
21235	1	0	0	0
21235.6	1	0	0	0
21236.3	1	0	0	0
21236.9	1	0	0	0
21237.6	1	0	0	0
21238.2	1	0	0	0
21238.9	1	0	0	0
21239.6	1	0	0	0
21240.2	1	0	0	0
21240.9	2	0	0	0
21241.5	2	0	0	0
21242.2	4	0	0	0
21242.8	5	0	0	0
21243.5	5	0	0	0
21244.2	5	0	0	0
21244.8	5	0	0	0
21245.5	4	0	0	0
21246.1	3	0	0	0
21246.8	3	0	0	0
21247.4	2	0	0	0
21248.1	2	0	0	0
21248.8	2	0	0	0
21249.4	2	0	0	0
21250.1	2	0	0	0
21250.7	2	0	0	0
21251.4	1	0	0	0
21252	1	0	0	0
21252.7	1	0	0	0
21253.3	1	0	0	0
21254	1	0	0	0
21254.7	1	0	0	0
21255.3	1	0	0	0
21256	2	0	0	0
21256.6	3	0	0	0
21257.3	4	0	0	0
21257.9	6	0	0	0
21258.6	8	0	0	0
21259.2	10	0	0	0
21259.9	13	0	0	0
21260.6	16	0	0	0
21261.2	19	0	0	0
21261.9	20	0	0	0
21262.5	20	0	0	0
21263.2	21	0	0	0
21263.8	26	0	0	0
21264.5	37	0	0	0
21265.2	55	0	0	0
21265.8	77	0	0	0
21266.5	100	0	0	0
21267.1	123	0	0	0
21267.8	140	0	0	0
21268.4	142	0	0	0
21269.1	127	0	0	0
21269.8	99	0	0	0
21270.4	73	0	0	0
21271.1	53	0	0	0
21271.7	42	0	0	0
21272.4	37	0	0	0
21273	35	0	0	0
21273.7	37	0	0	0
21274.3	42	0	0	0
21275	50	0	0	0
21275.7	53	0	0	0
21276.3	47	0	0	0
21277	35	0	0	0
21277.6	23	0	0	0
21278.3	16	0	0	0
21278.9	10	0	0	0
21279.6	7	0	0	0
21280.2	6	0	0	0
21280.9	7	0	0	0
21281.6	10	0	0	0
21282.2	14	0	0	0
21282.9	18	0	0	0
21283.5	25	0	0	0
21284.2	34	0	0	0
21284.8	45	0	0	0
21285.5	56	0	0	0
21286.2	73	0	0	0
21286.8	102	0	0	0
21287.5	138	0	0	0
21288.1	160	0	0	0
21288.8	162	0	0	0
21289.4	156	0	0	0
21290.1	161	0	0	0
21290.8	175	0	0	0
21291.4	188	0	0	0
21292.1	196	0	0	0
21292.7	198	0	0	0
21293.4	188	0	0	0
21294	161	0	0	0
21294.7	127	0	0	0
21295.3	102	0	0	0
21296	93	0	0	0
21296.7	95	0	0	0
21297.3	96	0	0	0
21298	90	0	0	0
21298.6	75	0	0	0
21299.3	56	0	0	0
21299.9	42	0	0	0
21300.6	35	0	0	0
21301.2	34	0	0	0
21301.9	36	0	0	0
21302.6	39	0	0	0
21303.2	45	0	0	0
21303.9	56	0	0	0
21304.5	74	0	0	0
21305.2	99	0	0	0
21305.8	126	0	0	0
21306.5	150	0	0	0
21307.2	177	0	0	0
21307.8	216	0	0	0
21308.5	266	0	0	0
21309.1	323	0	0	0
21309.8	396	0	0	0
21310.4	497	0	0	0
21311.1	621	0	0	0
21311.8	772	0	0	0
21312.4	942	0	0	0
[truncated: 13,238 more rows]

## Sheet: Extended Data Fig. 3b
time (min)	100 eq NEM, Abs 494 nm
0	0.208	0.207	0.196
5	0.217	0.215	0.205
10	0.232	0.229	0.219
15	0.252	0.248	0.238
20	0.28	0.276	0.264
25	0.321	0.316	0.298
30	0.371	0.364	0.343
35	0.426	0.421	0.398
40	0.482	0.479	0.453
45	0.539	0.538	0.507
50	0.594	0.593	0.555
60	0.641	0.641	0.601
65	0.68	0.684	0.638
70	0.724	0.729	0.672
75	0.758	0.754	0.699
80	0.786	0.785	0.732
85	0.823	0.808	0.76
90	0.87	0.836	0.792
95	0.911	0.843	0.799
100	0.918	0.878	0.833
105	0.944	0.911	0.858
110	1	0.938	0.887
115	1.034	0.955	0.913
120	1.038	0.935	0.909
125	1.058	0.944	0.915
130	1.066	0.94	0.933
135	1.07	0.954	0.93
140	1.071	0.981	0.929
145	1.069	0.988	0.944
150	1.076	1.004	0.951
155	1.083	1.022	0.95
160	1.095	1.028	0.962
165	1.103	1.033	0.974
170	1.116	1.046	0.98
175	1.126	1.048	0.986
180	1.118	1.053	0.99
185	1.125	1.061	0.992
190	1.135	1.065	0.997
195	1.136	1.071	1.003
200	1.139	1.07	1.007
205	1.143	1.079	1.012
210	1.149	1.078	1.01
215	1.152	1.093	1.012
220	1.153	1.087	1.018
225	1.157	1.088	1.019
230	1.153	1.094	1.024
235	1.152	1.093	1.027
240	1.155	1.089	1.028
245	1.154	1.092	1.024
250	1.151	1.089	1.029
255	1.149	1.088	1.03
260	1.149	1.087	1.035
265	1.153	1.092	1.032
270	1.156	1.092	1.036
275	1.154	1.089	1.038
280	1.151	1.094	1.04
285	1.152	1.091	1.04
290	1.154	1.094	1.039
295	1.153	1.094	1.04
300	1.153	1.096	1.041
305	1.155	1.099	1.038
310	1.155	1.097	1.04
315	1.155	1.1	1.039
320	1.156	1.101	1.036
325	1.155	1.103	1.038
330	1.155	1.102	1.041
335	1.157	1.103	1.038
340	1.156	1.104	1.036
345	1.157	1.106	1.037
350	1.156	1.102	1.038
355	1.156	1.103	1.038
360	1.156	1.103	1.038
365	1.156	1.102	1.041
370	1.155	1.101	1.038
375	1.156	1.101	1.038
380	1.156	1.1	1.038
385	1.154	1.103	1.04
390	1.156	1.105	1.042
395	1.156	1.106	1.039
400	1.158	1.106	1.041
405	1.155	1.106	1.039
410	1.156	1.106	1.038
415	1.157	1.106	1.04
420	1.157	1.104	1.038
425	1.159	1.106	1.038
430	1.158	1.105	1.036
435	1.157	1.105	1.038
440	1.158	1.106	1.037
445	1.158	1.106	1.038
450	1.159	1.106	1.037
455	1.161	1.107	1.035
460	1.158	1.105	1.033
465	1.159	1.106	1.033
470	1.164	1.105	1.033
475	1.161	1.104	1.033
480	1.163	1.105	1.032
485	1.162	1.106	1.032
490	1.164	1.105	1.032
495	1.165	1.105	1.029
500	1.164	1.105	1.03
505	1.163	1.105	1.029
510	1.164	1.105	1.031
515	1.163	1.105	1.031
520	1.165	1.107	1.031
525	1.165	1.106	1.031
530	1.163	1.104	1.03
535	1.164	1.102	1.03
540	1.161	1.105	1.031
545	1.163	1.104	1.03
550	1.163	1.103	1.03
555	1.161	1.102	1.031
560	1.162	1.103	1.031
565	1.163	1.103	1.03
570	1.161	1.101	1.029
575	1.161	1.103	1.029
580	1.16	1.101	1.029
585	1.162	1.104	1.029
590	1.16	1.101	1.028
595	1.161	1.102	1.029
600	1.16	1.101	1.029
605	1.158	1.101	1.029
610	1.161	1.101	1.029
615	1.158	1.101	1.029
620	1.159	1.102	1.028
625	1.159	1.1	1.029
630	1.159	1.099	1.028
635	1.159	1.099	1.028
640	1.158	1.1	1.028
645	1.158	1.1	1.027
650	1.158	1.101	1.028
655	1.157	1.1	1.026
660	1.158	1.099	1.027
665	1.156	1.099	1.027
670	1.155	1.098	1.027
675	1.158	1.099	1.027
680	1.156	1.099	1.027
685	1.155	1.099	1.028
690	1.158	1.098	1.028
695	1.155	1.098	1.027
700	1.156	1.099	1.027
705	1.156	1.098	1.028
710	1.156	1.098	1.027
715	1.157	1.098	1.026
720	1.158	1.097	1.026
725	1.156	1.098	1.026
