# Supplementary material for: Site-specific activation of the proton pump inhibitor rabeprazole by tetrathiolate zinc centres
Source: Nat Chem. 2025 Feb 20;17(4):507–17. doi: 10.1038/s41557-025-01745-8 (PMC11964933; doi:10.1038/s41557-025-01745-8)
Supplement: Supplementary file 14 — Numerical source data. [file 41557_2025_1745_MOESM14_ESM.xlsx]

## Sheet: Extended Data Fig. 4a
mass	Untreated	5 eq RAB 15 min
20000.6	0	1
20001.2	0	1
20001.9	0	1
20002.5	0	1
20003.2	0	1
20003.8	0	1
20004.5	0	1
20005.2	0	1
20005.8	0	1
20006.5	0	1
20007.1	0	1
20007.8	0	1
20008.4	0	1
20009.1	0	1
20009.8	0	1
20010.4	0	1
20011.1	0	0
20011.7	0	0
20012.4	0	0
20013	0	0
20013.7	0	0
20014.3	0	0
20015	0	0
20015.7	0	0
20016.3	0	0
20017	0	0
20017.6	0	0
20018.3	0	0
20018.9	0	1
20019.6	0	1
20020.2	0	1
20020.9	0	2
20021.6	0	3
20022.2	0	4
20022.9	0	6
20023.5	0	8
20024.2	0	11
20024.8	0	13
20025.5	0	15
20026.2	0	16
20026.8	0	16
20027.5	0	15
20028.1	0	15
20028.8	0	14
20029.4	0	12
20030.1	0	10
20030.8	0	8
20031.4	0	6
20032.1	0	5
20032.7	0	3
20033.4	0	2
20034	0	2
20034.7	0	1
20035.3	0	1
20036	0	1
20036.7	0	0
20037.3	0	0
20038	0	0
20038.6	0	0
20039.3	0	0
20039.9	0	0
20040.6	0	0
20041.2	0	0
20041.9	0	0
20042.6	0	0
20043.2	0	1
20043.9	0	1
20044.5	0	1
20045.2	0	2
20045.8	0	3
20046.5	0	3
20047.2	0	3
20047.8	0	4
20048.5	0	4
20049.1	0	3
20049.8	0	3
20050.4	0	3
20051.1	0	3
20051.8	0	3
20052.4	0	3
20053.1	0	3
20053.7	0	3
20054.4	0	2
20055	0	2
20055.7	0	2
20056.3	0	2
20057	0	3
20057.7	0	3
20058.3	0	3
20059	0	4
20059.6	0	5
20060.3	0	6
20060.9	0	7
20061.6	0	9
20062.2	0	10
20062.9	0	11
20063.6	0	13
20064.2	0	14
20064.9	0	16
20065.5	0	18
20066.2	0	21
20066.8	0	26
20067.5	0	32
20068.2	0	37
20068.8	0	39
20069.5	0	39
20070.1	0	40
20070.8	0	41
20071.4	0	41
20072.1	0	39
20072.8	0	35
20073.4	0	31
20074.1	0	27
20074.7	0	24
20075.4	0	21
20076	0	18
20076.7	0	15
20077.3	0	13
20078	0	11
20078.7	0	10
20079.3	0	10
20080	0	10
20080.6	0	11
20081.3	0	11
20081.9	0	12
20082.6	0	14
20083.2	0	18
20083.9	0	23
20084.6	0	29
20085.2	0	35
20085.9	0	42
20086.5	0	49
20087.2	0	57
20087.8	0	66
20088.5	0	75
20089.2	0	85
20089.8	0	92
20090.5	0	96
20091.1	0	95
20091.8	0	89
20092.4	0	79
20093.1	0	69
20093.8	0	59
20094.4	0	51
20095.1	0	43
20095.7	0	38
20096.4	0	34
20097	0	31
20097.7	0	28
20098.3	0	25
20099	0	22
20099.7	0	20
20100.3	0	18
20101	0	16
20101.6	0	15
20102.3	0	13
20102.9	0	11
20103.6	0	10
20104.2	0	8
20104.9	0	7
20105.6	0	6
20106.2	0	6
20106.9	0	6
20107.5	0	6
20108.2	0	6
20108.8	0	7
20109.5	0	8
20110.2	0	8
20110.8	0	9
20111.5	0	9
20112.1	0	8
20112.8	0	7
20113.4	0	6
20114.1	0	6
20114.8	0	5
20115.4	0	5
20116.1	0	4
20116.7	0	4
20117.4	0	4
20118	0	3
20118.7	0	3
20119.3	0	3
20120	0	2
20120.7	0	2
20121.3	0	2
20122	0	2
20122.6	0	1
20123.3	0	1
20123.9	0	1
20124.6	0	1
20125.2	0	1
20125.9	0	1
20126.6	0	1
20127.2	0	1
20127.9	0	2
20128.5	0	2
20129.2	0	2
20129.8	0	2
20130.5	0	2
20131.2	0	2
20131.8	0	2
20132.5	0	2
20133.1	0	2
20133.8	0	2
20134.4	0	2
20135.1	0	1
20135.8	0	1
20136.4	0	1
20137.1	0	1
20137.7	0	1
20138.4	0	1
20139	0	1
20139.7	0	1
20140.3	0	0
20141	0	0
20141.7	0	1
20142.3	0	1
20143	0	1
20143.6	0	1
20144.3	0	1
20144.9	0	2
20145.6	0	2
20146.2	0	3
20146.9	0	3
20147.6	0	4
20148.2	0	4
20148.9	0	4
20149.5	0	4
20150.2	0	4
20150.8	0	3
20151.5	0	3
20152.2	0	2
20152.8	0	1
20153.5	0	1
20154.1	0	1
20154.8	0	1
20155.4	0	0
20156.1	0	0
20156.8	0	0
20157.4	0	0
20158.1	0	0
20158.7	0	0
20159.4	0	0
20160	0	0
20160.7	0	0
20161.3	0	0
20162	0	0
20162.7	0	0
20163.3	0	0
20164	0	0
20164.6	0	0
20165.3	0	0
20165.9	0	0
20166.6	0	1
20167.2	0	1
20167.9	0	1
20168.6	0	1
20169.2	0	1
20169.9	0	2
20170.5	0	2
20171.2	0	1
20171.8	0	1
20172.5	0	1
20173.2	0	1
20173.8	0	1
20174.5	0	1
20175.1	0	1
20175.8	0	1
20176.4	0	0
20177.1	0	0
20177.8	0	0
20178.4	0	0
20179.1	0	0
20179.7	0	0
20180.4	0	0
20181	0	0
20181.7	0	0
20182.3	0	0
20183	0	0
20183.7	0	0
20184.3	0	0
20185	0	0
20185.6	0	0
20186.3	0	0
20186.9	0	0
20187.6	0	0
20188.2	0	0
20188.9	0	0
20189.6	0	0
20190.2	0	0
20190.9	0	0
20191.5	0	0
20192.2	0	1
20192.8	0	1
20193.5	0	1
20194.2	0	1
20194.8	0	1
20195.5	0	1
20196.1	0	0
20196.8	0	0
20197.4	0	0
20198.1	0	0
20198.8	0	0
20199.4	0	0
20200.1	0	0
20200.7	0	0
20201.4	0	0
20202	0	0
20202.7	0	0
20203.3	0	0
20204	0	0
20204.7	0	0
20205.3	0	0
20206	0	0
20206.6	0	0
20207.3	0	0
20207.9	0	0
20208.6	0	0
20209.2	0	0
20209.9	0	0
20210.6	0	0
20211.2	0	0
20211.9	0	0
20212.5	0	0
20213.2	0	0
20213.8	0	0
20214.5	0	0
20215.2	0	0
20215.8	0	0
20216.5	0	0
20217.1	0	0
20217.8	0	0
20218.4	0	0
20219.1	0	0
20219.8	0	0
20220.4	0	0
20221.1	0	0
20221.7	0	0
20222.4	0	0
20223	0	0
20223.7	0	0
20224.3	0	0
20225	0	0
20225.7	0	0
20226.3	0	0
20227	0	0
20227.6	0	0
20228.3	0	0
20228.9	0	0
20229.6	0	0
20230.2	0	0
20230.9	0	0
20231.6	0	0
20232.2	0	0
20232.9	0	0
20233.5	0	0
20234.2	0	0
20234.8	0	0
20235.5	0	0
20236.2	0	0
20236.8	0	0
20237.5	0	0
20238.1	0	0
20238.8	0	0
20239.4	0	0
20240.1	0	0
20240.8	0	0
20241.4	0	0
20242.1	0	0
20242.7	0	0
20243.4	0	0
20244	0	0
20244.7	0	0
20245.3	0	0
20246	0	0
20246.7	0	0
20247.3	0	0
20248	0	0
20248.6	0	0
20249.3	0	0
20249.9	0	0
20250.6	0	0
20251.2	0	0
20251.9	0	0
20252.6	0	0
20253.2	0	0
20253.9	0	0
20254.5	0	0
20255.2	0	0
20255.8	0	0
20256.5	0	0
20257.2	0	0
20257.8	0	0
20258.5	0	0
20259.1	0	0
20259.8	0	0
20260.4	0	0
20261.1	0	0
20261.8	0	0
20262.4	0	0
20263.1	0	0
20263.7	0	0
20264.4	0	0
20265	0	0
20265.7	0	0
20266.3	0	0
20267	0	0
20267.7	0	0
20268.3	0	0
20269	0	0
20269.6	0	0
20270.3	0	0
20270.9	0	0
20271.6	0	0
20272.2	0	0
20272.9	0	0
20273.6	0	0
20274.2	0	0
20274.9	0	0
20275.5	0	0
20276.2	0	0
20276.8	0	0
20277.5	0	0
20278.2	0	0
20278.8	0	0
20279.5	0	0
20280.1	0	0
20280.8	0	0
20281.4	0	0
20282.1	0	0
20282.8	0	0
20283.4	0	0
20284.1	0	0
20284.7	0	0
20285.4	0	0
20286	0	0
20286.7	0	0
20287.3	0	0
20288	0	0
20288.7	0	0
20289.3	1	0
20290	1	0
20290.6	1	0
20291.3	1	0
20291.9	1	0
20292.6	1	0
20293.2	1	0
20293.9	1	0
20294.6	1	0
20295.2	1	0
20295.9	1	0
20296.5	1	0
20297.2	1	0
20297.8	1	0
20298.5	1	0
20299.2	1	0
20299.8	0	0
20300.5	0	0
20301.1	0	0
20301.8	0	0
20302.4	0	0
20303.1	0	0
20303.8	0	0
20304.4	0	0
20305.1	0	0
20305.7	0	0
20306.4	0	0
20307	0	0
20307.7	1	0
20308.3	1	0
20309	1	0
20309.7	1	0
20310.3	1	0
20311	1	0
20311.6	1	0
20312.3	1	0
20312.9	1	0
20313.6	1	0
20314.2	1	0
20314.9	1	0
20315.6	0	0
20316.2	0	0
20316.9	0	0
20317.5	0	0
20318.2	0	0
20318.8	0	0
20319.5	0	0
20320.2	0	0
20320.8	0	0
20321.5	0	0
20322.1	0	0
20322.8	0	0
20323.4	0	0
20324.1	0	0
20324.8	0	0
20325.4	0	0
20326.1	0	0
20326.7	0	0
20327.4	0	0
20328	0	0
20328.7	0	0
20329.3	0	0
20330	0	0
20330.7	0	0
20331.3	0	0
20332	0	0
20332.6	0	0
20333.3	0	0
20333.9	0	0
20334.6	0	0
20335.2	0	0
20335.9	0	0
20336.6	0	0
20337.2	0	0
20337.9	0	0
20338.5	0	0
20339.2	0	0
20339.8	0	0
20340.5	0	0
20341.2	0	0
20341.8	0	0
20342.5	0	0
20343.1	0	0
20343.8	0	0
20344.4	0	0
20345.1	0	0
20345.8	0	0
20346.4	0	0
20347.1	0	0
20347.7	0	1
20348.4	0	1
20349	0	1
20349.7	0	2
20350.3	0	2
20351	0	2
20351.7	0	2
20352.3	0	2
20353	0	2
20353.6	0	2
20354.3	0	2
20354.9	0	1
20355.6	0	1
20356.2	0	1
20356.9	0	1
20357.6	0	1
20358.2	0	0
20358.9	0	0
20359.5	0	0
20360.2	0	0
20360.8	0	0
20361.5	0	0
20362.2	0	0
20362.8	0	0
20363.5	0	0
20364.1	0	0
20364.8	0	0
20365.4	0	0
20366.1	0	0
20366.8	0	0
20367.4	0	0
20368.1	0	0
20368.7	0	0
20369.4	0	0
20370	0	0
20370.7	0	0
20371.3	0	0
20372	0	0
20372.7	0	0
20373.3	0	0
20374	0	0
20374.6	0	0
20375.3	0	0
20375.9	0	0
20376.6	0	0
20377.2	0	0
20377.9	0	0
20378.6	0	0
20379.2	0	0
20379.9	0	0
20380.5	0	0
20381.2	0	0
20381.8	0	0
20382.5	0	0
20383.2	0	0
20383.8	0	0
20384.5	0	0
20385.1	0	0
20385.8	0	0
20386.4	0	0
20387.1	0	0
20387.8	0	0
20388.4	0	0
20389.1	0	0
20389.7	0	0
20390.4	0	0
20391	0	0
20391.7	0	0
20392.3	0	0
20393	0	0
20393.7	0	0
20394.3	0	0
20395	0	0
20395.6	0	0
20396.3	0	0
20396.9	0	0
20397.6	0	0
20398.2	0	0
20398.9	0	0
20399.6	0	0
20400.2	0	0
20400.9	0	0
20401.5	0	0
20402.2	0	0
20402.8	0	0
20403.5	0	0
20404.2	0	0
20404.8	0	0
20405.5	0	0
20406.1	0	0
20406.8	0	0
20407.4	0	0
20408.1	0	0
20408.8	0	0
20409.4	0	0
20410.1	0	0
20410.7	0	0
20411.4	0	0
20412	0	0
20412.7	0	0
20413.3	0	0
20414	0	0
20414.7	0	0
20415.3	0	0
20416	0	0
20416.6	0	0
20417.3	0	0
20417.9	0	0
20418.6	0	0
20419.2	0	0
20419.9	0	0
20420.6	0	0
20421.2	0	0
20421.9	0	0
20422.5	0	0
20423.2	0	0
20423.8	0	0
20424.5	0	0
20425.2	0	0
20425.8	0	0
20426.5	0	0
20427.1	0	0
20427.8	0	0
20428.4	0	0
20429.1	0	0
20429.8	0	0
20430.4	0	0
20431.1	0	0
20431.7	0	0
20432.4	0	0
20433	0	0
20433.7	0	0
20434.3	0	0
20435	0	0
20435.7	0	0
20436.3	0	0
20437	0	0
20437.6	0	0
20438.3	0	0
20438.9	0	0
20439.6	0	0
20440.2	0	0
20440.9	0	0
20441.6	0	0
20442.2	0	0
20442.9	0	0
20443.5	0	0
20444.2	0	0
20444.8	0	0
20445.5	0	0
20446.2	0	0
20446.8	0	0
20447.5	0	0
20448.1	0	0
20448.8	0	0
20449.4	0	0
20450.1	1	0
20450.8	1	0
20451.4	2	0
20452.1	3	0
20452.7	5	0
20453.4	9	0
20454	12	0
20454.7	16	0
20455.3	19	0
20456	24	0
20456.7	31	0
20457.3	39	0
20458	46	0
20458.6	55	0
20459.3	69	0
20459.9	86	0
20460.6	108	0
20461.2	137	0
20461.9	181	0
20462.6	243	1
20463.2	316	1
20463.9	402	1
20464.5	527	1
20465.2	708	2
20465.8	897	2
20466.5	1027	3
20467.2	1101	4
20467.8	1182	4
20468.5	1277	5
20469.1	1327	6
20469.8	1364	6
20470.4	1546	6
20471.1	1990	6
20471.8	2672	6
20472.4	3571	6
20473.1	4842	5
20473.7	6694	5
20474.4	9047	4
20475	11595	4
20475.7	14318	4
20476.3	17529	4
20477	21175	4
20477.7	24713	4
20478.3	28063	4
20479	31779	4
20479.6	35997	4
20480.3	39879	4
20480.9	42574	4
20481.6	44440	4
20482.2	46398	4
20482.9	48376	4
20483.6	49709	5
20484.2	50472	5
20484.9	50848	5
20485.5	50381	4
20486.2	48934	4
20486.8	47151	3
20487.5	45683	2
20488.2	44684	2
20488.8	44060	2
20489.5	43786	2
20490.1	44067	2
20490.8	44964	2
20491.4	46313	3
20492.1	48525	4
20492.8	51915	5
20493.4	55748	8
20494.1	59372	13
20494.7	63061	20
20495.4	67119	28
20496	70899	36
20496.7	73433	43
20497.3	74595	49
20498	74688	55
20498.7	74025	61
20499.3	73220	64
20500	72673	65
20500.6	72243	65
20501.3	71606	69
20501.9	70927	80
20502.6	71241	106
20503.2	73165	158
20503.9	76308	251
20504.6	80160	408
20505.2	84630	655
20505.9	90292	1004
20506.5	97143	1446
20507.2	103813	1982
20507.8	109283	2614
20508.5	114003	3294
20509.2	118669	3937
20509.8	122419	4501
20510.5	123977	4997
20511.1	124075	5350
20511.8	124467	5434
20512.4	125276	5312
20513.1	125316	5182
20513.8	124728	5175
20514.4	124409	5406
20515.1	124001	6031
20515.7	123614	7258
20516.4	125750	9348
20517	133492	12548
20517.7	147568	17045
20518.3	167065	23012
20519	192316	30740
20519.7	225333	40554
20520.3	268506	52385
20521	322699	65846
20521.6	385809	80653
20522.3	453674	96512
20522.9	520605	112743
20523.6	580311	128214
20524.2	629180	141934
20524.9	665673	152281
20525.6	690684	156828
20526.2	705250	155837
20526.9	701794	152455
20527.5	674711	147889
20528.2	631552	140019
20528.8	581468	127458
20529.5	528971	112341
20530.2	476025	97725
20530.8	423557	84461
20531.5	372791	71878
20532.1	325573	60080
20532.8	284635	49950
20533.4	251288	41574
20534.1	224714	34405
20534.8	203346	28328
20535.4	185892	23538
20536.1	171554	19890
20536.7	159529	16986
20537.4	150330	14691
20538	144974	13068
20538.7	142053	12107
20539.3	139126	11735
20540	136353	11851
20540.7	135733	12377
20541.3	137931	13294
20542	142119	14651
20542.6	147088	16475
20543.3	153406	18851
20543.9	164294	22184
20544.6	181851	26973
20545.2	206033	33485
20545.9	238772	42323
20546.6	286873	54910
20547.2	358349	72649
20547.9	453846	95953
20548.5	568739	124184
20549.2	703731	157059
20549.8	859250	195208
20550.5	1024273	237333
20551.2	1183838	279502
20551.8	1326671	317704
20552.5	1442275	348780
20553.1	1523898	369708
20553.8	1571901	379221
20554.4	1584009	380383
20555.1	1550753	375149
20555.8	1474690	359928
20556.4	1375076	332699
20557.1	1266173	299123
20557.7	1149295	266847
20558.4	1020404	236545
20559	884199	205098
20559.7	758306	173299
20560.3	657414	145053
20561	578862	122396
20561.7	507201	103556
20562.3	436797	86560
20563	376497	71925
20563.6	331952	60644
20564.3	300747	52269
20564.9	277488	45475
20565.6	257962	39633
20566.2	241143	34822
20566.9	228012	31132
20567.6	219179	28530
20568.2	212191	26757
20568.9	204348	25548
20569.5	196492	24700
20570.2	190333	24039
20570.8	185308	23409
20571.5	180010	22576
20572.2	174776	21539
20572.8	170454	20472
20573.5	166738	19359
20574.1	162820	18046
20574.8	158247	16481
20575.4	153623	14849
20576.1	149425	13248
20576.8	145256	11589
20577.4	140815	9926
20578.1	136101	8379
20578.7	131193	6968
20579.4	125885	5674
20580	120796	4529
20580.7	117171	3599
20581.3	114464	2864
20582	110651	2236
20582.7	104725	1687
20583.3	98766	1263
20584	95322	983
20584.6	93417	796
20585.3	91089	648
20585.9	88570	521
20586.6	86863	422
20587.2	85506	348
20587.9	83640	290
20588.6	82169	241
20589.2	82165	201
20589.9	83394	172
20590.5	85273	157
20591.2	87310	156
20591.8	89155	169
20592.5	90757	194
20593.2	92346	224
20593.8	93817	254
20594.5	94822	279
20595.1	95333	297
20595.8	95103	313
20596.4	94088	332
20597.1	92709	353
20597.8	90911	361
20598.4	88268	346
20599.1	84538	310
20599.7	80204	265
20600.4	76293	217
20601	73244	170
20601.7	70309	128
20602.3	66512	93
20603	62259	66
20603.7	58709	46
20604.3	56138	32
20605	53905	21
20605.6	51576	14
20606.3	49334	10
20606.9	47415	6
20607.6	45984	5
20608.2	45033	4
20608.9	44575	3
20609.6	44744	3
20610.2	45012	2
20610.9	44552	2
20611.5	43234	2
20612.2	41756	2
20612.8	40750	1
20613.5	39843	1
20614.2	38573	1
20614.8	37120	1
20615.5	35751	1
20616.1	34600	1
20616.8	33659	1
20617.4	32933	1
20618.1	32378	1
20618.8	31904	1
20619.4	31753	1
20620.1	32152	1
20620.7	32999	2
20621.4	34091	2
20622	35390	2
20622.7	37043	2
20623.3	38775	2
20624	39961	1
20624.7	40441	1
20625.3	40658	1
20626	40922	1
20626.6	40495	1
20627.3	38494	0
20627.9	35634	0
20628.6	33467	0
20629.2	32243	0
20629.9	30724	0
20630.6	28269	0
20631.2	25864	0
20631.9	24365	0
20632.5	23199	0
20633.2	21598	0
20633.8	19925	0
20634.5	18771	0
20635.2	17714	1
20635.8	16231	1
20636.5	14689	1
20637.1	13545	1
20637.8	12560	2
20638.4	11245	2
20639.1	9603	2
20639.8	8015	2
20640.4	6687	2
20641.1	5586	1
20641.7	4603	1
20642.4	3684	1
20643	2885	1
20643.7	2275	1
20644.3	1878	1
20645	1681	1
20645.7	1629	1
20646.3	1636	1
20647	1642	1
20647.6	1640	1
20648.3	1649	1
20648.9	1671	0
20649.6	1677	0
20650.2	1628	0
20650.9	1518	0
20651.6	1367	0
20652.2	1198	0
20652.9	1018	0
20653.5	832	0
20654.2	650	0
20654.8	485	0
20655.5	342	0
20656.2	224	0
20656.8	134	0
20657.5	74	0
20658.1	39	0
20658.8	21	0
20659.4	12	0
20660.1	8	0
20660.8	5	0
20661.4	3	0
20662.1	3	0
20662.7	2	0
20663.4	2	0
20664	2	0
20664.7	3	0
20665.3	5	0
20666	8	0
20666.7	13	0
20667.3	21	0
20668	32	0
20668.6	44	0
20669.3	55	0
20669.9	64	0
20670.6	69	0
20671.2	69	0
20671.9	66	0
20672.6	59	0
20673.2	49	0
20673.9	38	0
20674.5	27	0
20675.2	18	0
20675.8	10	0
20676.5	6	0
20677.2	3	0
20677.8	1	0
20678.5	1	0
20679.1	0	0
20679.8	0	0
20680.4	0	0
20681.1	0	0
20681.8	0	0
20682.4	0	0
20683.1	0	0
20683.7	0	0
20684.4	0	0
20685	0	0
20685.7	0	0
20686.3	0	0
20687	0	0
20687.7	0	0
20688.3	0	0
20689	0	0
20689.6	0	0
20690.3	0	0
20690.9	0	0
20691.6	0	0
20692.2	0	0
20692.9	0	0
20693.6	0	0
20694.2	0	0
20694.9	0	0
20695.5	0	0
20696.2	0	0
20696.8	0	0
20697.5	0	0
20698.2	0	0
20698.8	0	0
20699.5	0	0
20700.1	0	0
20700.8	0	0
20701.4	0	0
20702.1	0	0
20702.8	0	0
20703.4	0	0
20704.1	0	0
20704.7	0	0
20705.4	0	0
20706	0	0
20706.7	0	0
20707.3	0	0
20708	0	0
20708.7	0	0
20709.3	0	0
20710	0	0
20710.6	0	0
20711.3	0	0
20711.9	0	0
20712.6	0	0
20713.2	0	0
20713.9	0	0
20714.6	0	0
20715.2	0	0
20715.9	0	0
20716.5	0	0
20717.2	0	0
20717.8	0	0
20718.5	0	0
20719.2	0	0
20719.8	0	0
20720.5	0	0
20721.1	0	0
20721.8	0	0
20722.4	0	0
20723.1	0	0
20723.8	0	0
20724.4	0	0
20725.1	0	0
20725.7	0	0
20726.4	0	0
20727	0	0
20727.7	0	0
20728.3	0	0
20729	1	0
20729.7	1	0
20730.3	1	0
20731	1	0
20731.6	1	0
20732.3	1	0
20732.9	1	0
20733.6	1	0
20734.2	1	0
20734.9	0	0
20735.6	0	0
20736.2	0	0
20736.9	0	0
20737.5	0	0
20738.2	0	0
20738.8	0	0
20739.5	0	0
20740.2	0	0
20740.8	0	0
20741.5	0	0
20742.1	0	0
20742.8	0	1
20743.4	0	1
20744.1	0	1
20744.8	0	1
20745.4	0	1
20746.1	0	2
20746.7	0	2
20747.4	0	2
20748	0	3
20748.7	0	3
20749.3	0	3
20750	0	3
20750.7	0	4
20751.3	0	3
20752	0	3
20752.6	0	2
20753.3	0	2
20753.9	0	1
20754.6	0	1
20755.2	0	0
20755.9	0	0
20756.6	0	0
20757.2	0	0
20757.9	0	0
20758.5	0	0
20759.2	0	0
20759.8	0	0
20760.5	0	0
20761.2	0	0
20761.8	0	0
20762.5	0	0
20763.1	0	0
20763.8	0	0
20764.4	0	0
20765.1	0	0
20765.8	0	0
20766.4	0	0
20767.1	0	0
20767.7	0	0
20768.4	0	0
20769	0	0
20769.7	0	0
20770.3	0	0
20771	0	0
20771.7	1	0
20772.3	1	0
20773	2	0
20773.6	4	0
20774.3	6	0
20774.9	9	0
20775.6	12	0
20776.2	15	0
20776.9	17	0
20777.6	18	0
20778.2	17	0
20778.9	14	0
20779.5	11	0
20780.2	8	0
20780.8	5	0
20781.5	3	0
20782.2	2	0
20782.8	1	0
20783.5	1	0
20784.1	0	0
20784.8	0	0
20785.4	0	0
20786.1	0	0
20786.8	0	0
20787.4	0	0
20788.1	0	0
20788.7	0	0
20789.4	0	0
20790	0	0
20790.7	0	0
20791.3	0	0
20792	0	0
20792.7	0	0
20793.3	0	0
20794	0	0
20794.6	0	0
20795.3	0	0
20795.9	0	0
20796.6	0	0
20797.2	0	0
20797.9	1	0
20798.6	2	0
20799.2	6	0
20799.9	16	0
20800.5	35	0
20801.2	68	0
20801.8	117	0
20802.5	182	0
20803.2	250	0
20803.8	304	0
20804.5	323	0
20805.1	301	0
20805.8	254	0
20806.4	200	0
20807.1	147	0
20807.8	101	0
20808.4	63	0
20809.1	37	0
20809.7	21	0
20810.4	11	0
20811	6	0
20811.7	3	0
20812.3	1	0
20813	0	0
20813.7	0	0
20814.3	0	0
20815	0	0
20815.6	0	0
20816.3	0	0
20816.9	0	0
20817.6	0	0
20818.2	0	0
20818.9	0	1
20819.6	0	1
20820.2	0	1
20820.9	0	2
20821.5	0	2
20822.2	0	3
20822.8	0	4
20823.5	0	4
20824.2	0	5
20824.8	0	5
20825.5	0	6
20826.1	0	6
20826.8	0	6
20827.4	0	6
20828.1	0	6
20828.8	0	6
20829.4	0	6
20830.1	0	6
20830.7	0	7
20831.4	0	8
20832	0	9
20832.7	0	12
20833.3	0	17
20834	0	25
20834.7	0	39
20835.3	0	59
20836	0	85
20836.6	0	116
20837.3	0	149
20837.9	0	177
20838.6	0	200
20839.2	0	216
20839.9	0	229
20840.6	0	244
20841.2	0	267
20841.9	0	302
20842.5	0	350
20843.2	0	416
20843.8	0	503
20844.5	0	615
20845.2	0	772
20845.8	0	1017
20846.5	0	1376
20847.1	0	1836
20847.8	0	2354
20848.4	0	2839
20849.1	0	3194
20849.8	0	3408
20850.4	0	3518
20851.1	0	3559
20851.7	0	3574
20852.4	0	3584
20853	0	3595
20853.7	0	3652
20854.3	1	3834
20855	4	4248
20855.7	9	5045
20856.3	17	6410
20857	30	8543
20857.6	47	11551
20858.3	64	15454
20858.9	78	20422
20859.6	84	26768
20860.2	83	34806
20860.9	77	44942
20861.6	68	57527
20862.2	56	72576
20862.9	41	89856
20863.5	27	108846
20864.2	16	128653
20864.8	9	147555
20865.5	5	163381
20866.2	3	176065
20866.8	1	186302
20867.5	1	192079
20868.1	0	191652
20868.8	0	185915
20869.4	0	176044
20870.1	0	162792
20870.8	0	147263
20871.4	0	131012
20872.1	0	114746
20872.7	0	98324
20873.4	0	82924
20874	0	69869
20874.7	0	58587
20875.3	0	48383
20876	0	39590
20876.7	0	32338
20877.3	0	26456
20878	0	21863
20878.6	0	18341
20879.3	0	15774
20879.9	0	14182
20880.6	0	13346
20881.2	0	13018
20881.9	0	13154
20882.6	0	13705
20883.2	0	14637
20883.9	0	16223
20884.5	0	18958
20885.2	0	23169
20885.8	0	29096
20886.5	0	37408
20887.2	0	48982
20887.8	0	64282
20888.5	0	84231
20889.1	0	110849
20889.8	0	144901
20890.4	1	185578
20891.1	1	232634
20891.8	1	283534
20892.4	1	332959
20893.1	1	378264
20893.7	1	418032
20894.4	1	448212
20895	1	465760
20895.7	1	471685
20896.3	1	468911
20897	1	458292
20897.7	0	437065
20898.3	0	405116
20899	0	367330
20899.6	0	326377
20900.3	0	283766
20900.9	0	243467
20901.6	0	207757
20902.2	0	176475
20902.9	0	149028
20903.6	0	125185
20904.2	0	105601
20904.9	0	89997
20905.5	0	77268
20906.2	0	67291
20906.8	0	59649
20907.5	0	53388
20908.2	0	48496
20908.8	0	45043
20909.5	0	42527
20910.1	0	40690
20910.8	0	39249
20911.4	0	37861
20912.1	0	36865
20912.8	0	36572
20913.4	0	36621
20914.1	0	36569
20914.7	0	36060
20915.4	0	34971
20916	0	33632
20916.7	0	32285
20917.3	0	30888
20918	0	29543
20918.7	0	28307
20919.3	0	26847
20920	0	24880
20920.6	0	22484
20921.3	0	19867
20921.9	0	17294
20922.6	0	14993
20923.2	0	12981
20923.9	0	11131
20924.6	0	9333
20925.2	0	7595
20925.9	0	5957
20926.5	0	4442
20927.2	0	3172
20927.8	0	2281
20928.5	0	1734
20929.2	0	1417
20929.8	0	1256
20930.5	0	1198
20931.1	0	1188
20931.8	0	1204
20932.4	0	1265
20933.1	0	1394
20933.8	0	1589
20934.4	0	1810
20935.1	0	2010
20935.7	0	2167
20936.4	0	2264
20937	0	2294
20937.7	0	2263
20938.3	0	2168
20939	0	2010
20939.7	0	1816
20940.3	0	1590
20941	0	1319
20941.6	0	1028
20942.3	0	754
20942.9	0	518
20943.6	0	334
20944.2	0	205
20944.9	0	122
20945.6	0	72
20946.2	0	43
20946.9	0	26
20947.5	0	16
20948.2	0	10
20948.8	0	7
20949.5	0	5
20950.2	0	3
20950.8	0	3
20951.5	0	2
20952.1	0	2
20952.8	0	1
20953.4	0	1
20954.1	0	1
20954.8	0	1
20955.4	0	0
20956.1	0	0
20956.7	0	0
20957.4	0	0
20958	0	0
20958.7	0	0
20959.3	0	0
20960	0	0
20960.7	0	0
20961.3	0	0
20962	0	0
20962.6	0	0
20963.3	0	0
20963.9	0	1
20964.6	0	1
20965.2	0	1
20965.9	0	1
20966.6	0	1
20967.2	0	0
20967.9	0	0
20968.5	0	0
20969.2	0	0
20969.8	0	0
20970.5	0	0
20971.2	0	0
20971.8	0	0
20972.5	0	0
20973.1	0	0
20973.8	0	0
20974.4	0	0
20975.1	0	0
20975.8	0	0
20976.4	0	0
20977.1	0	0
20977.7	0	0
20978.4	0	0
20979	0	0
20979.7	0	0
20980.3	0	0
20981	0	0
20981.7	0	0
20982.3	1	0
20983	2	0
20983.6	3	0
20984.3	5	0
20984.9	7	0
20985.6	9	0
20986.2	10	0
20986.9	11	0
20987.6	10	0
20988.2	9	0
20988.9	7	0
20989.5	5	0
20990.2	3	0
20990.8	2	0
20991.5	1	0
20992.2	1	0
20992.8	0	0
20993.5	0	0
20994.1	0	0
20994.8	0	0
20995.4	0	0
20996.1	0	0
20996.8	0	0
20997.4	0	0
20998.1	0	0
20998.7	0	0
20999.4	0	0
21000	0	0
21000.7	0	0
21001.3	0	0
21002	0	0
21002.7	0	0
21003.3	0	0
21004	0	0
21004.6	0	0
21005.3	0	0
21005.9	0	0
21006.6	0	0
21007.2	0	0
21007.9	0	0
21008.6	0	0
21009.2	0	0
21009.9	0	0
21010.5	0	0
21011.2	0	0
21011.8	0	0
21012.5	0	0
21013.2	0	0
21013.8	0	0
21014.5	0	0
21015.1	0	0
21015.8	0	0
21016.4	0	0
21017.1	0	0
21017.8	0	0
21018.4	0	0
21019.1	0	0
21019.7	0	0
21020.4	0	0
21021	0	0
21021.7	0	0
21022.3	0	0
21023	0	0
21023.7	0	0
21024.3	0	0
21025	0	0
21025.6	0	0
21026.3	0	0
21026.9	0	0
21027.6	0	0
21028.2	0	0
21028.9	0	0
21029.6	0	0
21030.2	0	0
21030.9	0	0
21031.5	0	0
21032.2	0	0
21032.8	0	0
21033.5	0	0
21034.2	0	0
21034.8	0	0
21035.5	0	0
21036.1	0	0
21036.8	0	0
21037.4	0	0
21038.1	0	0
21038.8	0	0
21039.4	0	0
21040.1	0	0
21040.7	0	0
21041.4	0	0
21042	0	0
21042.7	0	0
21043.3	0	0
21044	0	0
21044.7	0	0
21045.3	0	0
21046	0	0
21046.6	0	0
21047.3	0	0
21047.9	0	0
21048.6	0	0
21049.2	0	0
21049.9	0	0
21050.6	0	0
21051.2	0	0
21051.9	0	0
21052.5	0	0
21053.2	0	0
21053.8	0	0
21054.5	0	0
21055.2	0	0
21055.8	0	0
21056.5	0	0
21057.1	0	0
21057.8	0	0
21058.4	0	0
21059.1	0	0
21059.8	0	0
21060.4	0	0
21061.1	0	0
21061.7	0	0
21062.4	0	0
21063	0	0
21063.7	0	0
21064.3	0	0
21065	0	0
21065.7	0	0
21066.3	0	0
21067	0	0
21067.6	0	0
21068.3	0	0
21068.9	0	0
21069.6	0	0
21070.2	0	0
21070.9	0	0
21071.6	0	0
21072.2	0	0
21072.9	0	0
21073.5	0	0
21074.2	0	0
21074.8	0	0
21075.5	0	0
21076.2	0	0
21076.8	0	0
21077.5	0	0
21078.1	0	0
21078.8	0	0
21079.4	0	0
21080.1	0	0
21080.8	0	0
21081.4	0	0
21082.1	0	0
21082.7	0	0
21083.4	0	0
21084	0	0
21084.7	0	0
21085.3	0	0
21086	0	0
21086.7	0	0
21087.3	0	0
21088	0	0
21088.6	0	0
21089.3	0	0
21089.9	0	0
21090.6	0	0
21091.2	0	0
21091.9	0	0
21092.6	0	0
21093.2	0	0
21093.9	0	0
21094.5	0	0
21095.2	0	0
21095.8	0	0
21096.5	0	0
21097.2	0	0
21097.8	0	0
21098.5	0	0
21099.1	0	0
21099.8	0	0
21100.4	0	0
21101.1	0	0
21101.8	0	0
21102.4	0	0
21103.1	0	0
21103.7	0	0
21104.4	0	0
21105	0	0
21105.7	0	0
21106.3	0	0
21107	0	0
21107.7	0	0
21108.3	0	0
21109	0	0
21109.6	0	0
21110.3	0	0
21110.9	0	0
21111.6	0	0
21112.2	0	0
21112.9	0	0
21113.6	0	0
21114.2	0	0
21114.9	0	0
21115.5	0	0
21116.2	0	0
21116.8	0	0
21117.5	0	0
21118.2	0	0
21118.8	0	0
21119.5	0	0
21120.1	0	0
21120.8	0	0
21121.4	0	0
21122.1	0	0
21122.8	0	0
21123.4	0	0
21124.1	0	0
21124.7	0	0
21125.4	0	0
21126	0	0
21126.7	0	0
21127.3	0	0
21128	0	0
21128.7	0	0
21129.3	0	0
21130	0	0
21130.6	0	0
21131.3	0	0
21131.9	0	0
21132.6	0	0
21133.2	0	0
21133.9	0	0
21134.6	0	0
21135.2	0	0
21135.9	0	0
21136.5	0	0
21137.2	0	0
21137.8	0	0
21138.5	0	0
21139.2	0	0
21139.8	0	0
21140.5	0	0
21141.1	0	0
21141.8	0	0
21142.4	0	0
21143.1	0	0
21143.8	0	0
21144.4	0	0
21145.1	0	0
21145.7	0	0
21146.4	0	0
21147	0	0
21147.7	0	0
21148.3	0	0
21149	0	0
21149.7	0	0
21150.3	0	0
21151	0	0
21151.6	0	0
21152.3	0	0
21152.9	0	0
21153.6	0	0
21154.2	0	0
21154.9	0	0
21155.6	0	0
21156.2	0	0
21156.9	0	0
21157.5	0	0
21158.2	0	0
21158.8	0	0
21159.5	0	0
21160.2	0	0
21160.8	0	0
21161.5	0	0
21162.1	0	0
21162.8	0	0
21163.4	0	0
21164.1	0	0
21164.8	0	0
21165.4	0	0
21166.1	0	0
21166.7	0	0
21167.4	0	1
21168	0	1
21168.7	0	1
21169.3	0	1
21170	0	1
21170.7	0	1
21171.3	0	1
21172	0	1
21172.6	0	1
21173.3	0	1
21173.9	0	1
21174.6	0	1
21175.2	0	2
21175.9	0	2
21176.6	0	2
21177.2	0	3
21177.9	0	3
21178.5	0	3
21179.2	0	4
21179.8	0	4
21180.5	0	4
21181.2	0	4
21181.8	0	5
21182.5	0	5
21183.1	0	5
21183.8	0	6
21184.4	0	7
21185.1	0	11
21185.8	0	19
21186.4	0	34
21187.1	0	63
21187.7	0	115
21188.4	0	193
21189	0	299
21189.7	0	428
21190.3	0	566
21191	0	705
21191.7	0	846
21192.3	0	999
21193	0	1167
21193.6	0	1352
21194.3	0	1562
21194.9	0	1803
21195.6	0	2078
21196.2	0	2388
21196.9	0	2760
21197.6	0	3301
21198.2	0	4240
21198.9	0	5816
21199.5	0	8179
21200.2	0	11516
21200.8	0	16081
21201.5	0	21893
21202.2	0	28798
21202.8	0	37034
21203.5	0	46987
21204.1	0	58523
21204.8	0	71179
21205.4	0	84078
21206.1	0	95797
21206.8	0	105456
21207.4	0	113127
21208.1	0	119034
21208.7	0	122681
21209.4	0	122945
21210	0	119839
21210.7	0	114365
21211.3	0	106769
21212	0	97227
21212.7	0	86311
21213.3	0	74581
21214	0	63142
21214.6	0	52861
21215.3	0	43392
21215.9	0	34504
21216.6	0	26799
21217.2	0	20663
21217.9	0	15997
21218.6	0	12662
21219.2	0	10420
21219.9	0	8902
21220.5	0	7865
21221.2	0	7289
21221.8	0	7163
21222.5	0	7375
21223.2	0	7816
21223.8	0	8466
21224.5	0	9368
21225.1	0	10668
21225.8	0	12758
21226.4	0	16064
21227.1	0	20535
21227.8	0	25944
21228.4	0	32715
21229.1	0	41883
21229.7	0	54398
21230.4	0	70821
21231	0	91577
21231.7	0	117107
21232.3	0	147144
21233	1	180052
21233.7	1	213204
21234.3	1	243589
21235	1	269617
21235.6	1	291765
21236.3	2	308747
21236.9	2	317110
21237.6	2	316676
21238.2	3	309689
21238.9	3	295861
21239.6	3	275200
21240.2	3	250422
21240.9	3	223860
21241.5	2	197259
21242.2	2	172054
21242.8	1	148363
21243.5	1	126579
21244.2	1	107701
21244.8	1	91666
21245.5	1	77972
21246.1	1	66309
21246.8	1	56530
21247.4	0	48891
21248.1	0	43255
21248.8	0	38887
21249.4	0	35243
21250.1	0	32177
21250.7	0	29568
21251.4	0	27075
21252	0	24516
21252.7	0	22112
21253.3	0	20011
21254	0	18108
21254.7	0	16434
21255.3	0	15152
21256	0	14205
21256.6	0	13368
21257.3	0	12512
21257.9	0	11587
21258.6	0	10536
21259.2	0	9317
21259.9	0	7933
21260.6	0	6453
21261.2	0	5000
21261.9	0	3671
21262.5	0	2523
21263.2	0	1609
21263.8	0	958
21264.5	0	549
21265.2	0	312
21265.8	1	180
21266.5	1	108
21267.1	1	70
21267.8	1	49
21268.4	1	36
21269.1	1	27
21269.8	1	21
21270.4	1	18
21271.1	1	17
21271.7	1	19
21272.4	1	21
21273	1	25
21273.7	1	29
21274.3	1	35
21275	1	41
21275.7	1	47
21276.3	1	51
21277	1	54
21277.6	2	55
21278.3	2	54
21278.9	3	49
21279.6	4	42
21280.2	5	35
21280.9	7	28
21281.6	9	22
21282.2	11	16
21282.9	14	11
21283.5	19	8
21284.2	26	5
21284.8	32	3
21285.5	36	2
21286.2	39	1
21286.8	42	1
21287.5	44	1
21288.1	43	1
21288.8	40	1
21289.4	38	0
21290.1	36	0
21290.8	33	0
21291.4	28	0
21292.1	24	0
21292.7	22	0
21293.4	21	1
21294	20	1
21294.7	20	1
21295.3	22	1
21296	25	1
21296.7	30	2
21297.3	37	2
21298	43	4
21298.6	51	5
21299.3	58	7
21299.9	66	10
21300.6	74	12
21301.2	83	14
21301.9	94	14
21302.6	105	14
21303.2	112	13
21303.9	112	11
21304.5	108	9
21305.2	101	6
21305.8	90	5
21306.5	78	3
21307.2	66	2
21307.8	57	1
21308.5	51	1
21309.1	50	1
21309.8	53	0
21310.4	61	0
21311.1	74	0
21311.8	93	0
[truncated: 13,239 more rows]
