# Supplementary material for: Site-specific activation of the proton pump inhibitor rabeprazole by tetrathiolate zinc centres
Source: Nat Chem. 2025 Feb 20;17(4):507–17. doi: 10.1038/s41557-025-01745-8 (PMC11964933; doi:10.1038/s41557-025-01745-8)
Supplement: Supplementary file 15 — Numerical source data. [file 41557_2025_1745_MOESM15_ESM.xlsx]

## Sheet: Extened Data Fig. 5b
	0	1	2	3	4	5	6	7	8	9	10	11	12	13	14	15	16	17	18	19	20	21	22	23	24	25	26	27	28	29	30	31	32	33	34	35	36	37	38	39	40	41	42	43	44	45	46	47	48
6ms4_Rab_R_pos1_1	4.98404	4.74302	4.61646	4.80335	4.63976	4.76448	4.98307	4.81089	4.78174	4.52792	4.89895	4.3195	4.80556	4.67489	3.94834	3.83641	3.56083	3.63706	3.28664	3.74676	3.81443	3.44427	3.75215	3.53521	3.64469	3.53251	3.66891	3.53516	3.70645	3.61302	3.68297	3.46026	3.42282	3.43536	3.54216	3.77812	3.16716	3.55917	3.62343	3.437	3.57813	3.65036	3.70547	3.59761	3.66494	3.73552	3.51571	4.53663	4.6152
6ms4_Rab_R_pos1_2	4.59905	4.74072	4.54221	4.71646	4.50508	4.73271	4.76322	4.74326	4.69899	4.7492	4.73497	4.91521	4.6313	4.8689	4.78126	4.88534	4.72987	4.699	4.82381	4.75633	4.94554	4.65897	4.88682	4.92956	4.90752	4.84137	4.8746	5.01574	4.68148	4.89671	4.80254	4.90353	4.72545	4.78745	4.93187	4.77178	4.56651	4.71563	4.73524	4.8211	4.72969	4.6808	4.75342	4.69029	4.84124	4.7951	4.79109	4.73631	4.8592
6ms4_Rab_R_pos1_3	4.75809	4.91835	4.72818	4.82213	4.69205	4.87083	5.02264	4.89364	4.73875	4.85826	5.05941	4.68565	4.62655	5.20436	4.96664	4.99329	4.94054	4.8871	4.81213	5.04852	4.98608	4.6888	4.88094	4.82425	4.86918	4.63055	4.75446	4.75943	4.97044	4.75657	4.64919	4.84176	4.84206	4.7404	5.07008	4.73849	4.31521	4.85467	4.8927	4.49031	4.82636	4.87583	4.96141	4.97552	4.65245	4.84645	4.92563	4.88459	4.43198
6ms4_Rab_R_pos7_1	4.44471	4.95586	4.91737	4.79593	4.94274	4.80963	5.20597	5.18498	5.04667	4.68822	4.97479	5.02627	4.94541	4.5998	4.11522	4.95222	4.61236	4.75776	3.90044	4.79967	5.09458	4.54627	4.76392	4.81272	4.8427	3.91226	3.33992	4.99317	4.92051	4.65192	4.76426	4.7572	4.85499	4.81391	4.8258	4.77745	4.8784	4.78559	4.49829	4.98066	4.6856	4.968	4.72637	4.82043	5.08611	4.84111	4.61017	5.03771	4.92802
6ms4_Rab_R_pos7_2	4.54737	4.85788	4.86718	4.89711	5.11489	5.11057	4.69718	4.94778	4.91086	4.6045	5.01248	4.99301	4.64437	4.94803	4.69896	4.87861	4.8797	4.55277	4.88061	4.70219	4.90312	4.87287	4.67473	4.82657	4.86582	4.80585	5.00462	4.76536	4.99515	5.0029	4.69879	4.8473	4.9155	4.70801	4.65856	4.82747	4.93292	4.68428	5.08625	4.89261	4.95607	4.90399	4.78557	4.92923	4.77147	4.89632	4.68779	5.03923	4.83664
6ms4_Rab_R_pos7_3	4.78725	5.01762	4.80563	4.79837	4.74382	5.26445	4.78874	5.0224	4.8657	4.89528	4.9418	5.09435	4.91405	4.62866	4.85447	4.99085	4.79822	5.00572	4.758	4.80571	4.56276	4.68786	4.51642	4.911	4.92457	5.00441	4.89975	5.10001	4.97584	4.81951	4.75371	4.81525	4.83799	4.72924	4.78219	4.72772	4.78541	4.68979	3.67654	3.93525	4.54374	4.62736	3.97569	4.27936	4.31631	4.40532	4.10708	3.97167	3.64776
6ms4_Rab_S_pos1_1	4.85261	4.83773	5.01371	4.78721	4.69789	4.95569	4.91697	4.73384	5.01663	4.63865	4.73762	4.8301	5.11498	4.47466	5.04505	4.80548	4.70856	4.78644	4.7884	4.86601	4.77906	4.94645	4.76628	4.81528	4.78624	4.48955	4.56743	4.85292	4.76703	4.91265	4.67081	4.89464	4.92432	4.68251	4.73069	4.26476	4.60079	4.22423	4.62594	4.78561	4.45343	4.64304	4.81088	4.65689	4.75093	4.19852	4.63687	4.44113	4.48256
6ms4_Rab_S_pos1_2	4.66837	5.00537	5.02932	4.794	4.71184	4.43704	4.72927	4.72729	4.93297	4.78776	4.32312	4.82575	4.72179	4.70443	4.87055	4.89837	4.84101	4.72556	4.80488	4.81543	4.88272	4.83129	4.9304	4.81151	4.65587	4.7278	4.86986	4.92561	4.70254	4.47908	4.84757	4.63768	4.85398	4.95643	4.75328	4.42487	4.83157	4.84876	4.97465	4.82387	4.92499	4.68873	4.94761	4.81142	4.76122	4.80951	4.69372	4.85182	5.1013
6ms4_Rab_S_pos1_3	4.44727	3.34982	3.6683	3.49291	3.98655	3.69178	3.44119	3.68637	3.48149	3.49033	3.65303	3.62216	3.50294	4.27984	4.64922	4.72705	4.71817	4.64401	4.70813	4.80397	4.69542	4.92631	4.66125	4.54704	4.7804	4.63345	4.39305	3.48594	3.73617	3.71034	3.49792	3.6591	3.93524	3.3741	3.48682	3.35961	3.64686	3.83127	3.41022	3.17391	3.88214	4.0133	3.96708	3.89746	3.66559	3.32297	3.89197	4.3605	3.88702
6ms4_Rab_S_pos3_1	4.48038	4.12345	4.43118	3.56373	4.00208	4.0808	3.72238	3.89264	3.59077	4.1603	3.66884	4.4446	3.92888	3.51865	3.919	3.69858	3.74547	3.92262	3.86902	3.9633	3.60106	4.29865	4.99437	4.81826	4.8609	4.61176	4.70198	5.08801	4.82399	4.59368	4.85329	4.83466	4.57793	4.81427	4.47569	4.78964	4.55044	4.60056	4.74827	4.62654	4.70713	4.63694	4.7622	4.8106	4.92825	4.60462	4.67574	4.68141	4.84929
6ms4_Rab_S_pos3_2	4.6328	3.41687	3.46101	3.73214	3.94387	3.67507	3.3682	3.55215	3.16951	3.34853	3.50045	3.42132	3.37913	3.40436	3.36801	3.39613	3.16508	3.09177	3.335	3.85232	3.37351	3.74824	3.23111	3.49945	3.66543	3.76017	3.81939	4.64337	4.67916	4.63822	4.59958	4.96743	4.74489	4.66863	4.94107	4.76922	4.80395	4.83245	4.7935	4.84621	4.779	4.76824	4.62723	4.74143	4.85324	4.80858	4.88969	4.80431	4.71381
6ms4_Rab_S_pos3_3	4.68159	4.47456	4.82773	4.62996	4.68919	4.75228	4.58535	4.74192	4.39579	4.89958	4.54209	4.60831	4.77256	4.75135	4.36932	4.44988	4.64647	4.68203	4.813	4.55923	4.71036	4.51439	4.70192	4.78893	4.74006	4.65248	4.68336	4.7495	4.63817	4.68312	4.34554	4.703	4.7466	4.60907	4.65379	5.09361	4.60601	4.78356	4.85129	4.81185	4.71832	4.78566	4.85455	4.90291	4.98792	4.8668	4.89782	4.85709	4.73219
Time [ns]	0	0.1	0.2	0.3	0.4	0.5	0.6	0.7	0.8	0.9	1	1.1	1.2	1.3	1.4	1.5	1.6	1.7	1.8	1.9	2	2.1	2.2	2.3	2.4	2.5	2.6	2.7	2.8	2.9	3	3.1	3.2	3.3	3.4	3.5	3.6	3.7	3.8	3.9	4	4.1	4.2	4.3	4.4	4.5	4.6	4.7	4.8
[truncated: 4,335 more columns]
